# Supplementary material for: Not My Problem: Vicarious Conflict Adaptation with Human and Virtual Co-actors
Source: Front Psychol. 2016 Apr 28;7:606. doi: 10.3389/fpsyg.2016.00606 (PMC4848756; doi:10.3389/fpsyg.2016.00606)
Supplement: Supplementary file 1 [file Experimentsourcecode(E-Prime).zip]

Archive with 13 entries (13 files):
- RIGHT_ND2.bmp
- RIGHT_RD.bmp
- Avatar Conflict Adaptation 2c.ebs2
- Avatar Conflict Adaptation 2c.es2
- Avatar Conflict Adaptation 2c.wndpos
- IOS.bmp
- LEFT_LD.bmp
- LEFT_ND.bmp
- LEFT_ND2.bmp
- LEFT_RD.bmp
- RIGHT_LD.bmp
- RIGHT_ND.bmp
- readme.txt
