# Supplementary material for: Not My Problem: Vicarious Conflict Adaptation with Human and Virtual Co-actors
Source: Front Psychol. 2016 Apr 28;7:606. doi: 10.3389/fpsyg.2016.00606 (PMC4848756; doi:10.3389/fpsyg.2016.00606)
Supplement: Supplementary file 1 [file Experimentsourcecode(E-Prime).zip › Avatar Conflict Adaptation 2c.es2]

<?xml version="1.0"?>
<Experiment xmlns:dt="urn:schemas-microsoft-com:datatypes"><General><Version><Major>2</Major><Minor>0</Minor><Internal>10</Internal><Build>252</Build><_VersionPersist dt:dt="int">200</_VersionPersist></Version></General><ExperimentObject><Guid dt:dt="string"/><Root dt:dt="string"/><Name dt:dt="string"/><Author dt:dt="string">Michiel Spape (2014)</Author><Abstract dt:dt="string">Publication abstract

Not my problem: vicarious conflict adaptation with human and virtual co-actors

The Simon effect refers to an incompatibility between stimulus and response locations resulting in a conflict situation and, consequently, slower responses. Like other conflict effects, it is commonly reduced after repetitions, suggesting an executive control ability, which flexibly rewires cognitive processing and adapts to conflict. Interestingly, conflict is not necessarily individually defined: the Social Simon effect refers to a scenario where two people who share a task show a compatibility effect while a single person does not. Recent studies showed these observations might converge into what could be called vicarious conflict adaptation, with evidence indicating that observing someone else’s conflict can reduce one’s subsequent own. While plausible, there is reason for doubt: both the social aspect of the Simon Effect, and the degree to which executive control accounts for the conflict adaptation effect, have become foci of debate in recent studies. In the present one, we present two experiments that were designed to test the social dimension of the effect by varying the social relationship between the actor and the co-actor. In Experiment 1, participants performed a conflict task with a virtual co-actor, while the actor-observer relationship was manipulated as a function of the similarity between response modalities. In Experiment 2, the same task was performed both with a virtual and a human co-actor, while heart-rate measurements were taken to measure the impact of observed conflict on autonomous activity. While both experiments replicated the interpersonal conflict adaptation effects, neither showed evidence for the critical social dimension. We consider the findings as demonstrating that vicarious conflict adaptation does not rely on the social relationship between actor and co-actor. 

Note:
This is the basis of Experiment 2, described in detail in the article's Methods section. In the actual paper, we used two neighbouring cubicles, with a display (cloned setting) and a keyboard each. This gives the appearance of two connected computers, although in reality it's just the one, which has the advantage that everything is extremely well synchronized. Note that Windows does not distinguish between keyboards, which makes coding (in this case) much easier, but does make it necessary to assign different keys to each participant. I had the original running at 1900x1200 resolution, but changed the setting here to match desktop environment instead, so you'll have to tweak your display settings a bit to optimise the graphics. The experiment does not seem to work well with Windows high DPI scaling (virtually unheard of when I made this in 2013), so if you use a newer laptop, chances are that everything looks a bit off.

Finally: there is some code left from communication with the EEG amplifier (used to collect ECG from both participants). If you're interested in collecting biosignals and have a BrainProducts (or other device with parallel port input), simply change the 
outport = &amp;H378
assignment in the PickPCColour inline to conform with your PC's settings. 

Please let me know if you have any questions about the Experiment.

Kind regards,

Michiel
1 March 2016</Abstract><Notes dt:dt="string"></Notes><ClockGuid dt:dt="string"/><ClockIndex dt:dt="int"/><ClockScale dt:dt="r8"/><VersionMajor dt:dt="int">2</VersionMajor><VersionMinor dt:dt="int">0</VersionMinor><VersionInternal dt:dt="int">0</VersionInternal><VersionBuild dt:dt="int">348</VersionBuild><VersionAutoIncrement dt:dt="boolean">1</VersionAutoIncrement><CreationDateUtc dt:dt="dateTime">2016-03-01T09:20:38.000</CreationDateUtc><Features dt:dt="int">1073741824</Features><Devices/><Packages/><DataFile/><StartupInfo/><AdvisorModuleInstanceManager/></ExperimentObject><StudioItems/><UserScript dt:dt="string"/><Doc dt:dt="string">P32SkAenSodLjy4rhyut1DuB0JCcu/OVBaJ+IorCmAynXphDr3++6KhjijJ7ooNBngimYEReYn6SQiNF
eB6LGa0e4iM3yvygWK6Ie3ibg6p4CqY5gWCmGMK7cL1iVSzZBrtPDqRjpEUIZbDL5gPlF8Ap2q8StEuO
MAn8RR2YJB27WkBVU9BKqVgo9PhwRkjKWz3jlGznytQ6KJmYUgfRTHnwAO/VHQA92SQi9nEgmE4BBosM
OC084B+7i3DqOG/s7pLuTEFmrWJmna2t37YmONVUG2duQ04worzCUGycJPkR+TqcFOWMHdubmKntbKBP
75nYGK5aBNHDt15y5EbPQvVVSjzqu+UHDXPv7eNvlI0/O3ETmnjvfYjo9LzRHC35tCFv9CYXrL4t2v64
I9o0iiVtd6bx2AJWsicW/DCPUWzpBjdsCYEPHRkr0gYbjdZZ0DjaXExhiNQ5y+ytK3RIMlmEIW7aSMD3
pAdBZLdh2qu1fF5xJKnJesJnCXi2FXbg+Cm4EGUCpeJzoErXhjEa8KaJZCvwzrCjYRllSuWu7FOda78W
InVC7jUwMUdcwrrIy2eimedTHgP8aXT+/XovN2AAaUbOtvTbW5O0ASjKYzmfZeHkq/DTo57YKfMxzo79
6U9s95T2xwnfm2viIIje7pyK6bZGxcGjiW+9Wk7nyOTZUNg3xL3HwmquCbOvgAoMvOB7+2af7rdl6Sty
jOW0mjioJN9vJ8YZa0iGC9Ihaze6ysqZ5iIIVWYUQDBL1nF9qwy+pqdGBjve8RwzmazVcaC8KVKrbzsJ
j+LvBdTVeM3yjkJjQiyiTg7odwPhvTmUDbTMRPui7NEw5gWp/22YKwLUxggMSQIz0fc/L4IObts70TEN
fVbw11D5xunSCZtTfR6iQoWJTGAe3JMJ9KJwYwOk0yloCNaI8t4u05opJJTJzQmWa0i+vw2Fdq34sVN9
vnfKIndEgTw6ERXiLkSZU7VxHrnRO8aj+Babduwsht9vHPtXYCdyGberc0gQRvtGAZY/zNLpU+QbbHjf
PZl3gAjNaeZaCjNzqVHvZg4byDZ9IP5gOM7COVeQym/Ze5bbPM2IuSASxyrVgAmrrpmwY41S52Zzl0a6
5AOI/XmALlYBUhDgFChLcdYhgUs463bbg1WX7KP9BxvF3B5DI+ixckEkP6Mv/pOLBuPC4k8Of1Kl3IEv
nSMyV7UjrV5txK8+kNZj3+X3i6R1g4ayZHZ2Fsrk8Aj6LLWLGtSchRLpDAvZBFfk3ImofJZDNcLzmOZT
Jbwrube/lHI2MjRd1QaRknK3uRtCDoqKQE7RPWCqWy2qMy2BJ3t0VYsVKsuE5v/tf+FUQXQdh90Jyu0y
L+fGIjA464H9Hsw9ngqGHxIX9EjO7D3idtQaDkvQ1gugLSojwK95n22V8EyNBP0t5g3FigUeDaRCbzMX
e4lJ2xWMea74b9peoHgKUtLDehDMbZsCllZb5jjwfaZO6OJ3BOWaVNCpQXUkx0+7Brag2GOJzUnxj7Pu
+PHnkQ2aLjwWEL7rOM/6HgIlMBJl6IsJolFe7PQjWH0ix4aHGSsvNBNJJQKZ8dZRHn7AqNOdnyqn1Pmv
4qREPRyNMIJtvINV2ZptxIshhXMcC6VnJa5TeeXWUjhJcr7vcogRFTPMz6ShmtWjtc8p+9w45205JiGI
REneO3QM/C2bCHuHRV+U3TwwAzNzUEx4sfNrXW0cpb84KMbFU1ijik9WZWxDeb1xhZpVCj9O9dAKnOuW
uEA/V4RY9t597KO7RLD0YRepTx2oLLpXNdpQe45cVNkPs1dzEd6FzXh+BSs8JXMov5bo0a0GwSYnLcl0
Yrln1r57i78cgwueVim2ehVJIjq8oZRJ5FC2n5x1h2AOECvE5ujzt7+k0s0QNM1m/f32R5cHUiSjxrQt
WJlSyfFNHCjnqpKV9Wea7UXpDZ6xPM9uvqs64NNIWla7lUvrB8xRIWwadPXuwwWn5Xyww6s0Z4Bx7GOe
pMgQRPHtQ99pgks+sOyV6RbGcodlATjWCQoBa6p+J0uuUk5BjjUfK/75iykDPRinx+1pVZQWpc/syPdW
UCFgcc3syQpU0Ob4Gqr8XM7IiYLc8Eek6OlXt3gEUF3mrZpyiERKdEmPMoZkH754K8t8CqV6YbzKDuEL
RLrEyFYL0P7rVUR2iEeGfA5ngQCu5OKLm/twsLhAZ7oBz37Ogn/cUhwTlVcNz8kB75Ir9PcuczFdSrDU
m7hImQAgmGbDZ58UEq6/ZA5cecicRIHcakS+2vOxZKP3GHZizeGOfz+9BVGEdAGl9l37w70pFYyX8R5P
06vIAjzz5qJXfzLsXOSQcgN92A1pohMpo4ND0jXaqb8w3VPLTVhXurx8/0hznIxVrDdQcinOAsDENktd
JEkHBCVV5bvykYlZ3UToVC/Ibgn3bLgdsXeqqwk0Wf25cvKJbwc7yOknicmasRcHOdRoOw091RdInXhf
fojnnxEvKfBmAoznK+XVI0LGoEebV5mtjHpcnr82rwiCpcXdr0jp4Zn85Zaf57hXp4YxwKl9SkxvT8LI
6Hq1jUd2yW4O9ILenLR/ojMCQgqnOWtiz1C6q39+avmwjGB0ytsb/ExYkznu8/+u/aKn4uWDmRjY6nb3
h3HKKCFRZP7y4iY/IKwxaxAfHV8oNjodwFXOJRxsKd5qkpYM0gtIo69JN61LJuTAANyv9TK/Tu076VTs
/zgLt2W9FLHurWaK3+IyWPvU4ojuT0lhxEZUoxPS4xGlMTTDq2w4IZajnCSx4cLrMbQ/mC8emmfd76aT
RlOB/X+v7q0x4KVR8dKMlBGRdwB7ztrqjKceBye6jpGihUmrKKV3yDMJeqCbuD6xdnLxoEYhqsDbXBRj
QtGeOcznf6EajtxY0csKW7mE+QK1lar1hGTbcgxVNRLvcYUKHwqc6pBqJxe8+pVg/gqXIK/ePwGe11EJ
dpRuUjY/eBW/toSbPUqEWdw29D8IjPjrCgi3bY8ebZhFI4TshHWgi22WIZc1op9I35lAgpWA5DjFNtK+
IC58ow8pF23kmgICrlgmWJuBGy5w5UGBR18MQ7aQvZqJ0VYwDi6V2FXrX/SMrFkaeTSzMFhR7PCvgNVu
skeZLx4jM6/73RzQYWcDdV3lZVoOD0RkDwe5zUN9Urp4HX80am4pjxx5J+3HvPg5rq0u1HmDo4JPxz4G
1v3HEy8A9o+1T/f3m6mF1TbemXBR52V9upAqsL1YQinZTsa9znRU4Id0eFU2mIm6m8/eVtax5jahnKZh
Bmb2D+nHdtyRL92EGe1E5NC1D/vGFYbKD7RRpZdpV2VS6mnnCp8K0Y0Bcz0hBVr94QHlrv3Kkk7c3L+Z
jCkHgTNhUpdQdp69Ddy52nc1kfegPWIK1J6qGUXO8xyKgEF7xYC2Ug9GFDZSjj7/ILLVVe4TTFSB9wy7
2x53B4Qa0o9mdeeoF+K7ngFD4Q0nOUzDxdBEETi3L7rN/vqu9IfJyXsoUG9KRpXpWDNIwKsJN5uIO28X
gjLZxvK4Z8aD8albU4Gq9ww3tuLvncJWEXaEEzAgsgbd6pB1XqitRWLXAMpL/e5Dhudc6uq52lf8nfYR
B8AL2ruZdl+WszGZwJCVkS704T2IpvDFl0uTJjmUTBrEm/+xq5GF4mk/LMxFJAjyGGBIsMhlHqKjFxUv
E1PeI3RkVmhMXEruzNJYCRNqdJ2mL0TE61l7gO8lUCmx0cwb0bqSkya2LsN7vTrMjM0GeLS/lYt1wsX2
Jjoz1N7eDs05lYGXRd/Rno3AjNiBhBeJrU3g/7GDFX1fUxuKe456EZ5Gxz5xXjrlK6bzPeC4sLWi25X7
dv0WJxzAgHGrSMIDKaxeBERik5fQ/Jnvd84pjZH+OhJAFTBNvMmsuDS/VCebOK+WNwJyV9SYUAZqyowD
wfGZXjtkbunFlHMj0GlHHcqXUToZuz5msU4nkrI90iAinhWpf/I5xnue1WHuh4RrRkee68O2m5Avf4AJ
mAsmeBg4cXPXL3fSh3Btfwmz5OKhUSnQbFsIKhMesykMz2vdtNhkW0me+0UZw6swZuFEUxyjGJ6Fy3BI
O3Y8/r+8cdZO7cdB/4Ajy/gSTZmUC3SQoDQlMfxeNhitd7A5fONotc0Knt5RaZ33F/NFeGTe9plFFYBt
IFVVNOtGrPymc2QONfTsUWVjh8amx8yemL+DCs6IV6hMlcf3xj9e69125jhq/OnSZLR5PepFnpKOE5sQ
14WACDlMLsN+wjkCbqqu0fNYqkne0ncm9B0Sv/Js8yl6nlzQrbEos7f0u2Fg28w0oNK6t0aJ0IfLM3zy
RgkaQA3fkcDiXu5DdMJ/pBb77YSWv/x3Gcs1634dzmTV4nJn/XjVbploE8S1aN0L39h9dSGt5bMIo9pX
C+Tcc9n1Sk5ZBVNJilqHi2RmdKmnk9eoYmBRIWX2YsighkcEO+F9Y/zCagIf62upRzdNnDSpRXdL3Jb4
X+qZLmM/uYQAAye2t+Y3VXF6cMbHq2XE9eTrbBYWH9JQY3uoeETvUfIE373Gorp7lJRHlnncNf+Cc8zt
Z06+y3RmnlT9dL76lSvftaemak+fG9qZcMzExZdan85UL9w6+IPzRhLvg6KLeGI7ywOE/1Ezqx42nBeB
wtC4+uxeMo68d0MK7NGfE3Y7QjZ8JiU6FqteEFCdoXgU5XObYMKGv0+CDtxv1LqNu6934RbxEotdqN+t
8RMg3DlmHBrQ5New978eNkvmrV+KvQzSWXwZ7DE6+MFFS0EuAyEaP3jUHjdZNnk+ELqdImagGogPLUlY
g/9r3Nkx/5Wk9ejRLv/34ULN2b2uGBp5owYOHaFFlGB0k6V5c93LuQW2tOeE2IF+ALqs1Q63eVTWOlVd
v3XCxB2zhlX3uvP+jI5xDiZfdj4casqW7c9c6enNy8mY7wu/1AbJbvGcyqk4LwnHc20IWIioXefqpB6/
57MTNmAe3pJJ2ijwU+RKF1694QA+UKu1hyJt1yghCDMD3aeRhqh2uvSZUfIFQS/l+b/0ofeZdRXMQKje
7iw9udThJK8SQsaQvo5unsZUxKJ5ltMohrO/RXNymtxLiql/pQHjINW5HPrbJXVux/2NxFRsOJiA/K3Z
g6I21wL+b/IUd6DbdaqtTnElmH8NqlIbtRSnJxUbeM94/YuFBITcArxQjPf1raLQkd9LVH40a6fbPSxz
yW917MU9T7R5guNdVwCaXwQZ9bNuKBvGAoFGV6APuKik6SzmQv6no/nZv91WnBsIOcTgY38+1NgX0LES
aZT0Z+yQp6HXrc2leMKdnbd8esjY6hTdVW1zJXeMbkV2sgrKibwNIaQ9ogG+32u96R5RORBP3xTTvzGT
G6dkZBhM+xXJehEdOhx+gdbWOotrmr5WJq7XDy+gsdIz7Gdr7z+IXmGrmoV0PVYVeNwhYQUQ1P31qajG
Pclo6yVn02+18tWXY4ip2zrP2OsKlLv5Ue/sk9YcXcTsDWXbE3+pEx3NyYX3zSIXwHsAcbnpnIt4pzoJ
7iQDe5mXP8S5Z3ACVc27fs035bv0moQ7ikGDtsMrUf35h2/BzrBGDodGyDZg3PWl4VpqKKeh97FSMouH
ITwqT6FCMeTOuNnxPTdfdmmKMF4eZKIEgLb0+0KPGUFV7oLVd01uC6OH8ZuHrq76irX4ulWP4uZg0j2s
11TIEUkNi8cDUWyLrY3JBLx3FPeOxrLXQmgAM1AVWsrRfa1MuJrT6kslWk+OEG/M57CkzczUBIBMJzUD
B5NLK1YvER4fnDrgo0dgjHhQsTz497Hg1rMZzMQ0uW/eIqi5dESa8Zq3zyWk04QxJR2S4iL9crSWQ+qm
52MDlpZcgLIUn3F03PiTmDZZ7m+d7E+CmWLAl6HL6lJ1a9KjPN20a9rB55UccNtJ6dpx8SkBztDbM2sf
9p62sG6kM4E+wqhs/q50+yFENtavK8M/OuQC0iitZIhRTCf7JBq8ahnZEqcUKFnhjK4dE5iRM8It8Ab+
VkpaZaJGOGNCeA5R4FgKpXt9pfR6BM4l+t/40AOzFndFboLaeeQVGjm591QPxrC4o+MGuJCzsB1fJeQb
pYwNfCIuRTe621b1uxKyAf2gWLVLbQeDoIAkCFHALFixvQn91ORSHZpzTrt1ygh5NOkaVXq4vcyy3bMI
NG4JzoYtbUl7kNYpf0SBWFquXDesbO6HQiNWApWpI6RZSl3DzMCx6Sp8wDjnZCSScz/SYSKjnuE0ohyH
LbS6hjNCKv5qTAIrPrqMqusWkFXW6c9+XQr/50S5Z+VGHIGdExB9m1U/lPJ2Bnkr9EXXDCcsGfzOMijL
T4NQaXiS8liPcFmkbH7wHC9UYyrygokM7cHL8w+3ZsrgGOo4uO2whdZUUm4qlShvQgqwyRQWSPY3dZGW
IVt9lFZsQoWxk/QNASkBm/REAY1j6V58ep6gN9Zl0rkoDk2mLlP3egOaltE9ljLEFaPPNlCvTwUKilce
MMYhahngmHEH8Bg9MsZuuyxhey+uX+0kxNJRxKUGcfM82poumQGi0Mlt3Ou/N5e3B//h/uRDPydl9P8F
/B19xI+EzbpgCdQzT6zloDp38qP5DIR7MPRSNGvntqeIm6/3RJE1mVB6x/EyYxIsyT3nL/zDDyK0xBjp
4d3mpyD5I8OWh51z5/FvbAq1OUJ/b/5z9XA/MEsrpk0c37how5RaVe7PqI0kkhe5WnB/3hus2zPZ4f3S
bNPWOOqrBmU2wlyVAZABc+Wlky4TFO1yAJwQu0p6BkN+EDzP7BsuPBDI3y9yd2++M/voWWPPeeln7Ha3
VJrynnwN6xKZWH8EGxjDkOE6D4/vN7E48HmLMKHs18dZuKPYiom+ett6n0ZON9Z/D1IkaSjEi+EFQJ2x
YdmBQtKU7za7rGJNKjQTPo6SaRkZBvL1LYJgn9na2QTP35enUOTrMUf+UhAZcRolKTlLXwSHUSN+XLaz
XajB9rwsZervUtlSEaoc5l2qGF9Y2QoPErEGSV/oFOkKqrB3aP7kURimK2RCHgtMkrjXv2Rc6/9Fn3IK
eRGM3xBQSYB90uoynIFiBJuHGjRkYYfVKAyV372JtKMsWqw+FuKqOEn+u4tf7sILCOc3WLZIbL7duSrf
x8wNKDeGzUdBzmp2I26f1hTeJvLrQHpXssd+jdaDpTRVBgdyVf7CIBfDJZDDf5O25+b1zdbdSm1DJk4x
PRqSTio/1IvuQcNNmDrtexJgxy/hbOUN3VIDNEzv6kaDBtP0bfVmeqIJzKxWip4Tn5wyT6yxxcckDO4B
gQALwqv4bDrt0kyi6OS/rfjNb5N+DJhed4sjcd2ppwV1TkCKd7ykMlzGlSN8lyIVkqYcrHZCYh4MtH+G
Ch14d7WHPwlcRsXqENP5Aghf+fBnFPBKnYSIwbuAxoQ5MDqMxdBDGsELCcRjMs2R3Y0i2I7ZW/fOwiLL
YSlAj24AmhMUj5b0VSIhhqR/3+82EoEoGXwWXN3YOUuaoHGxFFcRZ7AG4Wt1eZ6K/zUdo5rjdU67X/JS
Ex9JyXNOsqWStzRXOxq5S06Deq0jd3gmFvB/fFIqfi7CqAxoT2zXeGp+Pl7STiMCmXfTkTfszAFchWWh
qbrulcv9zjBJt3N3BJdbXQAJcIvqfJcOnPYOrN6rSpqIqGQoIjyo3P11++yuvrYbzBtPkm6HRJDz219F
utXvjgufaFtJX7QFj4aNfrL8RnqczG1V7e5AkJzw2AxypdkWncHYubf/SAYvnZcxn/g7/DbD7c+ufTur
d2MRtL/mEiefzS6pEWF2zUUbYAifDgD3DYekITndiC2tGdXqTANXfw1jkffB4D6odaeuijm/n1zC6kkv
nuPPhXmQnWDhXCDEGfKbZf0QjRCYc9xqJPUG/LfwsgrganiDcEVQgXvceCmnMdAHsqRJ+rKbIkWyxzzA
uKyZXGjwEI2kFgC4zN/VxOvLwbfHnPh0YOiPinnyvzuAUkUq7Jrc/RfvPRg4BxG1FZfBEfc8VqwNeYKu
Of3Zd+AFTdwhjDO48MQmR/OTZZWoQXjZVeVQH3xyfPcVoXK68l2t6PhWOFX+bHoAKfrLqruAr6AQSgHx
TPIvWAQZbrV+SBSYetKhCbU8EHYaTGOh7cxnbDgQj6N5CIcEsnNZznRf5n/jPCkMZG+SmZQ2cfNOny/7
xRcVrFzAS1MYqemK9l0sDJXp7PFXOiIhqqnk+KcFN4SPSu06bf44PKojLTPyOBBAP62mVdYSaZ7aBuaY
wD8IlrN0IyeR89ClmZtMDqS488k7EVWxnZCZAXJ/OVaiJNJAzs6YzCAAGh9xgrS8tANjv3/OP+TXRtyn
1fLu8dPTpK7WyI5+Ej8k6pvEJbTAYFwzbcVV5ADWnojZAiSlWG2f5QzTqHCzb0W7OYK1NhmPPpnb7qbd
r0XdxJFnt3OYyXVTIJ+fF8wPPdsCPds/xt9+CVgpC+U2GjMtEbXUMmYbESTx2Fw0JhKaZcqh/uFwf1jP
keQX6JTUC8268XlWcwZ7YYqG0KUo5mK/crl+ebFLcCHci/HjrsLC4pwHANIJ2hbNUiaUid5Xxh6ZxzM1
/V7078MwMjvv8rB7ecwx/5M7lPMJl7apu08uk8c3oSNxWvow8r6b23Z0S5OsMu9vJIGGpVTu41C3Xnzw
BWFZ3LkBF0/bxS2HZ8BDkQU2lnM+q4LL/R/7hNr33Q/hbK9AC1gcSCTBd54Ik+nntbFCwEF9eDaPDMIF
Srr1E8bhSwG7IonBl2z0697odM+VMAYlCvfOjtzZxib+nvP5Bl9wL/YV0VeQ/G+g5jsLT3cJVFvIiJ+T
Y/0LGnPMtRro/58csmZmujcQckdrqi+rNsTWOLfRFw1X2tphFCGvZ5H2iduKeB2hV9NWukbvoWPaSF/D
Mj13WafKFKlDThMwiJ3uLK1PVOGP1qqpg9fvK41OKcG9ti/DbPIlKCWVPuV3PfloPOu7Ycxkc071sJEz
t5I3gnuDdhmrEigcBVRxkYs6UIyfEa5annmei3WaFdBTVfZWJ/Ho61cuWJuR+INsDHZ+HKQo9+9R+6I8
kbzoefRE/QP8WQRhopYh6bwJGgYDjroXv7SF5YwbSHdiNfq7wUSv9D6lceIAovwy5ISFrwjUsZTok3md
uRFxlxrjqIiCavgieeGEzVs7ULGkIAsq1fjDl8C4eWl5Af2N783zULMTVltTMAjHHBg/ekxodSPIHtaY
FOyM3Chc/ddqcqQQb82daU8uw9KZQ9TN/KYgu2P3llQLI+vgu08wYgqE72jwkuiNeOuG7hUHg/zZACO6
ZFk/mAsVQ4i/HyBIPH1KMQ1FGsI9WRQ8NVo1i/K4o4yx6CM3Si4YY1omO6iS3yf5EhHqHCBBd/MjOWnE
b710GLxErlkh1cGqfxU34VChn0JyejLu6jHVFTHtTOgeRX32bDOrqL3ck6XF78wIIMJPccaTS78UN1Ip
9lV6ENOOwe88PCbr4j3xMDyVjDllk+78Zky4dd8lDFGaP/djZ6thKagNycVEU5soK6IBoiHRKOG80PFF
jGDU3Z2vbwuAG7Cgt+9jfMB6PCYU4aLCLPWvTjYB+PshyFJiNyoB51LPMu2aPipR8mjiKoYQMxT1xF4o
TKSQjvD1+AaRLQzy6jAp+mtu/d/Dqf+PG1L5gVimkh6KIh17C1jcmxJbY+RHy/voDYnNkHx+xL2xHSp4
GvHThtiNBF6YfZFNHoRLw7uJ1CBfxoq72TJA99ZCrg15bMvQ3d8fM0QcLNVTBzMfh+mMZF3W2kq15vPe
Xwhf9ieAD7TuI3OnI9JkU1xF3YU28VwIHwGesvEHEQnH7xgxp6WP6vqlT9MdPmgXL26jXCY41gWwrEtZ
L+4H+ALXvLaMp+Y0PsyXClvW15/O92W/3ElMBBdoGAIpLVD9gLt0eOqvcTT4yJ10PUlFWe7SOwydvaAP
s1g9nOJq3UpORNtioHIOQAjs73CyCOVn1uhQ0jGZTWY11iYYqjY8Wo2WRkyPiLAYtaZnrhKgJ/Eg3cGt
T4dBY7Op4SAX8SxsaKneqf6f848zOyazp0/yJFF5+quNEfy5oaLDY5XOUYQe/MUT7STn9G9U/O/3DkEG
pWsInw5t6tdV3gy88g2cdHcB8Ka3QhRBzyMa9/1zToXkt901bhUJ2bsU7nRynLz6wA507IeZiKE8kNwX
IjHiQLxRbsvl//FVfqNHW6CIUZfpXKokmk86FKHI5bB3POtS/aM9tRJq5QtQYmYk753xrbDN8Sj69/xv
KOY24x/idhGAkCaZdATJ3/YXZPMHlSE7GsB1soqXnwI1W5mT/2Xq31lCKxm4NszRRbW9zVoCGUAfCo5E
0L4szDrcKmB/128VFzirKMLztKCdLxu398ARnC2S4hwZj+vJL8JkUc/gUfT/CLyPleRPGsXDSsHEYoZr
2v9iExiDTDX0yFMrMdJrELDGKfkp3IgyZk7Y6xc4/vNRT1cvLCi3uujUtxb6dPD538LpAG7hPXtbS4Wj
gQ6REgqiu6YekIn4gKTD5HzRvxJiNtXsDtPtuhCWm4KoR0h9BMzm8MDOVrAdv0YHsNRKoptCxpJcq7Io
4ZPPI5RlS1Zh3NMJaoSeAvUmJNHF0cH+82BolCQYolbcSs6dUaQF6RquT6KmTWHm7NPM28sua7VJc6t4
Xq41CLPs1DsRTj5bhjWitijTPjtj6huSIcDYoGBwgaysHmbyiip55tcJtHUWgD45pKU5xZao0iKWQrKO
JBG+nK1Q3alrhF9nXcGnzvo/MGXloQUrcbLL1q9qXNAz8kIgs6EMb1+PgOwaHiw4hQSL6QyUF6vK2Wi0
GlLyZjY90fT7V7g//ZUVzh1v/IS5cHgSSNvE+UEkCje+gtl3CUsRmI/+QhswxLbjI6NwcLlinA0PzQiO
/Lib2T0FlQHwBtXdhkk4zGndi/aoXRPtQRCQyzb6Q2Z/LzSGNF3VBevnJJqIIQ13NikN1IwftjLnXZSU
zlFpTJeWyyBuYJgP3aLKJ6IfZQgtKZZa9kMIO+3szirwTlqSnziGGCr9VchvzahQNNfmcrPCZk7vyreC
O56DYLdKMEcO1eKG0tYPVh9FUw3NBThoezlb9YitIEXqmqpD2zypbpDrTMq95GgCwo11X/SD5WdPEF3u
GQSfb87wr9jRK3DskCUf5xVmP/hBa+4x1Csfr8qLzl7BtMQxX5gG1KVuqc3FaQW//0QeomiA38cZqnzN
2B6BoGEnqmUulIfPSuSxY9mp3nC6pprkTvP8zOa74ltDLu1J86RZDoa//+yQSG/fymUlmFZgmpt9l1CH
Z57DcfMuhYRkg38+x73Po4dFYwyZYJHjkAzBye0FT7emXYNpn3AgevbCvOM9RgvpBYnFcqsqHws8MIEW
5vat0pFFQKRSbJ3SL/lOoMbAhv2/u9xS6ZIXR5zrIuS/m+J3TMSXUtwYaKR85W0zhGYRIOACQwd6bCp5
LTE1Z+wvcEl8QIPMVbkabBPkkBM6sX5pcCuDAzLcq12xlm1KRU/OckrhS9YwjNFYptrS4p7KA/13Rqdu
lb89gwyE7QtdnRt5KhovdGtQs9evNC+c0y2M6RZNHt2zPM21H+0NuxYF5CR00eGnYXTV1D7HHmWeX+uX
zf3YE18ppWtPzAmyd/APpmF/iy+kIVXBZ/bPzRxYvBfoVaAa8hgNYFn1jiQChS2zdovdWUPzTSvCVO1P
w1I9B9OKRUxDap5H5TIYuEbtc7H47nSdRU2PNRdedqMM1zsYZb6GzZ1gDIZrZn4lSTgpfxnaMw2+GQJp
na0Oht9cdSmEkJ3Mq0fIHVFFoeHDsRI6ppU8RU3LzoC9NJULdIB+cMIBMsPIgAGI0Z2xohxKg4C+0NvZ
/o3wwk0ub79L6aCe51uBT9bT+msQryOJOly5W3Mvi7Cw3FF67TNCoEFcK2XeSvuRVZbMFn5zYsYZLgtZ
XfA/s8aoKAgX/JL3VjbOnM5YYctyWSGWsyd3AULNFbZxi65eCXyLuEGQ8F2Sf/qStc1My1wUn04GflvE
4GUJ5GIW2ZK3SMN9pc77DkczwU1ceUFhdTwNko3f+S4fORu3SQVI1HpCieM0sF6URs2fDzYM1Gui1J2a
SzEv+PjVMOftGF5DDKOFg6eTfq0+ve7KHat5h2PtIwgyD3CGdWkrAvBWITGADqzGTq3mTgD40xA3qMx4
fowRVieItPFUZMqGPJMUHHXHKrf+05ej8ULFUA4FNhKTcwmSuCJOPqkYFJUUJ2Rfv8IxRy8U9557O//D
TGWSuAjR69TRAnD3MRzlXHlNRTmJTcDIImn7fMTCCEwvOU98gJYoOxJcgf3Pmw/ojd8jKetfW4D1nvlK
0FpMQm+/7wvuiNFEE1pvkbYiTgn9jukRq8F6jNKtXWweDQI+y+r3Zv7sg4hpJoxWtO7W/u95onUpnx0T
GfJ+mgXcJOWjYseywfOUGOPvn5vhj7DN1vh1ZvmLVLng3KpNF73s9NvhqSa8e7/7FulLEfdxsJORS20I
TZdCL01c4VHOCtcMlr7L8KaeFefJDcLZwuOM7rJegzdSsgqLBjvShTrXppMm7VPfOXFmGmnD5Hko8RqF
KbKOez3mShYgYUEM4NUpGN9COZa12dpyTXegt7g6xeieZfn8A/aPtmqRNHk6AoaqtwXSi4u//GVwTO+c
HObvO9gK8A+7x9P1rhjVPvmrLBrqtaThd/nPE1ReBTCg67jrplhfjz6md2Otd5E7pVRExRilzGJbWKYV
A3p33iUhX4ERRGpriykxeastyL8rfF0j7uPEAXc8vg6VtrmXs72B9YoGNjKLqi2p7qrZ0Y981k6FdcM3
It9ZMqoTZQzzesmQ0HmIvXBI9EipJDJVcvqFuK1IiJjLkr5ss+aBUiw9JWdzUTqcRRY/mltt7TpL/Koc
sLNtog4Lco3cTXtALxQOaE6+mXm7KPywB9cAeMlx5XfcybmpPanCb7kyEfCBsaFMEWeMScCN8XWvfsfQ
gstqdioSZ0ZDBcJ8HbK1R00MDsILeqcmwKedjWbBVxXIi7eURvNuQpJOMNhH/Dr9F6dqGpotIWsOYm1M
EkEv0uMzTA1lZwrNqCdmFcXc1yk4ccR2idg3yjeruejzj2FGuKastGMPXym7HCWbi/YaLJQiIre+QV0m
fqSGoJ29ZXpUelEOEvD295vpH4G/62RE9pOmdtpWqTndQryY86ZNTxqQtpcuR4e8QWdbOZ6wqzrr6Twf
UtTxYzt5jTUQpWU+cyeLKqunTykj/+1vDdHEvXPCX6q09uSZQIklVdhJe/unCBXKO2NBoqguv9YhsjmC
hO/seujMIgRyALaGMeDJ9qL1MrIl44hwbdUqc4nSe8T5rdvquzAwloJQgTYcXBAIF/iiloChbvjIiSBA
YEgnKob19VPlMPMvQmDocRSOpgL/Fv35SzNqjwV0TG1uEJazHCMkX9y9HzWeqKev5KbHI3VlpojHoAi7
+L3x46Esq/IIRXwYB6c75faf9e4n/3CR1CNbwvMZ7zOgpMnl6YnLkABnwJo1ItzTe+1ml10OhN8kKF/u
Tzr/ljwpDFjiK1Fh8DLfFORXhCNTMCO4i6/7rMOmSdrXT1+b5gEWeFuLhkHGdjSPf2+b52w1VqlnrBOj
Dl8GJoCJ0uubhyagtOFCWq+trNsQ87OMVDLXl3Efk8lYGU7iEU8/+fWbpmaUZ5mZDqDTnXovcr2Vc42Z
9vwD55UfTpTHiIeWI9SSEppUvt2M1/Rng1SmgwOq5YjLdPnxpPxts1VPbdtJvNLJqKndWfdqUwpKuTeC
+KFQ+t20beBYfOHVuMtirWvXoXHVDKDEHz8NyKCjy/Q0ozHe7D4oXYuhNUkas7UtNK7IRuLcgNYYP11P
reUFGWfmRO1pee7XNYp1u3OLfR2Q018Rq59Yoc3TYaocGdiz75yh3zHtLrwvYcFPFEv4UNKqi0iBkNzG
3K7kz5pAxKZLqFmKPbeLmNDENR8Nnk9MCumeDIR60uhPVF93kVq5F6zzHY1TFV0MNazVhxmH7IpBk8Cq
T2otQOUWN2OPTlOCiYP4oJ7w5PcVl/IBYru6rhURaSZ3qMPJ8AgakkZXUVbDfb46fEm145As7gahkWXo
/TQwfKeY2OBPPbke3wJaR4MfOzP9Q2euKgAEMTo6/sazuCmfbHjyAO8NKiv7mEJJdxwUDMTDBDCoULqZ
kPJq6r9K8SjjrMPgj5w4IBU58I8a1KKnENcaSfoFMbmBt/H4s0ywMy1xnBisPzYbnF6yhR8l2mbrF73d
PKoI4FBVTDuRFK2n7pZp4FAZxpZxJxaZ9nYPNDYlmY0CZRWuSu8x9OLWErO1FgM+w8L9m3j6A+2OvKMx
XO6eTweIYuj4AxIhJ2G8KKOMTxcDEf+DBbWTgB4TPIyhLQeuxHAdXEXLlyrBkD1JPCHut7LqyoXEng24
WrbXJ44d7EMyNY2mmikFQqb9Oby0yOgI9znNZQbIo9OdlAqqpnfs43Jk9KMiNYUIr9dDSAA6GWBkpCBC
OzRLlZS7p9E+b+5pQoaQn7nzg7sU2hvVS1DOf3/gqz0mRDOLziHx72a1Zc/DYRdMP1Tbe4FbxArYvs/T
pmjXi7bLVbgsywXMENuG7KW0un9hIR4EWqe0uRbqKf9qFL54mg+C3hSCuBCuDhAjrcSE/nmUIYdZKGID
x8YtVlZLdmAo5HLzMONyRxdaBk9iHDrvoW7hHNP18lJBIhzuANpIFCJ2/k2BSxR29B35lnHGYpEGTBM6
WJ8pyYOTNCiapylXRECsAPrpclnXqh2WJ/VrS4veKhI5IXs0FDIJd6mPMkiWNO9X8BPlFY64nuhCURYJ
fxFvI/QjLAbuXgGwRu8dddIWqan0cU6VDvN3OAeUfiWXIxZRBgylkYCXv8yPIEfJ09hxsoj2h1Yd5u9Y
biWTuKUrwhwYHsY+AJu2PC1fbHRifU05IK+I/mmFDYj0hA1NhUGkEK7+O4YIUyJWuyXKSsNv6aMdMJUD
TlP0vl1+Emvv2f2cs5j+KmtFw6CPd/AsHWOMVZH0lOdwzdK1x9OqqNOR9RGQptX3sR9WxJN7w/Hap5lp
W5myDXVzXstfoc6+VulOnDETX9VJB4Zq2n2+U+hr47ZokNGufF38eM3yViS2ludiQ03Ug8KdgMfCTSjm
cJZtW5RHpk/RLS/6sfepqnsRVRB4qQZLFB3eud3qHTA1sGy2j2hSye+WYTMtSz61+satDI8NDF9ft75m
w0qao274NFhq9xGXGYo8ocmvQUj+T3rQt50xAvlcQEzdyVZy4JtXxwImwylYtCf4W2CQXKm05aJXD2Ed
RhbhAx6ogS/Y1jS6zH/lUj1fM4Xd/+smOy9AhkM0oxNOfOracT4vUZ3b2OYg08xQgRx9X3gOXuLDwepk
m9bPbbj+wkpMUYwk0ve9cD3rVFHuQDxjJ2BpGAVY0wXu0fkGl0mXq40wxev+Suvn6tF/RWYcrfDsANtm
/R07y6OD3Dmx579nhAxD2MrQWmc3EuaT/0gE3LObHe6/o3H4G0Ka2QOeGFy8T6dsFQ5AVOmXt2XRIGFL
XGgx3lUsHHBsUs31EnqL0nYrDgZFde5FlUxwCheWXQ3Nm/vhcxl3/oeBrSbEPXeRf1aMOkX/GL3dwB0C
GUXBg+95x/qm7Pg7WORNotcu4YvuBTn2rHWMJnel/9XqTpHGvhffJKP0uDZXKpah5Ng2BXtPhbKROwWV
ULLEuMu4+SyZQ7fnIQ3XPZ29e1CsqSKP8xn77DJpsbGy2ssZCFJ0lw2SAjOfByvrltlUAdofDfi8z0ag
kEE8EGt9lS9pxHasnW4wsOAFlQpMWPCMWCp58J0ptM6T8FcMowthlZc+vfpNCXITbVTPPKVbW6T+5mAd
Os/xlMEldRRRDcakBiOtQK2wSM0Qa3rFznrs3Xbu/d8y3pY5+luSefnk7Dhz8UnOOd83rauHibGsO74r
65+PTG3S4Usa1Kl4Omta9JUyUOyIf55X4jh6t4xXlJ1oFvsaNlsvSvIg6e3FAIYiSbVUrsoWWlFS9pl2
xG0zwpo+CNMcACIDq2iop98tZiVv7JEhHlsdzDtQLDiHBrx4giMVU+vU+m3rsSv7ATUG0k1Z0lop+Uwz
LFxDNOhxVMCVJQR2GKFggDRCsqddh3SojGjU1vivt2rdxsk+rtPrSGbzYAA4KCewKqvrWqn11O88xdwO
CQ7ZwyLd97Onbkzs6btYANo/I17weFM7wPj5Or6VzEVJiaqfk1hGKeyfcr4Sc3b0xL/reUnv35ZP7ZPs
sia7YUZzNEfI2IlzD1qP9372ZzpGhjP36zWWjnAoW9wrrlAMP0jsRFVoqfhlYPajuNHIYgN7iaUZxV8b
axTpjzwSWzc9NIYqfvDTdE7n0NGZhqE4FCdIRrl3VpLKezLPfypoh8M9WzzF15cXMUhvYZCPcgbNyevJ
5m+BQt8ki4D9gbrUKqnEziR3BKxaNwG/QBLlM/v+5xMbgsP2zoxemxu2Skg78Iav2GzT1G/Cmjcvy2Jz
BB++znvKv49si8Xll86PLT3vylHdwehRbmNgpBRgXHt/p75Ebxcg/OjmOYL78tavWk2ZgCW7ZWihfeGa
udFy7DKkf4SbbYT2mRZDlJNh3MqsY7cQ24SdDAWtP+wXn4QcazAgqAZozhqXMLojE7oNRbRlVIyPNX+6
PYMGmCu7ojOhYjtIaX3y1rHmvdCakvfT0RMXd7kT3CtURK6cNJtiMIbmT8q9dbDnSB0VAU/sb1/sOyuw
h+KbUdr77nFRI8kS7bbn5U9uQ0UUVeT5uKEJXnw5x/dfyc559O73oLOgtixmfJp4gkcDis6YkS+4cPQh
n6NPk3OgnqyhRC7oWF1QE47uHKDXN4J5K4Ah8MVbxVJf+4flharC2Wf16nbwe+871FO7ZOJf6e2Vfab3
4E/jWhhjj32K02rQukjhOOyEtiCdjJakkXEu2KXp/WsAxDd/RjVLJEz+Z6CRBW0Zea6rqPTwmNUHDe9w
orU2saHjfRv1thU/mpjBbwKjY4GqLjWKoWz/WXFpeckcAV0TKcEcluVm11sS5jVRqm81K0/fjQ7uBYYi
GZFjurMnoeO3FQAjytcmzOlRegN7j2gumtrbzIgAMeSh4kbOyehLbUkWywVRKwiScg2gNP3xKnDxrGC8
pIbvsHcdh304Kfq1McLhlbghfKanGy2Rp6voQOaDtK/+fjVgPU9PTxVnh8PXSKmkGPQ4Lbt7I3LU2orx
+21c5DDI3Npt72n2VUfpxbstAm3VYVaxW2WikOlau9JqweC4KyBVZMzNf3MW1uimpitR/+50j44naTv5
687GaZ9gP6cyrJVTRLtg/GVYqmr6u77HetNhErEteYOKDj0szX6oJmQaCI6LFwpD1cX25w/dPT6x6dYp
Qnyqt3hXRRAkWuCo1nE5jgYjKq9S6Qvr8LOXIFfHBl7DU4OXZ+08FFm8ZSaVY+y3XKeLlPR1KusUBepS
XZqA48Qn3mRvNybUsbyUt51jU52RSJAbL1GRUSw5altXtv8WLneVGWScPlqmd32Ofikq10aR275XbyKp
+Bzzlk+BJgdj8k76A4XH6kwVVupOfhcF07Dqy7Becra/SZTZM91PUNrsAXiVJbl6ZJimfcBOjPAbAQIt
yRXo6bGDidyBa2P8cktiggJNS3EZGFn0f9UR9NOHAwxtwrQB+vs9WE/yxpevvWflKdUWRoIflNHJJyxV
G/5k/qzHcQxHIJuVuQC+Ne5KMKqNV98QvNiKeeoo2pgD6/BSg1vggBqdRgmzYzaG/NnW7JKQPC6YrCG5
QixhLYO29psa4xhf12SSd4yCC28QL4Kj3Zk4tUdHVST0ex6zdD05EFvd+fPf0o/F53Ehp9nWeRRJpQgA
LhM/Ycv/xk5XWejN37RZ5ECqMQb8Gv+QLnz+ermilOa0zt1ZFECMJigekIMVGoh3YEI/Iwr03AbKiUib
IJxgcz5ZWKGYCFhXVL7H5gn9beTPjwdLvzQGZ9LEOe9Xv/eviLIRZqIHXk96I3l9bl6F40hMtIMlJ1Ij
MA3Gt9rcjOcHuenbruOGsHZ9DhcOgugOdzS2jtflvNol9FGc/IS5+EB0UBbjDQFTqZNwJSTElVRuWA/t
61F9/afur/YfRixtVsXmgyxGy0KgTf/jpKm/TUB44BktepAy5xm9+MO3Xd2NFtQeU7i0WmVvX5TRwNAD
K4U1wXvBfLWIn/Oo9DgTgP9eymobXNlF5dg0ZmIB7FUXNGyPiGtjZhTU80L6Mh0yBmG/X253cuGcSUs7
IX2ATBfoYljIDWK6i2R6FoEwkR8nV2nkAl1eOJRD7miEM5sro65hDhslepOGkzlsfeIawwzwV+0QJOZH
W9GcAWOOZEauS08MItB7sqaXjK0a55rmFKZlNqHZ6bkYzP1Nwp+1ELiP1B0VCpMJxFOU3dbdURVXPuFx
7tzR088T6Gzxz9i37N9enAecmkJUkyYcS89OQLpq0M9KsfOaHwdcPG0PAW9sOUWV1MhidFAPsmWMpi1N
4RFhpnqN54t7sN6RC7kN37wJyTSW6raEvNoj61gNGKa10IIDyXDJqZZAWg756Kn17wVaetQcMxDSJpr1
LnDIDXGuiG/qj3IN0IaaX5/Nke4meKBtTOHbJs9xy7DPY6vHJCZPeZLkKe29VCWOjyRmhZ/Gkbwgqhik
ZaZQQYVxhkC1aL28NW9XxA3lskzkmEMttA1VCFtE4r+oPpG31j+N/5yfMtJyQJmHoOX3SjeanQM9mqi2
hGvSS4uplYuFWhU1U0z3uv8W536hKFQ235XioKaFT2cE/mf8UtHwkqRoeB5BtqQhPVBX47kZyT+9I0lG
T6mu9c2Y1rro20bYLiiSHPnUV2x1xdpDW7/50t9TKIIduIau7HZAjkB0yskr5kDYroIH4AICCDPCZser
oroE8TCMO5Tfho48/l31SYhu49kRtDDBeAtrCfrDeEB515yXgEv/VJ/gAD29ZAoa3h39jhiSbJQ5XJhW
Q3ZXVlmnFR54ytGY1LzCer+Yn5nMEsda1VfdhTME5t4ufGmqgWXD/PZ0QSubw9SbSiPkqma5Lle4cNRf
TfD8SRRZ66RRNWlpWThI6VSJvFRz1aCG4YUDaeU17mTvl7DnrXTCqq+EZU0Bq6vUBFMWEx+krNMBsbJg
MuUjbHLkbBYUcOsNx/ygOKoi6KGiHMsfRBe5J5heQeYEofdYsAC4PsEVar4U0iXTNlquYAuGriJdQSd0
9cRJdPTy+xo70aGAJfHrrtNT3bOD6DTz+udyY/7YWP/yIpmX3UFDK00TxqDOanp9/z4YXob47nPpQjru
mHz9aRsFg/oozjRGJIpUouZx6AOFtpSe5e2pUxMdLSNYuX26NgZ5iBnoRgi5ZAnmJ4lY1l+NSmf80mdo
7kS/RCHQIZskvXsD83ww2M3bOXKCQCVn7PydM6+h6BZ3WYHXPS6BmtTpC11Qr01E4iQPj4Ea5cRNRVYk
ZxlgeeFiF6q3gmVD5ta5CK4LllpGwhEE73x2HA5haJ0RZBh7qbj6geZeXKZZ3Z2H+975GwGSWqVL5vKx
NdDLFmT398e+dI6ivrZt5RSM00urc8P/3VaHwMNMc/4RKVT12Tr6L6aaRbyolptJJWfAR/T/9pSHOLRf
UnkmNUEOYD1KokQfxrmnfwS+oWaQml1bNYZYIdluTcwT8YxFU8y0LwYxLL+ykekyXpFu2aDVahgrpN47
I2mbxWHxYpD9x863q2sVpoEgPZ+VZWsFDArwzxF2IWlFaMclGCc5muik6CPZ2TauUiDnu5CcLSQgE+1i
T9F2HU2zwzgnJShZBagnJB+bfMskfd+r7pTHoX0x4LxrR/4e1UzuZVTXcAulT8tgfqCmA8mPXaGlCcqJ
/rBfJkmoDq5QXLBECwQvpO3+hx3Ma+wLvBkdi/R7fI7W8xN3cwOIVCBIw1eIs0a2qnvmBYpzlPvBPPwY
36Hww9/JfpEVAzaq4oM211KbjInuh7SXlIuzxD9+6g6lvWthSoEiLmyFzQ7CoK26uu2HA15CBhI5wBl2
++gUXOM1uhELIIH8Z+15raaQ4bYnUjsvgbxk4/ZJPROBbRk0oPHBFC5VHTDJagkV4H8K+GHW1esnp0ue
RVUdLACjMjOrOKGaWf4q7wEdGiNHvl1ILCeN9aAha46otNUBdaefQnYTgMR1OcLIVaktHMFfkYOwVK3Y
R69nXHOfNTg4ga6rKUKdtEjt3sgW8SmCxy0Ex3i8HR3WMLfWK4bCNp6/Dotg1j0NVZiYHTeb79+eCNUx
Wi7xKcksVc7waZdwgtmYSqmAkQjSjwcVc4wwx//f4d1phPluRJAoHQHMFZ9ruHFfqk4LRn1mnRbn1FCc
Wi9HZJeO9sKraKu6NtAHhKrX654rDFjwzBFYRqRxp0WSRLMRLN/ReafJDcYqUpN7cXIqPJS5Axhoiy+f
4GvacFDCvoTMEfk09PZ1NwEfV48ZFVlsJK+7/Wobpv0ZPJ94+lDAJpqp+UzI/OW0TJAG3FhKeiBwyL1d
aJtcVdQHduo4i4ZvAWep8jiy05rM7JRP3xXEPEVTgtBz5sfOX1bikuSZNDeTGBZwhWpUO2YVeBHWJLv1
22sSxvugzVVmJgwgB1lG94zCnEV9ydE+a7HYmnoI9XFGgF4jaSikRp21ZtKuIMW2xxYKTtZhoXcuOpSy
6BgUa2mDNGZG6fvTBE3KrDZ3oyH4UtEWp6//tk6lpmapBqrZ18KmmteYCr/eNZ5HoV4aIAVAVd3hociG
jXyC5BBl8PnsAvnFI/ghAH7lFdGAG+4P34WqKimB6eUcC2O3E8F5wdGFjLhPukYEAELKluOWwAk3tW5e
JRIukdtps1H9CCy8WDkdF9xPXrs6aRlS2fn4HZdq9muDne0UIy6B25W4ByJlUaxzb+Kos6Zs/VNqm4Z4
idSagLtC2e6OzUdTppYCN5u/RJXUOLuXgEFHn6E4PdDKGh16E5VwF7ayEhltFj3G/aw/flPiGJpey4A/
jxH6aDlx+eISWwyGtu/BrlYjLK88NwwoREo20RqxqNa2zM6hXFyijOoB6fE/3fc1LjNOw51KhguPEY5t
xqBGNkGWsDrS6ax4SrDCitnmcuxRZ7eD1rez5t5vjuj38WnwoBp/yxQPCCmgpifC3DpaRN1fEGWq81UA
hQGLw85C7gOIqvLbnkufOAIP5AVb9yRpy8Pv+6r9v+OUQzpuQrwIvTmzoIqyxlsBBTap4jKNsLLGeu+R
HThkDLDCjKtmgRCqyckVp2pv3FXnZSTOiTzeC1Vqk1qGk1kbCe0k4x5QQ4HEcn6MhofWygQX4DPta0H9
IKwjKOe5Q8Pe44XOpcVXDgEDF+E51QiIU32rWknsZZUmtXVFrnBST68LLdfmqZCTNn1zTYacgp38np+p
9Is3pgHSJrqjPJimEIeaVwYoa/CLIDon1wu1IF7POO13gclRxft7ylbQOxZquu5spCeQL/TskYTigctF
5EK+h+sXr7iVaOOH7Y85wrkQSN7wwQacIYgZna7bYAWN4LFSvn9/BmSmsn0cP3tKDydPJ4skxUf+JjrJ
tXJSFG+gXruTRpgpOyl3soszSqDPsZrrSwYLFZ/cex+QNMHlCKlzLbw/M/QPjFXtgs3BuVSoVVfEzVxo
ln/rVQOgVfTQENSsv4WPPYzo+vLvR36DC6Yz+cuM/yo9X+x+XbMn6NN5LnQVBw4ZX8i4rdfBdfX2FXWw
09J/ozDaR9SA150ZsZoR/1rUNtuMNxai1jZdiYv9cuT21i/YIy7SIkqCliEN4qoVlET3h6QhqZk9ebnv
2U6xijdTRqEuBn3G54XcqZZfoQfp9m5BFgqYXLq4PPNpHwNlFHVr6yWFuhsiiZuqWS9oXqr6tybI5Bwv
38T+vwHj7k+wc2KAqzzVHd5rPF67szb10x3CMcYfs7Hs0HUCcPYkwBiuBgAo2BKfBKtVMPcZgp38JcKl
anfhJWhjvJV0SmG4148emJ/tenhlKX6EWh3axT6Hzqd2pBBFR9PcM/VBglhdJakHxUReR2TnewVx52vx
/ogIOsLRiyh//ySV3Ymx9CsBtm7nOoFaLF5So/7yeYW421fKSd/F5GWjdJGtOvyr1wpzOrhdW6FaW9W2
HACMTleY8haexg1CXLPsWxha17BGV7gjAnXZ5aL6NAB48Wy8iYOiFb6NvxAOhiBOOgE+ikFQn3dojRgd
DYwZgKwp/dpviC1Ge9YZkWTyF5XO3zkNY64+ZPMaoW8NW8fqbkbH+DoR4ONnMIRyxpvDFRFiACzL+Jsg
T8btqr8fNmC5Q9uyzmmnRipUZk8N/rMlEzx4rDf97AyLevqsifZKr/USixMSbf0pt8ZdTlHso6a2wNv5
wEWjXijFzV/xELXccEr7mIasATJYRb56oBi55G/XEb0BW00NhgUaHzpn4D3Vi19UJ9PqfugHm8CZbMes
aMb8iO4CTZ5ETL7kM4MLR/p41GPJLlWdE/q+QyEla5NV1ZvgwGatz4l25aTyYRNHCFCdr6bP4RN63/Qd
0m6reJnCVBicq4Mc01ybKfdQt226er62picZXWPYEOgbpzQlvKH7vm6JmUQI3rnfo4JtGHcyBw2Ko9yN
iPfitwM8rjAIGz1hubMegvheNadDqH/cK6WwbYRu7JV8/fp5X5zjHms7bN4N0fOoCIRgCkPDNUJkZe4I
w6Wi21AGqGyjjCbTyWmgM6N6lWm6PSSC0aoY9Dkp84LoLPHwK/hpa3Xpb3tG6xAcs9m+3b8MCDzKydhi
+iAOoaonCFU0E4m8U9oMSsdvTFErVWl9G8AiWQvnHOzMwwi814hb1ECTYs2zhrzIq9SWDhlPTXKGZlwg
ewC3pkZFS9zeSF0jXOpoo7B6ao8Zh78rAtVKUfIu9qH2Sqhlme0FNRYQ/nVQ36x8pg2gjqaHRqKe/Qor
BEa5U2kyOzXrmfPT7rf1HZxNbbQLHg5AkLgCJQJ+JY1KDlLUVHxpZE12GP/b5qW6gnCuaOwV1feRhRJL
Ucj5rHwOYvxpGBCYS+xYsLHEoYbA1eEV0HU/XrAZGiCf/atAhK3P1F3GBPAyvk/TzBxTSO/en+P5COmq
G6pSg0jcEjA80X/o4qaKoqzuqpi7cE/FiFReaP0GK9FnWYQb1IJrluDgxnn6JlBdo3bxVDfNjxHHpCee
k4EQtzXn/XcnTUN3UvgmYmV/r2am5NLVhqPHWlqONwpdKO7+AR7fjY4IWH8lZz5Z3WZHH35Ipac0j+lO
ABWKQtulgNKUjjjvI3b+M1I3/yFW/G8SqWQec2EHG3ebbO4Ubr9UB7K+qyBuEvHDW5YwWIN/maNE+vBM
7UxhrxuyYWKZcccl9zbqEaKWkfWEw0339xGhrkh3BkSO1DFP77aIvaD0SZHEC+cSTUZRlBJq8i8Qd+OL
ICyFhDRW7I+i7G/Nd+qb5FA0LvRFueDXGwNrK8Gi9ib3FrAZxKUH+bxKFya7eR5P+7l7e3eET/DGr5S3
ROIWp+e/Xj8fhR209v8Gei4Oc5ablFQAzFKVX9Caj1jEjTlHuFhClg+VHwY4nrtlShvjM94MYcSqc2qj
zIZxKbEFpg/rgpCRTsvUKiGtUTGXGDLDBEqCNcr2i9PZNbUdFNkv2nYgFMMW1+/dsAVCdWANpFlYTivr
c+YmCElm5/wBlxMTPGKfAtZ14OJrORPBuknSgw7FwByx6xcmMuXH3S45RhQPvRfWMD5ePIUXGeNENPnC
DGStO9mmFfsEtx5NoFsQjU6YrhClTQln2WWsCrvdCu2wJNCDF0l1/aG19sNCEyUt9Lm15+Calnx1Ph4l
ujV60IK19RSlMB55N8ZoxSwm9pmgiqCnfR7ZOAvvOV0piz5+/MQk12zRPdIhBfN4sxboFUsUxC5JEPRW
BbcvofnfUpNmSeW3BoySjogQUcmyQy3CfsqbNmjwzHJIvF6pe2AiUjMQvBplupas/7YRkiRUZsXS8FMD
/3KfZrVD2E8Q6O9Gmmj7oqAlUz74LtKTVK8Mb5HvkWzwSE4Ju/6YI31iiswv08huSScdCpTOo4ty2P+Q
v01aP2/oRef4V80+8sGsi3w6VHggqmmB5oXGClQHkKPz4Nk7h+Re0xnLRdFwfwTcJvC8rm/fqR4klwAT
FYdNXsXOU17+3WWr206LPUhM32M6VWg9Sk6fKnasFOo9yeXH42Btwj5bH2fb83HCmRaZusTOiNACS1zK
lxpN2DaeRfp2mmnhexQqBdXhiq6OmPv4zsDjXywzv85pWdqxJar21SwSqIvEy7ZUWKOgkq37akQa3Nm4
3+asEuho4TyKJrCaaapvCaUVBAGGyo9CocXbvIp5SxRxnn+OR9vjt1nLi4GET6Q8/OF7cz3vJjxg95xK
VsPbtKkCdN/Xnp22kLysRchAxy1aSXGcvi4gnQTuexsLU7Yp3MORakMu9fKY/8exBdurBVYtEsKL+sWq
xPUyFRNuy6FcJTFyaV3tYOKJKlyTPXBWghIRbKETBOt6Tnsd4i3YA565HwsXMBgOYsEnGLp6tDEuR5Mn
6kRDGpUIfwd8DWGcWyw8jDsEyCESDrnvt6U2Xd/SOduLe6cnoh47XFgKdwMWNFnXqDt9AyK/xGhZVU6q
AozQIRS8Wm6NL7U40RUe0ETDSuQ+GVYkozXKqxeEg3TIl63QpPNbMFmvNdUeDdbWRENbBriXmztelfiM
FfP71vzfOdQp3D/OjUpUPsAqp3e6EOoLdQ6jz9ElpQPoQB/BMPUaX7DA3Xqc+tV1q951q7K7D/dVgAFD
BmqfgUsQfw831jyEGc8mWpyXJpK+ahxyL//Igyxid1ebRLUc13kXDkRlD7FjPkPSER2XlwBPOgderYSJ
nphfM+d9gbha7GhjPcaxcXWhPccdWr+SbTadUC89Q8uu2QKUFKE3UH/lYLg3JcyHS8fMw2r2cbvwBzbV
g5l3gqMig0BEgobVZCkpmay7fxb/xXaIIdULdfCKxC1WiGvQrP+ub3vBd2e0VbvR5bGTn+ABCqNVLx/w
t+M4q8ncM7AxeDZWoJCFsCbRrvutIUH/FGOt4X2yf+SVUZtlD3a7P2JyGSV1w9kN1nvm2KBCFT1qocsb
nj6I08xH7wfDFZ9VNAXryDD9wAI09cjxI3FHLHTpNdJd+ZMkUyR4pfsfYn1l0leMHRvYvdpl0ImJVzTN
x1bHGXUUaFz/9bTNAFI/0vSGXsOnxPO/gUarVbZnxtyQHIcSRWgVyRiahkAiF9MgKkGxkcqTtc/P8Oe8
aow7CKFeTDcT8hX9XMTH0kuHdLmnyyNgzBkXKgYTIyqhmhCOMkf8w49In1rVIqjST3EjVUTLKUYuETqE
JcZp5ZiS+cx3E110OOKcoY7IL56gkQagqN28q5gcZP7sI75LXArzB5BSSrwOhqRUgjsM2fBDnPWWyvU8
Ij4tf33Yo+719tyUf2rxyA44jAQ7rX8m9cbmpGrkwJF+d/0j61WaPT7do/zbU7PuXMX3tt7SAvFrThVd
hReOsZ8aWPSQGSnqowdqKqSL6vvKDMTCTFYPKx8O6GSeXObccWRJCj+IE3ReJ0J8o/u2z98JUvaOJoTz
J9QpMqAduu2O7oQC1ar82s7xtef7u99StQTITNnKJoR1tT1gj/3eraQNB1YE4Ixw2Q8XeeDKyFB9Q8Q2
fk+5lvkI508ACzn9vJcR0qaFBXqg8oociSQZOcV7d7ACdze2LS1hU06aNRq8o7cG6mbCxe3UubRbzgx5
kWngUZ8y5RoJGrUTgmC+sdCW38bNpTEm7CbvCmww9G+CJtSeDdDqPobomTHsBjb6jXrVwJcdnHSr/8xe
bVctL4Luxovh0Q8imTKFcTeqY8byX8cHbbQoazrDQcC8N0evKtJchhif5I35N6tSFrSzDjXUkkJS+Tuo
5oDviFYSMSHP+To50X+5hXoiK01iZ8EanG7rKuwPzDqdeZD6/Y+U5DpdD/ysNa/AFSZV0w0mpp5E7hqR
omtbuEOVT051QDJsB3PqNkBm6DpAQfjRyE7pDBqq5+G+RsKwpbscFN4KwOWrUXL7/EJGGSzm9ZrkLO0T
eJi/TaupjtLBUkS7YbUFgAxfa0LHS6CSfVpSS8C80cspMwbsb+NvjaAUrck8DD4SgASyxAa258ik7/6f
IRzFrQhWmNc0SSgwBorP8uhQHuvhFlSGtW3jSLXy3EUuwzgIsDfkc4EFbQ72wsMFcC2KEZYoqnOPcJWj
yBsuvBwtLTlOgcPcELQdD1cm3odUVTDqTQSzj4dlDQxQ4kFBL+mU5ea3ADvfDt+xEyKBp8hk0lz8y2Jp
vpVP/IruKyaeQh9b1oh+DiHy/sGJt93hDcQbbEdCEEwqgsDcWn/YS1+O6fvwx7+UWbX4YHY/abeZGvlb
Rsbc2pM7jFf1jjycGaN5yKG1k1fTPK2dH3udapx4BYG63vIxrM+R0mP67n7KOiOImYX1C0KbacBvDdAE
VdhBA5ZrjCcR4zKJ2jwX7bZ+1ZR1WGHkJSDMALyUJBgQu6KlAxFMR8PkexeqXKJQ5yWpoL9E6uBGceWX
iLXh4/X05lObFQP33LKXVAUfI7lauNsNG0drGrASV8ZZYEZKYEdVd3CQOmLw6zQLmF5dlgoxbfkHwXXD
Jad7iH80DyPgOXNCNNHyKZKJwETFut7s/EP/npKPnBXCy6G3wKAMxtdB2gb4HcOQGwzqAttHos8tB3G0
HLa08RunX+PTqHEragEArElO8FGIuNknxEs3SOvUSHksmfg0qgLGjFupvIpCfnVlO6k3QXuIcaWJPA6z
mIrZnZNSBDwy6w+e6WzmeKsuvexaEZANyUixdZE5x2AzYqqNtefYweHRwFycF8qc6WMMK2NDxJ6x8LBZ
uIhaB3xBuTWEFGipL1YzBoC9A6m9mu1MI9Er1eZrcs9vaeSHPWJufmVLtzxm4+11lQ00FKTClwaCKt41
eqFRF5sWqqGzPb+O9lgBkhbBX9IREhwNoxbI9xYHzmbQ8QRArYeMrZMgfmBJdkHR7FtbSZWQbpk1U2tH
gHblaOSzRjKzzUXSNYrxbbkvX2J26Sn+SKoUvNdVuuN1IGeansvIxu+5F1WUgqxLlnEjT94kX+UaWpOL
caUPNbKxyDq2zKEvETazjyki8V2V+3OEEyDwuZdtKGDvKM+2VXjDhVw52rCCllCzZ0YE9hMUbTFe8I8e
E/5M7k2g1cmPotvMC9l7dyqSW1zUuM8sw03XHjCQn7V9UrQCXrBOWT5UUPaHCHZAtAwmixTfQ6hGbhOS
GfnSkus7mqDPBz8h5L2zrYjBbfvqlS8k8071UqKH9QPPLXO9i6WNYbkfdkRxiRIESMpcw3Xw8cjNWS8V
nZgzH6OyvBva2rGQLEsr4Q9ZuwGJlDQPrSTz80r67ULqKV83nJPatmCjR+xkdltwzOhZApyC0z1pDiuS
R87g0oXXtegSkk1IH57Byu8t6f9xgxN4JeuxvF8v0dx3+WJCFTuAyZD6b15TuqPuOPXuhFtI60JxiXIq
YnS2vcC1bpV6NKSOAHTb2J0DQk0peeS/IFwFMeJAh9QG3U7oRJ9So1sEhWlcUKh3PNKxKuypWYyuYlbT
rZvv2t+raMedmPfaTv+b8UP/kHT/QLUXgk/wkBBke40m5A/ivQPG3a6LtI2/rq00VK+VTMyTxrvl1rnz
IZ3pcmzRset8U4zT0c7QUCe9dKXx1pGZBJZrjdpdm3g06OxvjxpccgTgZKPjsrTbYgj9IIFS5MIFJPl8
je7SXNudJYhStPL5qQz94i9X4kPOmZd3Y8HDzq/lQIBvNnqx/m7OvHg3rFLsL+MbPNik2yTqOEtKFDht
6oB7XitbGpSYP2k0LPxWADVa7ejVg6MKErJWFdTBlKJYV1awaWLq7zYE8KqQrWYx1jvEwYUdz1C9YZ3E
C94A7gJk1yrwQv2SCSK1Mn4aJXFPRgj27pRgaQMGJNhI/R3CydKqVuiOkjME6elq42r2EA1bgqRCf43Y
BEq4hgHmsWIWrfG/SZBmQPJp4ExXJ7m50lMKaJS+zyea+nbV6VjPzmA+SH4JTPjcZkvRCsdGWI0Oc5dw
zXJc4X5QN8IoRLFSE3PMEbUFa/GXC6u/TlGLUvbaxEcCUS6R/vh26dQPiXHwo8gVj+vnjHXfH0KRe2kQ
cFFRl++vP/7DtBzAB10w1ILrDIjMg+8f5u69/r49MOuh0YMpP1AAwrhkOYyJkmVd3TdQpbva+jYXcrnW
+GlNLq9RpeSN8m5wg2j9rcg0LFqc8oQ9NSHJn0fTsDJAx2h2xfXK4sA7h29FAN8S6pZ6xumRKJssBZzK
k0KyG44F7bV33kp27AKawQoeDtIBcQ6G3LGcBidgxv18Rs4ApKHPyFWKhmcOBY9J9D7GWztryLku1PWI
tGbDfFHcF757sQf8DW11M3Mz6M2MsGFSPjAHZ8EQ642o1fLGdqDKiRN2lJKp2IE7u778BV85JxN0g39O
SeEQ+KWppH4zSobTfQNmf/EvuUacckMQnzi0qjot+88otwTPbqWOZSHBcx2FShm+ykrZtgbPLjdxCbxE
CMO5edcHrx4AJbkMPPzkDbgYrcfSHEaUrxLxTnvnCxjxDLel75WpXfpAE+Hogr8CQdLkR88wNR3+jRqC
pesvKQC4uTIR13P3FH1byzRvPZh9kIdo8jxLGEGdmofsEpMFetid0nxX2ageAb6/GNPoUwodCK6/2djy
nNQudYR0hJ5CKy2NksuC6k2kRQNIs+MsWws0xXdzIFrQSWV46HRhbdBs3xHBo+slTFdKNR+K3fXgDgWO
+aJuuAtfYyXxc4UJgXOZQjxQ3yeBzkk1HKS1rggEhxGzIK4o8Bj7f5HfVYk517coSpSLr+7h28NcNIWh
FpygVOUsWPDeVvWvvRSBGRVHmpFh8/q1pgRtTM2nKWSxDeQkwkN4GffxlbGKCzC55Hf2WVw4YROaCi+y
rMGB3ksMSFxSlj7bwCv4iFKPm2HTi7+6RpzXewSsf7EUvQiR7+UuwXIPFB3jHbO7+DKVnJk1k8kzgRp1
ZY2L3ZlA0F4SqEi9U+bIqo/b5qkslR2Z1VeYtIUuWHWh0GtzKL9F41PYDVdQEol2Up8rw68nZn4uGbwH
t3GWqo7stdNR0I28xcgmTppeWmtyDNVL0meFToHF4DqPIG7o2mLE23D5215ZDDI4AioEE38hvqNC4yqj
pUfUJGWau+Vcdw2pj9tkfwSwE85nu7DhrVAgvj97SqSaePz8P8yfKvs3MMvxVQE+Pr0xUtOzoUEoeZh9
iMBD16p2tGMfOJp7DiJDUmXPN9kUOLx20vHC7bMqEJC+pHPKHVvmTm/EuoG6QIOHEUQlMMw8/wQtBMOd
0N2vaFmxeitwEzrtZTy8QxKc/0ufblgVjq5lJfBURL3TT1VCfsr6r18UJGfFdBTo01s5L9Xleb0RKGqv
qlTpriAZ7TTQ3TBY4hkD0GYBKmgrIgcT20kHAXrzYKFEdwi3DuimPTh9gmJ4v7wY7BhGDoxZf5+bTK3Z
DnEdgxhK9q7+KOJk1YLBGYPkk0QZRVNFFUFGztbN9Us/4asj/VzCWplnuJNGBKH1GqeRdoY8zsWbQ/CV
qZP4gl6jCr7lXXK6iXa5WNPTMrEnQRAzbw2wWWSBLCo9DWuCwQXUBgX7lT45uY/1fqxAvsFUcNbE3DXV
XqwCIh1f6gDDHVGf9DhH3hZHq1xfGcNpWFSg0+ZTNdXfcnX49zFIihGEJhr6Z22fXDmCp63/Grl9bfgX
A+mwhHmrsyRobPplpxD+34BaA2u2lqyWB0gDJA7/k4ezHNPMbPkEs99Fs7JmC4y7DeQkdfZcUGzSY4wS
kcPxvtHSOo57MNouF8owGXY8xqvR3nE44ye2Ji85ziPfB9h3tY1VWKzJPFt185B9r33aq/WPLmXLJmbe
ZnM45d6aDq11QCA5ZaC8BZR8qi07QNNiAztHQVhX3OxRphrp2HNgNfKmiaGmdYXc4s37P4km5qCt0JX3
AJKsUq/FvaKjom9HODhVmuBEsMeAhDPW3CpXpyfUMuNPHqC0YigN2obowzi6e8LLplhU91GJrn1Pd4xc
A+LrBUi+BRAxELXAOc3FgzYE6Sfg3HwcBhPV78lhatZVv/mURdX3606tfhcuX0pi3RzYyrTuGvBQmqPi
0pK3YcbuhgAmZtYVc6g1xiWxP7GilmdcLoWBEIX5m5mezvyRGfDYWTPF2DfcF8vT40xok9omhJXrlv8d
ty44JWZVSwwaWc5aa8FrBWMskoBuP3clWYrG0Cwif0tePB2fROhF25u0s2tYzGPZALyulZ1LEm3s/CLg
TddbV8Z4ibO4+kjiLQWDBMAr4DpSCZp0T5JoqfgJqNL2/VFv5wyQcMArxRi3ZoLcQg08h8toJI9WCtOA
j3wmfVsuXDG8kfhw4sE4h70T+DoNQuf2cxsFvBnqIVgw7HxWu33dCOjoXV01Wdd9Rmtcge4lcxforiD7
H45yWkvVwcHGEaFmFRZpLaC2nWY6+TA8v0XZk6Jofpdu2tI9wSMSjwbn0bfiZyyWc4bbZ1pks1SeB8ti
qD7K4TA11uc90DNLem/zETD9bk2k7zznphUzkC5YuR7TDRS+eDk52eiLlGN8rxW+ZyYWcCqNPceY9RlB
q5+G811rKxYDgBP3t14dL426cp+0vzQj+LYl3gwba+k/MIBd92hCB49lxzyi6bPUV02XNgzfklgEf4e2
WeyItsug3NxCO07gkN1Fm+8Rx+3y3y8CXc23YE6iaD1N1QTmvZPpwwqy0krYMlKeLUyck6bto04XrU4G
VuF1v0o+Tguv3INmIs4zCdgJ6v76K7h44EqEjPB1XNO1dsQ3leif+pn3ujUw1Pl+sBRHwlxs9yqtAn0q
dzlep65VCOXSSTDRDB6wZIQIDWAwI8Lhjy1Gs12hg1l/u2jG8UBaMMsw/nZ8EJXV3vJq0otMNGFLbJFC
w7heKQoZ9Vk/R8TgzwXl09gHPmJWDNaV3hGL9zV9r1NGiFClDamA+xMlXjuJLULem98XSqXFcE3vtlQj
5A1dbSYYMEm9QFRYsclRm9gmIeFF29UuCoU/RRyT371RtTNn62aiJ06KAFghJno8sgZgJu9ahY6Ie8s+
wtoRiw5jj1Hdh7xzMR9DJqyRlf7kdbWZi1vxxNpJmpK4VKbK5fZktTzSv60fUSmcg8VzViWd95pNBRWK
wvr/SukTR4DRKL5RIHYZB3XFAd9NgcbqUoMpwRY8dqSuSUGwIbyS9o3leNrOgtriBP7OWo7YEVYaUoQA
u62QEscLcn7GUhNvVjZDbTS1PqKV7q1+RnDvMoYLPww1+xgUC/vNwzGaw0jXYNMy9UJmf/JO2TCLuOR1
oM9xEphKV+fJ9RhVBcyBqOckJVyG4zAB1wB2LFZ7Zo/MYZB3ATPN+27G2NAMNOWgWv8GosOu07YT9PJx
ehf/p7ugsD3STAWoH7OfGDF1rKwEMS3/FaceeEU1bsVk6y9h9BBWCDYBnTix0XadoxwnUkKAnbbVZekb
9yXBd2f6/ZKGChRFWeaE4NgQg8Sr3DAHplSrxX/D6PNQ+Qug8sRjE0kpbR0kjHPJJXwbEFz2y0nRyadF
5idv/pP0jVn2sTqqPZxDAu3vG4gU/0DGmy9weqXu9+N7COYZ2G0xYheJa9+PodEeayjZUTbisTABUJ66
9yIbho/dwD5evgUKsepHnmWhvDq3l4j0TIXv5LwPOinxioTwB66V1Q7NHhgJ07v2m7uvSmYkVcIeosPC
UQHCCuDjXzLfjXUYVjNGd2sK5ofrU51cBYDHfVUJtgKHEZ8rPor22VFBIdHk9sh9KWt7O42J957z6Koj
6sExeHJuOskuIYR1BdgXrTluBNsgM2RfL8s+2jQvAbGv1jghkK3OH60xkMR1lt8fWubV4yqPm558cp3O
uXY/xTsUL9YCInWWfiL+TWT4WBVOyDYlco8thWT7Cqn/8rUZp6wBp/CH4FrmwUwmZf4RNlREMCCvjF+i
KCE65ZjHHPqnKsUbkOhmh6pgDa2GFSGGktJn1aV+hVaSmOBLFKirVV0gHFFSRBnhm4RYXsC9wMZyO8H6
8PBGwm/716xF9p2X41ON8u7aKFDKtNh7TWS82+LSErg3YPRGiohDKRy42MAAvI/KITrCYy3iDGaGo3IE
68DqImN75eIIb8tlpW9WsEze/jivgol83fXqUbI7jGYeVY0USgEkQrSBAO9teGzh4LxiAJhZO0cjW6su
aiXhkVFM1eO7lJL03ylfRbYe2rfw4a7UeAGB4GvSUWqnF1MeDdYWFJkxHTcDmMK7SVu4LrVMBhMrXjoB
i8TrcRcokcOiK64CbV87cbnkO6bTCkNj06loKhkDfJi2XfKoV5VpXiaw7RSIVDQpahu0Lxbqzclt5580
CWpXYLiRPWYgBNf8ISG6ax5Vj3EbVd7TCTAnLK/YuJ4Yq1dAPOisX0ozroMnhezpY9g+lYeBlP1LnFDs
W0vaWmvGiTMdNl9W3V5SKtQEmxxqWYihQQpmmbOGTdT+NYrx89uoHVg8yQAy/LzeNP3sTPBAGiYaQ3XV
S3phcoL7mE3QDHSoCF7mB4cJQHYi1vsJkNoWSpsmIgYVJsjcICgXLl6GsAM289IN/vSNEjYJ27+HGypW
8lbnz3PL7lsV9VN/QYZRdj5SP4Lqtkwx9Wz/oY2CZm0fXBVcfbboYgVNfpfd+rrQwZjSfLCSHv/E5fUl
DrP56RRt10AXsoI2CauymV1EqeJBygnl2ApJ3jIzH7Xmjtflb8sY2No0p6tEoqL9K8UyGhzObURGZXRJ
l+sEjPUhYWht6IMY+wzqsfUYDvVdYH8fGfPTcH3pss4s5WU1zBXed0hhGQrJbANoXXUs+veZEiiwX7aX
RsdyhDL6o/7lFYu1An5E73nBJYEgrsKIvqwWYKgyXbh2rfUjFuqm5FaROcuRpYelxN0iV4yed1GgUm78
GJlsHGd/rxYhujCQ3V2R1PFu3ntb6t3OzljCAyjqykBvXijT6TTtHlRGS3fkji4An01e1d4cyz8uAp7f
plWPkafpxo8qEAoxjaY9yQZv04xDzV4sCOo3DDy75r/kdvIxzXs+O3zeqkKLhwbx9QyWry218FLoTQEF
96ixXlCvzTb+eGNcRavy5uSLhVYtinh/nu6u86lG52gVbOexrkaPG2OgnUtqMl1VKKhxFeCC4nO1KuSb
g92JxoDzuYqSX/AnTsS3iFuGNRbhMCEGpSeKqieipI25g/rbqDavWN9VCflIxmClprrXUrBeBtx4d52Z
v15RgIlCifJkbTXMuarbazEKAH4R971WoLYx7/oMMgoI5F7ndcI5u4IDLdKJIMnslflwudJF/CcDs7tP
2iC2V+QTvQ58Ep2cNurTVuZ+Pjk++J41UyzkOg0XZDmcCV/Ul/KuvrDwokBgUCZOkMQGvs0I/HMqRmqY
orrLvrWr8VJoExbgRhh0VK7AIkZxxbHBLBJ0BXbhqMlnTj0tcZLXyX3kxoEWc1FsstzOeGbaO8lFPNED
ogZMctlEWlRXXu3AUTnbs4elxHnmKsUUCI4bD8KlhFDxspcqoIsAPzZSagWiECXfX8lL2X+pi7D6z20s
CzxkZvGob1pmGZTOTCoJimAVwHivAFWTgNzpCrPxVvyhmyYJr8Nh1ilx3vAKWuvlEroNkdFWS1SY4G9B
XfSVUpK0k/esMBaBdJIztF+HatA1+HSzBUvgK6GCXxsb/ek1ya+uwbRrAXOEWBWPEEoKIbhPKXaIw+vs
5dhcC/2/Mzu2pHThXNpVV3yMuXehaYz5dBk9XVmItCofn9uPo45MEuDhovVkUa1WCf0knnwQKRzxJKBw
VuwNW18GZOl0MXrdk9eLvD6lfDU5lKsaBikNeCVR2/gCIMHYH+oaP50sS3N3PEZCuiVyUL7C4ccp+sfz
LYDlQTVd0irJLWbJE2nf867TpKRtiTg3hmqwnkSAX9+RnVvAvwgVIqozimG1f59fd+9uXhQYEC7ImsEI
VOt8fJHmyxVgaqEPe/GMG1A4jbUNsL2IU4aEEXITo2tJ9eDHM4UKyZIQkSowbdCc0VB+n47FiySrro2v
XeQX4HslWxj4seJIZCU6lcY6TErgo91/qf0SU68XpIdWQbdAtKa92WgjWz6wAL3cnlY50nrpW8b/Bh6L
FEuhUHqLqWDN59tCJMUrAWHvjeT1yEceQp2TiuOrWMRz8SSOEwMvWXmiOOMuluHd3xpitXLKflgdLJ37
J1snovdCqVVIKTFOiqQWrZ51x1jjk4SH+IdCeCEY+UmkHP7aPfZ9GL9SiOs9PK7yrJ87taZnjoTv1u5R
1S39xoJ3y7c/OMsZwlB3fkNHKVgVRtl3Fbt0orSrLZFRwyVdbAXXDsZlcqQSVaBztcTpAUFprDqVbBWR
jMF+ej2v99tvqyNGAgyeBEn9A4zrAU36y8Z6dpc/YBL1wdfjLgXn+pOeAvK6J/skPcFFqrTUSTWdAjzm
Elr2XUbyxzQGLqrrG8yV13PI952IYD9Pt1Tg7XYUxkOszrq4lFY3gxYnJ4/dfMoR7z0VjFz75byfUbm/
11kKc0EGPLjrkO0k2ROxZZgMhWBVsBz+/Yj9Gj61JfSUWLq1FFcnyOvKnfSZsB6m2K18vnEUVu6s6PD7
PdDpR92eZ0t1ACKN+8wOfsNGyFtLFBRON4K98j15AYWzulD8a/t8uljvB2zkPuR0tLMSc3h3I4X8SVeE
p7b6YFFocnBqTXPo0qO7AyLbsmOI1aBjFDEX1z3FmHQ/0rM1PBMXbeyugWqsnKQoxGNvQDCaDzeiL9jJ
9GC19fl5WBS6vnGWStJRxmSERDid1QO77Tw/WalNx0pEOfbwv8QL8/U13Ze/H8NX/FI6u59w5vNJSHiq
AhM3dvUQADDG9zxoYnk6FSic1teFMBIgMqdRgwLHyD94zHFF/uBj21/a0ZmFxGzVsj/fjuo6Dg6P1oND
4wOgfwLapLBjhxRHi9evNOMg7OX9R1oiqZ4QtBeP1Sdi0g4f8hqi1yyvvqvBt7J5LfMMHw/VMgYr4heo
3MpqZVT1vnbzUTVGkmBcbm00cA+K4Bhnx35gInfW6y/Go5UM23U8n/aSa6KJb7W4Wysj3GOmT/jx6dgx
9SDIzAnD5Q54ZpREgmcdfKnLG1mRpp5imz3GWdJvejwRHqrmZv+5uO1xYFq/DRoD1iNvcq7vBlq8FDIQ
AlDRnRxwcQdH0laOb4ywIRHqZPriXZcFUQJxv3G9kxIcftsfV/6hhiF+3OCSpk8kGVK2aMNsBUKCcszI
wo4jLxrPH1AXOl2joSywV0Y2B5mHWux+FKuevWtHCM13uVu3lpWZAFW7H4mDmL83TR/nWcXuiy8Lmaxu
iGkpIOp7Nt/W323K3PM3m6sZNMH2bzeyKeluRioSE3auaO/cWbySjdSTi+FaRh+kskhGhIjVzhS/wfJt
+jL94Po/dX2S4eNiAFNigo6mHIZPGxsk8vRPlE78xqfoNMpggPnBCa0y83iWfcTbt73Uu6/DBa/OGmlh
nEJwJcDe693I3eNIpsp6EMJYFTGCmuS91HCmG8Gdwz3d9TBclKmpNBsAHkL6obX9u+LkoyLqmvQ7y0gY
I3YzJX7I0a5zJTnN0mQeaOkkDLyohDQYkoyXqalMvi9AzdiHpymr22TVu1BBv+GvRR2mX2Owlt4jfs5H
X21YebnqfY96aRgPAB5o7VsDwk8r3l3ThGmtm/w4gpiuBSE4xdbrG2Hs4NTF8uL9kUqDhxSWgom4Pb/l
bRdsqaA2H0ZWF2OepvdiTeDtfwJMDu9Tt80YQxZ7tEFUcvmO2z1vGMbwvbXyuQNct+vqK+cWh3KEKqQh
sWAnOz5UUYyoTItxUnOsIjwaF+OEIhVNYueBNEh5o+aNFil7Al7FowISaj5yXqERvnT7KxlZg2sXfxX7
+mLkPBWCw5qPSKTdbF2umERu3xt4fNbReAzRHIklcBx7pyUstE6zWONZkcgztgJbjJ4QsaWjDoFgvB1z
P3yw63KCNQuCllwB6LaGCwOQGskU/O89UF0co60A0khb5dg/mFsA3q1tZzga1z5whO0G58T7P8F49NTZ
zTVXn/iY24ByvELlkb7EU//rB4dEOeNcgbOmbKDlekBQWLd9ocCt/th8ct1gCyRaC1rCd03dsjMOBq4h
TpSSS+V2ZcURZLetA5azZzosW7tju4/nKCsR1FB89vTkkPoVp1WiOL+KEEPyVw5uhm4skrHdsVDeiIyt
fN3Xv9hiZH1j65KoOHMD4hAw4NfQ9zsU442Il7DZgwxkO/Qgm8MOAwoaPBsJW9Zcbt7MrhnKUuwbJO3V
zkTSbfqsXKJOqTkWyBrGtrvU2GKOQN3wDG0UqRP8iVPZY7elE3yzrChmXUaOE5GXLGdeOcZV5byraPpj
nOquvwB8WIojDm0JDENJbgXIMC7l0dCuaDAgPbnL+jKiuw00gFw4bcsQdgzgSNcGcJS7e38TQBaTgpdC
kr7McSbXurLQMflH69sJw1G9A90grH0ZUhdcmPIcYv5P8hUWvVN6lQHDWXmEQNzk+4wDEE1Yt4oGGwTT
smWq9lN8c0q5lUyzD6C2sCzn0Huk1f5tsMx2cx+532BRslsYVVdTFXdguk5+zzdEysSiEGQZYIEI9Lbg
2OOm1oYyTjzLHxEmsrPZ4Vc1ActgRHbHrF+gkNDuHG2EhvkwyMHFubCXP2kUQ47ghEjE8BhWTZDejLyi
6rK410wJDGUUnXEDwIiqQW5xGgJ2x1YqtB5Mozlr1/fM0P/T931bXoDqX7bfXykrd4lRgfhgtIcKJmx4
kyKoKNX+fx6+n33xTe/Af5Cb0j85UUAb7wjIHtYnSQeWPvBOHetjWBh7a84y+P2FWED7JqVjA3loiSQA
NAtS8exsBf2m68/pf/h+RUfNeV20v+8kfuDLKfN/zaWXav9grOeF1pvu2qW0gVXTfWwUY1kp1bgGZDnB
I73n4BruyEK1bMFDJ93R5nRuKxYEr3YwJJBkJa0IxRCpJ0sisApE73Sem9BNybjkccLyu2QX5MrPPmt6
JzIQQh8oDsLLwbgKX7CzMPeQydOqJNMQmVCmjEw0+FfDcQkhPX4KB5Iuqf1YMxfBIAQoExrH6agGlw3c
ZDn1I/tajd1g+C8Loj9EndnqYWCFZsXFCZbymKpfC8j4Mvs7r2YdPt8OmyEn1lrZmoDNnXxKMubGePzv
c0MhoP9SbsDKoW8Eo057p49f27ySQX88EfQsCHLnPxyQE84t/hLlgCz06NZzUIueOXyezSXXuPBTS3qq
/sNSbAztzTpa84MzzQUWB8TR7nxbVZYWgJA1Vyd2nfcLjpy99yNGwir9/76zgWMzBrVOVPlZhdKMhe8I
osghJpIq0ouWmv17ANr//fgxUABFxrayt+U8Pqg6CqhynAlYejD0lAM0O+S7I6Np0So63jYkiKvxr50a
76qQ0v2j7EoTIeFX4JGgPGM5KjiGbhW24CUJR+dN2U7A64COlxcWyZ7eRRM2MdGm+65Gew3KwSxfS1xg
r8mDbn4QEsaNVOAMCqpnCWT/MCeFnetegHx6N+gYSe1g/pUatdE8Mgr1kp4AJgFXGoZbBChSkSPPtptV
lA6O5wHs2BalNTYO5NS/+IumjCVA0DaDAqpzpeAENXGidY7zoNkMH+ePIj42KzjrMpkEwDdAm4TJfQm5
xzcgsD76MX710Tpi6T0YawWYXRWNm6/kAEnU88P/8Gc/4QCb1qqs//wVU8VKaWPu6I0D2XF9+oT27llC
S5raBmeWbf+JSwXbH7ELKzWmWs7txIIwP2KtYEHDb8UTpeyAQltoHkmULj3MsSlC2J2AePXjdkts4AiB
VvvTnJqp87+b45MA3o6YaQx8X1MMQcsBuLYEGlp0l5IdWI7IZBKndIEXvc9V23Ku6YWWfr/IFmbOXrHm
4IG6djXodOx+p1dzUZTbXh/VnJujAhW0bAi2n164cmNpYFmeMW3LimGJXWR1WoCG8sZD6zih7oJwRqZk
d1cJ8sT7XxZokFDUT7e6h1rAWVbhzqN9W5+b/1E67BcO0CxAFNMZ1RkUxZ5TVESDSDUKr/4mDiWvi6C1
DML2EhRIOZNYIL14x8/l9rcNF/TfkJOPxL4Za04q0xkMGQegECuPnq8YUMw7yUqRNJt5aKhMw1WMViIv
fxZtdVcQd9t/LuEbO1eeg6NKN1GuXzqeNS+7fubhS/+Qh6NuP9/yh+viNspEyeYP9sqNEfQn9wAuEMHH
NmGzp1YCjxxfknlfj7cuzbnaO6LfJdfXBIdFdYDkPG+9Gn1XjOYZcHSWZ/GH7aTDR3sMXRb0OLL7WNni
/juIWRpUVWeM3lIRs6lAhn6lHTvJJdPUVUmKannaxD/k9J7CTkJ+ahaSvjEA97dceXa3HF8neuBlIcaI
K6uCt4xrlOmaxLiJrKH8L7UupHkWTsKks9W3F1SMidm1tQQdgyy5VbeHzkXnTdOiC1VJyr5Os5+so8J1
PTjqtVI8hsXPYd5do1ph1ZBFY+qhthzvzgE22OsTkY3oz5flOVjWC0iyzOUQsooc7tH5zIa/vwHwmqCE
ZFx11RFy9AqbOJxQdcPkaZShadanaA6HI59OJEmftA5SpS92F2j2MHRwu83O43XphuokVrG8ddF4UC/g
B8mCddQgoaV24rgZdTvgbN9MCMSKYumIQgexMXXh8TsZ1tCA0/G0Ovrvk5ZDjYz+bWtIQgZrkyejBUvU
WntnqJ65+cTcV/6eT0JEiiyjmDhUHxWdZqExF8G8oJxfTczFg6N0Ayv/CETC9vACROdjdAgpiyFvDNHz
6GxO+OldZTVSR0C0OiCBJIHdmmC+o7wWgiQkuHF5w0NU7vi4cYIzKStSIghlNIhSM+Tuphdel8u2A8fy
iwgl7bhfWKleh1u9RfYhOQPpCIt5lo5/I9Tr96o+LOnLiRujVx4sisD3lqoqHb9ngRQDJNUnspOZ4Z2y
en3T0tTv5JkE53GDJyPOjPbAj6XLBhktCP7+M3ScINny5vBIrtu0L7DA1C9QNjk9AOxGdb0/0G4NdV8C
7Uz45G62pfWF+BjzPbn2hqEbE3xk0WoiMJ1KWC4Ojkldk1AjRy9+JkRHSelRh7T90SEes07sprWrEf2o
KpNnWAkVdDdefxXTUShbioPoVCyorGXOUcSU5uVL1lMKQOh5Nxfsf/zvLD65hw1DlTNgIHejrM7gOzRY
SjDRv+2HIyJQr3uuYLBW3QcM7oOmEyCUMl554n5uislCWQNKpK4gpaQ++90U3nhr2/mzQmoKOs/Rat0U
JTtDcz9H+mw5Usque9p0vd97ziqnocdSAsTHNAGbUr9ILjo3Vy9dHT0egE1CcpsylDB1YFa4e9wxETcz
N6XmVl2UILXZ2zshPq2NXwXi9ohn3Hf/yNdMA2mC0M4iXpqAd0r6wfge03nFi68hzUVq2EK/mg0Voryl
wrB+adfF5WdCJVPmmppariEPIQ4eDH2Uz/agPtfsW5z4In8FxVjPhJahwcvRJZp4mIwcouVoxByH9wg0
ztiINFvsUb54N0nn9rStcI+HPFDxncY6uYOiUgMtDYcsiZdzesbQmaCcvNAez7ONjLCLZyjJUeSHQf8k
5Msps762hE65NcCB7fgv0JWE3XL1Pv+SsXc2pee4NC9vE0Z4jmzIcOOCs7l9vwlsuuBjNL52O7pEwmBh
Us6TxtCTJrl8OXDatv4WmlkE9xSFcVsf5+v7df2r+ubM6JUtO8Ix0+f2Zp+DasrY3HTVS+yofZmuBX7D
cwpXCJBn59d969alqBPsj4JZ4KtWtLiywjuaFV9WalqKhKDnOW1X/iAnmOpMBkc4ZJgDKmQbNrGgdjDO
P8h6UAs27CV+Zibj2igyVAIcl+xITtMDJe6IFamvQjqEm8Oxjz7qvjoA7wtlRmuTcbeckaJu367mwb88
cjJtUAF30XdYuMJUADXlvS3iCCV+OaDA3GNAEbcHP+v3givqt1Y7cBXeKsfKqGU1YWa5ZfK5ypWYwZbF
Ds8d6yplV3UhY/G6Z8tEc3hwtIYyNy9lrrLGx+hYuJtta/EYEQv5jI9fGaU83Wb/nNm95I1ONEob2Ecm
Dq1oxRc9AWuAdoafjIjf8Kb6ioza+MaoejjN3KgarYNgD2e0HiA2nxwA5yVNLafs+wYxOyUkDp2ddmQy
N/4zjuUwDL4Q72Y/UOk6enxYY5+psdv0SbGEkOUE3BNHi9ELJtTIUh1LTR8I1dXUWoM4i3y/P34Wy3Dx
eAyVe+7ztf8W4opRRxoRDsBnBY/5zJs9fqjn/XfO9ezyGvw1rbTa+o8YYfrd9pKAIh5E+MG/heANS2aH
gIX7Fn7SdDN3jbkmTsK37ZWjxBqF5+9yJ3JTH7BJ2gQ4mpdsfi0hjNq+vbEYkKL/rCrMcM/F8xHjfqTv
hp7ujeiH47Ds/SqckZ0rWemp2ecLwiEdhBFH/8jKT5sIA4FJX/uWlUEFm1X7ajee5WCvz8tCeSqEdpxC
0mTNjVt3yo/0SCmhdY7VHTt4H927OUPLhE28iQykMhLQdJRlzzJqhLhIviSO56qRirPQZ22egoBZMiTg
eTeNMSZD3onJm+JS5X7Z116qCB6y9jO/iVE9jRzZFnPmosAm+VVF1OCNGq/ZePqfggE1vWPz2PN/RY7u
QlZhnRSMgJOrL92gqpeawFF21fFb3D82XlbdI/I2436e7F8ObhGkPeDtKDivL1gAIzsaWksbh0dDQWnM
TzoeKihy5k/0VOEUts/r9ZTAyO0c0VpwFse6w6o8ctRq9hPkv9unTYg3zexFQRdTtjSl4IRYqJ+Wnh5J
JNv2w36mtwjKBXYFO9qEa/DG2mqcKQd+pio5HEyLPfThqqk4Z7Cc8JkCPRZrWjz6ZrPruBKCJMIccpBr
VcacIaNqwjLssXB3hLCvWSMWCvEFwtjIH30GfkO0GETeRGqRCjB1sgyHOtdmNpOOFBlJNo3Es40Gt2Fq
zVAAE5qzFd5dtYzgq/0CCqwLZHGBmVpIbQIks8cTo3+q/vExcY3sDgFRwMIJvSZ+mHa1ct/cfVXvr2Oz
CZEY47IRdXuq8QJLxk/z8t+y03H+7BESa7Wne/m95lmdu/Fd1B+1/Ljk9Nh7AFzgFbumZdVwMWzcyG5O
VUUDNRlU4yzrMLJ2q4GENoqhwiFMkVB8eOqW/n9qZURXdWk03NyozlP9nPcSRCOcj7ULPGlANBGDJhfR
Ex3OfwI1zJkZBmR1d2SnBcJX51+nPp87zN+sknAv0IoImg3Cz0zaO5S6txnapWzLxkKIUf+64QxsCNa+
lRu1LErElfgEuY/oXFJn60laDqaJ8v8a4FCxkqfqJrR35yvdDMgx9mSKZrzwncDDG9UqJDI7z1w3CsYE
qlA7oTmgKdgJswfEVsbPypHavZgBTNkPil/uzyqOSujsfhw2JqR+faycP1qbk0j5qs4UmCKBFfJUI40h
icVqz7kTm6JE2+GiFRV9Dj5vblYIgIFJ5RQ9q3o/Z2cj9MROExtDJfD9EXZxmECWZsCRt06DI9s6BCkf
iTu1k5/Y9rECJ8jPXVXKXiEpLAhC3di7eZdABQs5jc7gXGECsJYWJy/kmYDjRamt/X8TUXvsYfXM6LNe
OtvbSKMy4zRnPr+iiLdu4j7rUC9+isLtmIb+1WcUgUKHw+diaIXrwUqjazqF7RtK6FNjOHWWWiGYoUNE
+fxmdLhc8gkb5mosz3pO8RfKJ4fJUTWy5b8fxpTwVn1ieZI7wFimSw1VTXxh4SyKS38eZo8FEYDn/40q
wSvOB99ai+p/JRwYJeITyfvHyvmzHHgYXRVOIC4PLQRhtdG1wJhED2Qmy1IYesL5o9ZTUUCJ/apuUjrV
pHNyAOCIbZ8MXSb4OZYDUTRAFDIzcfz4Pm1cbn4Te6ywUHAiSqGDz8C1hiUw7L7JjBxQDlRW5mzBD5eC
ZZtSlrFs5NQD4D+pL/SJGsZ2azAP2zD+zY8tCqFIjPY5a07F5B9g3PwjLEKuUmtVRif7OvHvECKqj5n9
kp2ZyQjnHjpuzS0ctRp5goCAT06/QbSXaRY8pUiycOyNZ5h9+dOG2mP0fqBcD/l6By9O7KXwrR7bIi8G
4ndntIIkUEkJ2zLZ0r01OKfLe9KiHoBEZ4N0g2MQjdJWNk1tB2+8ndTxmeait0DYssyAMn+dhbjQblGk
XbcAeN+XqUkQ8Qdr/dnHNQb/1VZCYsCoYGaQRfcUiah+G1m96kYG7lXmjN9gOfSXqN6HJeJJwKHe2VOE
eeFhquqPlJ/3eWRL71ijf0jJt3R3YrOw3f+aMfkR/EXfeFAYaHnfsT6Wdfw0sxw8JE0P0q5jDv+pQHWG
A3T+KxMoviiDUbWL7wSyqVN3HxFjG7oQoTGjP9zoR8ZZSQ1VQJUpXuyQQx1eyt7J7To/LKArPwzNGr8H
VdQwtaqbQYVV9h4vcNQdFjtp1zwVcQqT+K6NiQgP/P3UfeKhzQyVd2+7QGqfbLHpgRsncHw7qZeXL2xz
5ByOA3yysvjlD/MYY+beDuOh93SA7PbbYB3kIux24/CZtWAulYQg82xS1eR0zMMIuxO+zNB2heemnLft
+jKlqDq4ZqPjZo1gEaVQFMl2QVIQnbO/112wlSXeNny5RutjAuAHIL1D9inO6udZBvl3kHhjziHNTyos
t0Xm3WhSl/Tjb1PkkVw+pUaKimQyg7S7INcV1tlKJ+VZQI+I3Z3pOVCm3SgAzSk19MjfJGyySq/z3DYW
j75ADdTdic5KSOeI72XoCAxhtuEk7gc7SyXPnDWySNFBOf46H3vEYHrUBOrezCS6sCrJY+tlLwfsI+vN
0B0PSK/I+nxn+ow5ZGlvGONLR5JI/xaBYkJ8I/OFwacu4VeZjUspvP55YToe0ZL+Xq6JtbglIGSIGMLS
TKxsHeY/oudbauCPXY0Icl62qiQUF4VCntdFsSgQcR1m8OPkPMbUwS9lLgvok15DO8zflLcHVWY9y4mK
TP0eD1ZaPFOHbxWGIvjPlqZ4sMWvmyDUcKXJCUsO7QI+mfL6f0KxuwFZsMtnOMJabte20sglZU7J1HEa
HAWmhGkKsSF74lf89kkVTD/yinf21mzDWOqhEHLL17qm1MUZV3e8CHgZwQowXTB4WBejNc5eaEk8W/XZ
lapMDbXYXrBSBesFyy4u2gfOAGAnEM6A6MmWIX6IrtxiE8g7r+vA1gf8xEVJWu2i5QrXtnvE/oQSlxUW
xj+EhX4iLztt43llaCVBp+RVk1avBu3/PRdQpQWgs/nWFtpOJtT8A000b5g1RhK1xhDEHlBA86or9Ecn
4HpSi70Try6W0QISputdkGi/bFyLDvtUD98vBQnT9DRwjeaH4fiKH7hK5QFHgaZM6UzKoxVrxPJOGycE
KgtKF6wB4ed4q7SWcQuuJcv26o40rS2cIJXlfLv9LTtDZqZ3H3pmA11RV9mSsoEgwzImqEDdAWMtoHhb
semlRJbe3qYAf3nZFYmRLgZSCfeG69uFOnGbAm2bQCG6yiezBSYiJc1ZZz7xvRnTs7A5yfE3Qx4rB5fF
F0sK6iFFNTJDq6+bwbwKydNJ1bbk+U3OmGrDmNw4rjvHcIcUD05FO2U6zYW5tgsnll0YNVsJBMv72pET
EtlNDkELR4aK2mNr7IiD0fWoxENaTDWVa0tWnfFsbVWfEM2tCMUmFc13FhWHyF2dOp+kSymqjrC7n6IG
Kiw39OeD4K310K+v8dg/6C7YAlEYegFOiufL/XsuXRBe8G17EgHPkGD7tRVvhdspScIt871M9VtpniWW
lyiMISmyMrmVBr0J8F29sJU8ImkhNcW8dDBxEyN4lHjPJWfynB6znEUJH4Eqg5lIoLS0F7M6KIKk0aww
l+w9qEP1e/hU72YM04KqBRDtle/Ok1KkCqe1qHbFw3hBi/fF6nEbdZVjFRn5QxBjoPgy1EJzCHlNdrVr
U9uwGj0J91L5v3rjPJfjNucRk7Ir9lPwxfn7I6yPsqiOQpkePLTdSITMOswfQ0grE7lGhJfnqNwRaxFU
nIm7fjWQw3GBxjqSIcAtnIfaEwbujQHWvEtammGgoN9cX3Xj9O3thKvx5h9MACELrgQQXpYKopwfFSUL
GhgEONMor4nIY3jkxQTvFdFVd0/Knkg2S/pjkq8cyew58P5JT2c7Ijtt6gSYQxsyLOARTmDiQr+ldT+5
cGOG/dcsu8jZ5JG/OOgYYrN0tFFgF2bbTyUzvMJNXvzTwKUb+t42tlqydoO8mxOno4EtWMsYtyWXDsMD
8vJNKHFWbD5YhWokg/HG7yuk4n1FbcmIFRmAvXruwF+rTiZyJI+veZa6W6gCMeQcLWUHuGpt6zhQUnba
LEq/wwkCcSVLrAq5heYMWIzl37UO7p9/3d4nWUpDZXxhogvIrMw0B+/8h/AnUxPblhWPrPDYJN0z8kr6
DGtp5VlYhLo5ry8Uf/S/FKLqFi4kNEieqbKVUgmPJ3PxI7AI8XcpuyNhKY+UYZrPh3NIHMhKporKf6Uf
nJVzivRI3xZwjAU38elx+qrkm+htT7l4n3VHMLqwhIn4/4ofJsf+2s/FxfEYS0oqqaoTTFNyy7irpJSG
BK2dciHBW3KA8Ep2UW9ETimJMb2myPj/ekvmpoPA6LjlaQz+wDFI7nlwe1gCTWffeOheD7EjTpSfaewb
czWacUDO1ld2XBkXFDKpgP2MvXKIBf81+Til+IwnMMKdVxCiOJ/VTyzHWhuaOhLcD7CNvpevzBx5p+ti
KoObSiekgPkITY1bdgZum3uRMVTFCCAdr0+kYKIshV7yss30hQ0vymdP72zdRb5cxavtoN2MVDA6l376
Igdy4ogbK8QpSHTQmTZ1ZQNTRJuMPhOzoHKRFLgjXjhCsOMYnJkhwGznewTxfr7rb9s1mMUruQeiKw6m
1zlQy0BumXa/yQP2Nw4Wt5dzQ0vN67QKJKEAjxsyxAytKKN47EdcsA5Yk+myUK5ipuqmO53pXL0+ZEQb
d4foufXEj+nze/Py2paVjvPmcLlPLfF3W1+shUHp5VTs1DHiObLV+iEiI7tXhyzUJQNnC2MaS7o4IuYT
JbDEb5zzd4/2Tic6vTUFUAI1cdAMqbhg/WQCSQalEiLEIFSYe/X91vTpB90aqVLskWbBZ+HCL4OyLaha
uqwIOt3N8Ha9uEvEc5JuduqGEpf/tht+XtkMqXDn0MdRmS/Rv9jtDm1+V/k+CEwyhkk4CDcv1HIAeYei
ZhDPMGj+ditPw74otxFqKc+u6k8cP+NlyHTpS3Doai1HtNFCDndV+F4d1AOkKgrnyx+bfNZElWp0k8IM
yD49fyDT7NsSDrM1tGyJp6H2WE+lrAtg1Q6XlleFZntVkq5WVvvKYP4+mgI7ibkIlIQSGLCRkXTRJUx+
CVu2yxEi77THiFX/3MEAHmbLbTpjA9kGpzf3QH1GE1kK8yfZUue2mALJCwaftcxP4L9//kaf3qhPKpeT
yDAsidCTvSWvywhZhA+aMxhfpx74bicMiC3nkOaYjAT2U7TNVSnkEnjgWr2VWBgzyRkg+grrlh49WnmT
+mLIqqvaQOsZWaxN4/IP36QYRp7awjrJPbdvNWCys/OcKo2pBINlcpYoR22q3EVnQk19C92v4sif+ci2
qC6yjt9CqbDclO6d3g7iVq/B7FfkkO7Nne5yeWtE+E6R/meqkicKzDlZhEfbaaLFH26M/hKJ3gWgJCb/
I7zvy2doQ2FsSyVyNAK7r+pinFc1ekJuzNwGOwQqiHfwxlla4i09LKY5A3SIUTV23PYGGJ+N6WXwl8Ef
jafcE5gnSSNtdk+rtXwDSXYhTPGPXusBP/nPQ55oF7xyk+KXERcVd57DO0rOKkCeo49rzXKFgAY9l8oa
TSB4YTaJNJQ3FsDeahy/z26feUvx0pFniQt2hoDavh1/IC39/0o7ZltorQxVq/sepZijVowLGasm4MF8
66LcudakdciNBWtZMDuAxiIy+IvzouhY+3Bq2Q2ytPkjsY1R/UMTsHSmA3X2NrbXxdilqHez+rNPC9De
G6lrrwUHuLui76yWZLHP0DzhCOglXHJwLUBN4wgzwSZygu9NTk3cNc4Jva8Tc8xsuUTE3RYFKpMpptlZ
hjek1vQtSPrafoUipizdrIN9GUzFNjDf+yAErweyp2aYdjIqE6EKJT7bOjogHndpyX16qPlaISj1ZleU
bOQGEbc2q4pnxxICqEuU3/Km3SPAlrLvQHko9VARiZfirn8jkbFJyivFGaRBDa0UQwShiEbeyYQAHVyI
j6IUM3N3/vH+PoN56RbG38rDyIx/QifPZvzfN+mC6CYRiIZWl3Lp1YQwRjQAy4q5kuSh2Qr6MYw5vseZ
Sgw5TraTgHR1CitEfHPk7rUjQp3WAXpyBTe3Z44SY6OQIQ8W3ohKyHXVxiLbuRGkufC6WoolklORZ8HQ
gHIdT+yTpZDEqk+tu523TawM+UQxQlUB7VvfudjInsi+3Ai0QrIs7m7pgsiZuLZAH6+Rsya6VVWe26Ih
p09ZB8D5C4IDj+TwL3oM7YapIKOVYpU0jGGxijOHGhijX3NhaxMqykf7/DTI8X1Xvljxb6rwtElbiMJS
HKIee4CKfmQxU3+uralpcgCf8fLUZVxuKX3lnCNOeuXSfYvDkwQWR2Pio6RRAILBIQiH5IN+DEzBVWGP
Gfa1BW1UgJMv7nJh8Pr7w/4fOnQz8PV8OGXgTYuFgzZhgQXzMjaBUwXT/x9rnP1RU1HdIM3/lkzp1sGg
TiRCBYDjFM95IMsFlUbf6rbNGxy6T4p1hMd9zsDx8RH5vnhaXwe+JO7EnfNLCtEzXJNGpuWQ3CKTwAY/
bqEFdsMjKdPyyfMX+9LimnttjDh6qLUpErvbqaOw69vZ3CepPE3dYzRVJqSfW1hng0p0rGdZs0wZv5Rz
JmjU9HgeQCpF+YLtagggN2n2VuOtWffZUkFmR0c5P632GT2n8CdVp5iZ0WOMwgwjZErO4Rqf1aFKUpJ+
P2xJNF/dL5tdrPvM9FmjaVw/wXZqkOf0MyGG+8V2RNepF8jOOiqx24AXEWUsVlG7xKpC9I2PQtvfGopn
2mNjjm39H/7GrWlKS2SidymxRJJUl5OPjFuYSu50YMAA8thqJCWsEfxOkKzCOhf54Mm/xwI42XmWdY8K
3Mo9r5F7510mXyw6sjy6+lYA+DrHM99+lThEmsBM1wdPo7N+G90KJ2QCG9VuOkxkM0bSN8pEx8MNSZMn
hy5YREGujRGv0Ks7hGIVuBM/kzTp+EJprNnsA7ZyD6uO4HAOUbdtA7R68WMDyT+1AC0R5IQN9Py/sduY
q6pfYugnQSaIONAmn3nW14bKCnT4aiVB9PZZndhEH4AY52DowSROdq2rme/yhYwnWzim2zDRe4MsftXJ
fixl3dleD6F6h2aqoaNMns+BBg9gWE7GIIZd9gw9mSsMmaEIQceafZSwkSVniopjQjey9bOpbODROeQ4
MSJHGkeEGL3OdXF5cYPMD35SX6xWR3yCLjr+gTcMYbEwUnDU+RLzBuXiktTn9Jo19KKAJNXGHT5AYD14
4wJsKHvj9oHpOj7ENzhakO4OKPwfKl5ldmC6lpXv+w0nUFY21vYsQz8JjvKyBP2bi9f3s52V7EZcq0Y3
4gYxU32fzWFFiMEt9GDfKdYm+DReCmbOqux2gGyelxlfKJ2z5JMgpRCAxLlPMuwbemToKuxEyulia3ft
KFtmrmv5M+2/1TmEVWzrmtfEIj4LcjnkjKx86EJNS9ggMOhahXc0D3BsH9bFSggVdaA6vHlAXkRwjcn4
npmK7MepGDiZuGwl/Eg2PY0YcVAMIcT3n9EbMp2Ime00M0qPqSO0zcjXqWXbSqo7Im9vA63fYMxPwpg2
ipeZCwt8RdIdb2xJ7ewv1VNAioKIFURH2Ecd11TQ6HVR0sWQSmVWmkzBrKD/UmPgvNfJP3S3vCtGHyqK
ad/W9ETgEojvGHp3MlntBp1Mi4li2K/1xnzDLrh++ig6M0NE/zrH58ezUQi4CZMddObPIgWjpe++hkyB
JaQKg0lZVIs5HUYN1HtUo/+qMJ8Eit38pgyW14vGxMif7D4Y2Wj/QWvI92DdprcKfxYtWH5BysKCJLxP
+C8Q/t5/wXSSAsWHcAys3Q8UqNChqt0tCyk6ma34VoLzNFLYFoJp5wlH7EZJ1yr2AtD8xjR06TsRroFM
Cnk0tXv9RC+ln5ZGz/xQgeo2LMxV7UZ/5h3jTpGuhfhCHFTfJnXCIVbnLShDWGkbkPfUg4vdTcWWaqOX
gMxKn9Oi8TXo7ZujeDZ9nbCgbOT6TnRzccxy2RewVLqhxYRjfaRZq/zB5NPA0oew2MCZoOlonuVSdYa1
nbL2ffAQfw1xqND94St4cTo0K26XejJY5y5LsLSd2gWk5dMczm2T9HTVwoZDykOJPHD9Sk1arT1nN/E7
Hr+nrK06rY2UnpXaDiKhqpYvjxEYOeTng0wHSYBMURpTqd3dbYW0uq+JtDr9KSB8Ak3Zoqy2ngnioOij
9OytDw+G+Hk7vV6Bgw04wpvoqPisRTEUotkaJX53oC2FkHrA4rYBbTNIbr7jZmUkXT6jD+W1jZ5GVOCe
MQFA/E7AqkzdyUogmeV2H5D5/kv6uP01qzUpjbS4t4mLSUzMk6k7FVT3jgt5hsa8acJtB4K461Hh1lU0
MWy+4Hjq1egtv4Ruz6azypE2fPn+vNGNACPUAkhUeiSpdfNGGOwgPDRhIDF/FV3d2KWmWDq0Jj3BihzF
JdGt2f3qdhxa+1r/fgt5w2xPKuHPwIby8H/5e7CZbhTZ3omQMIRxmuqtgXjYEaK7Ilmm2NxGn3HrKPnI
V+4Fw8cA64n0UxA9EPoHzCjnzSB2B21j0xW1FliiaXDGnmcxLiw+WIQ3OOUb37IzLm4uCTFDSPMtsjQ4
XuFF0+R1Qgtz17r3awj2meGcR+M2bySrvhoyz5dAJo4b2oDyIdAuSKCM7grLlspNSkDjyyDrKBuyqmYM
DX7JZUArJveHVkxOg4H4coUhavyNLnE94nZf2CMO/enpzt7k1nRJJlgeFFo7QFt2Sf9QtLhxkQrqC1Cn
KMpp7k1SgflvXAGUmHJSqKK/4b8dCOsKAXGKBlc2G/dF6T8QKThZkDd0DHr/gQqV82+XXr++K61Xl1yE
P4bQI0XehHhQp4n97FV7RnH+9wqxTegl0Hc9/lesBJLHXf/OXA2IjUC9mq+3Y1axtH2qpytoMuFq+iUo
YbN3cCeMf/ajH1aMxYjYY0lWwol2rdSlosd+dt+bec/pDsWWOOZagxDDqbdX3g3kDMKD8P3+G/nIf+1R
FQCcR2RqN2XC0ylG42ushKccmWlMJ8i9syKNXJB6JxhQqUMs5VwKp9diDzJ2Pci9dENVQk9lL36wJz5b
zw+J1aqPMKOvK+BwN1CqYVpeIj/ZtFq85c4iMnEoEtouF0AJsbc+Q9WH7GbCtppRIFY14NubVLimg3WH
Xrvo4bEK5wGO1YMwjIoHwBlQP0bhJfGdERNN3CCz1YoCS6JUYHVkblcPF77STDqcgYluN9EaGQvFCbph
CTU0mb3YtcXiOP6LtL4oz30muN4vUfJY8wLTY4e7gH2vd93P0Q2Bqp/2Im5I4RVEO7XT1uIDd8M47Vxf
EhXDSV0Tyj6pU1yDKyCBqMGNC73qgFavUpf8vX81Ds+fcNVOk1uLGqz1I93ESsRwQu6Y9q4h+bsntXFP
RAzUa6Z8fnkYnqfzzH70u43aKpHzsTDse+3UE4yyK+dRDOhAKmmbtHoXN6ooxG+XKfrY4JKlyHpm/Wa0
JfdbfsbZ4bS2SJeWJlMZk5fqiEr/xbX52sBppT7LyH48hwcvbk5JlKyqz+WyS/77I7FvixupuUq2nXjQ
jAGU875PN9BEAUM4TOJLCwlSOk6j4EHDIIYqBhPqQSqVn8EEf/tYtmL7mt4lKaPEJyeQH1Yn2Bb5TUon
On53/OoJ4Lrv02XywxBr6dSsOpSV5/455j599WbDzJrW4DfyV6mJlf2xmXkePDadzdjyf+HpvYE8rWdQ
nTXxn/lG3yoFJdwuucz6gfVwPSGA1XcqIkKm7yOxKsBOjVSfG+bflD+oKvwsu8U9E3xXN21IxOMgEAKA
p1+UshZ5v/vQ/62/KuT22Bm5NRQk9CH7Na4OQtAScIpnMfAgBTfeBH8+3zA8hyvZDgFMfVvKOHfC8mt6
M1suaZnLrixgqlDj7E/g5YSeZEx/Fg+xF8Jh4uVpDmwLLWv1g4s/2/22BQ93tKIeUnEGPKu4rsoL45Tg
IzQ/lNLSZ/z/FzH4TlWURHxQ0c5uJCWIV9TAYxxdNL3MGlF4FYwEAq5X9LAHesAyjh4q2iZfW9z3twxB
xtMd6u7G0W2XgYn5QmmElKw0VshCAi7P1qN6YE5Ltj3IJprjzUiJ+N4CLuw2D33y6DVJSrJN9YXl0jhV
mVcRNJDBFLnSza4RC1kXR0kiRJwrKSe97DdNUYRXcyBBGtL8osC5KziRezaeRwkpFRF8m2vmQNto4dkq
KMRR7ngfR6DEhrYTgcjPNrWLXpQY1jAD0vxeHizrQICmALeBvpfi6jw59RsinW1+43CY2KpGBKSK/a9h
EHa8TaAELf1WCTBc8a9Up+hvoVc0Ou7F2XGf2GSYczH1QGUBsFPjaWUbiEPQ6XP0bm798g6Sxje2RJof
nwuFBkV+HVsLclNHEdlGWFPIV6K2DRW39sgq0bTUYN24/8Mr1/dp0nUddKtrM9RWFOjlVzYfC/MnOtjk
KKEMI1CJhyYeoFr8BWA92ewu0Q0gWu4J34URQGMcv7xCei4qs4U4Aa5UJB/KpRTUtRnD8gWT2wb+Sqhw
UsSjrEZQI0ghyh7BZ3Ib6gU83D7J2cz4Tyw1iQvXEYaRIluazKR+n9c7W7pJvBVYMRmPJtfQa9X9aX1e
RhG2lZP/GQjzJzoqZQtEmQ1em+wowfWxrDBB42+Y53QLnaTwP0AukLrawCqaYUAaRfGvfzH53w0UoxBE
V904Jy+TUQsjgBGax2YsXmNcmMbMbfbhrVCweb4hjBNhxzT/6mnKIrBlFaiUxL74TCpVEdI1R2HJml+9
9IuHjrwgjTwg82QK7T1ks7H+av9NbgRBnNIdBG0hqTZRGn/lPxJBZQ2OzLlVwoFhBwh1GA+lroFfNqal
1BS2JGXyG1QmcKiaCnNHmrFoZxaH2bT4aIFq5nzXr/itAXPFDtVmIiLgxp+MPk3QJZIRvWB5424OO6cL
qoAav6Q6F47MdMJrnFkex0JrvXtYoZ8814+N2A9eMvqXhaRSOdcUlWEUBoDC4Ans4sWxeNcKjEDYR2JA
ajrG+g+MSgcSa6YDsmBhE6BZ7uxWsBuoZt+raCMNy8M6Kksb5DUpQ5VX+PO745JwqcPk++oHAyr1ATzN
wMe9s5knw64XzJ7X3ggAi8fjK0LEIvrcodoHha4Ll8iCGG4gTuuXhJfM55K4kgOsS84c5XOL0DfryvZV
qKcwXM7x6Vc1v9p9FbI2Y3AMZkBiaPgzFL26916GLvcM40Yrp6cjhDFQg/MeC88wR7wtQ1dpt1Zlbdd0
6JdV0N3u07dm0u1V+PDFHBHb0HcYBrwMyd6UzLZHB2MPEiuUufE4UBOOvRuru2NVbAtpW9YLvCsIivTV
b5xdT7o2q3MK/w4JEcTtl8VS5YtPyzJuU8xEI1LGsY117Iox4dk7TagtshIHTU7mHbfJcCLfV4y2XS60
qzXrM5NO/S697UbRnsGCTNgWexNx8pz7nvbceg5rr4aKydL0EFNjEUzBHky7UHvXwwif/HE+N2Ey+sZ4
2/RKRniFSRwaHEM7Fo9GEP7EPZDro6cyss0a9yjg78CbFjVGP3AQf9UajEyqrv2QyX62Bxehk9bVp7t6
yStxFP5r8kV6um+Xqe1NDwBjaznNHkd+5rG338V0gE+7QB+TwNANdSfPrLVyMmMTr6Gy9aAL0xbGhZDk
dnpYQEj+ZK7en29h0obcHJ6WNEvRzXC06tUk8buDWiSuG3x7axSDQE0YEBClt4ET+pphchKuy/J5JS6/
uiqE0Stvpv5g51fvyt8YUcCq3u24yP8+JRG2ROEn2M9V0+aI9Gzhk8hE697z8tIGMPDQ34GBxlAOUfzy
EChV9OE/7eQdpKW2CTdjHRts6Zi8EUxdUSyI2FicsnX/RjvomxUloImrPuPzpCb7kelBi9c80VDce/uq
DoaA8JNveCuzoUQSjKD2TzHofJGNK46Q5JMjmtKZpeVh3tcNqY95JaSJ8+ciP+xKtLLh3sPpvwvQaJ2a
Oee4FuYGiYdWOE9d2QPNKE8d0kp6BqrzR+0gGEpCrkkVZCusQ6ovkRU1avowvSbEuvt2Zk35ExCpzPUG
u9meAEK+Vr4aSJyZ3xoqF5RGDfodeUZVewsPZm8AtceA3GaOHGIb5B9g4DmY0kq3g6zaCCQX3/XubMrq
B9Ib6RyQlswKpnnMaMnCBJChS5/L9lAlxwHGVjMpchSVsAXYqwx56eG0x51GmbPigeHeDpdmyBhe+hgI
/0nskr+KfqiscDHRLUjgoF3bmmmCzfsyZwb+hZ8vhbBJAQ+4kzGYA8L6uAqtWhZDj6aq79yvSH5vfItD
m+TAcXuZxzjTo8nV1e5YyCbiJcaQWZ+bYnpzDgUBmZKq27j/n8gb2atTK0C+inYiG/CH2vT+9ztffrgI
KdJFNYP8RmKuXBDTQnu6NLId1HKa5jCri2kDLMJUiOvezGFb7kdXPmnPvmuifyDs8ck7dNFtTMpOX0py
UzRrYYJAyxl0f2Ml0lKUdKB1AFaXjfmtKRuEDjv3mlTy3d+SrcVtqc3U4POW3ELZ0w6G8DggSACjmOzt
5FdplsknqvZPNf5OWiUnzoxupWLaV/JmI9X5RJYR+uDGGtLvyPtDgQog429CyMAxblCr7V7j/szRpRTG
O4kU/NGb+n8enbMBm0Qi/PRN4bAYc+oMq7G3eGyUtiZVaC5AoOrmjlM5S66eJrucyBJoeeTbkacAQV0r
vnK4m0EFpr05/hMgZh8LeEC2tDpQbk6j4f9CwngXpLoZo75CWN+rcua0HMWd+AS105cwyukI7Hsr7DEV
4qDTdkNi0mk3M65sQUn2E2JwlpA8xVkeIm75NlKvD1x4/5esavjJZkSNPB4u0isd0i4fFD4Pn33gUA5F
BR6tLgLaiAxlVckwoRV2NWJ12diJDowmdASMGBF9KEIxHANGT01QGSTnbC3fiNku0kYg6GmyLeDRql9p
PK1aDBl9pSr1LTOcLNxRpW/12lB64A6hi90aY7EUJMCiCJFyUezhsfh/1hC+a7ibL/WoGIcX9mL1Au+3
dI7i9LcuqkuCo4JnoKu23i2FXIJ8+InAFF10bnj7QummYVntPgQVJFqkK32jEwGQuhApZbR1yYCFuXNI
b5zqjf5dS+oGmin7ohClQb4jjkmeLJeMrbzSn36grs+Oxj1pRgDr0tYEI9a7OOKvXe8YLR3vXIe1lZhu
ZWf1ilXMSuFbn9i4eJojuuRWLU+ugrYmjuuc3fer7Qat2elXvpFz4KQeWZShCoOVRRU+zj5eqOpMD2ko
ytYnGZ9MgR9+KnjYrdVJln0xFLxJz40D+yOeOgHbmaMImLE+WfkJ5MKlvoES6U9Mh6mBpXAL5v7UZMz0
26sjFN8CB+hPny4+UqxN+uWZKup9F9BZ8f1bQwMIusRHUywhE4tKlaLHJaHyE3lKo7fzULp3xdTh+oX5
qi7PGZYPe/L3dZaOHFADUAV0vrPXkMqULWuraxht0g40iyPIVxkF1h6ePXpXyXzgpIgpkqFCYssvl4hq
1gIyrfnTpoceK+R4OgkZjsZ0DRsVlxbb8arihdAllA5gxa8TCqDOLdKGdh7s/RQcOHns3fHhBcVpyplU
tnOep+fmI69S7HiMG7Ms1UerweSpzBjIkccGIpzexwiMZn6YNzEQqXdYp6h837TdskB7QszvVUPHYuMc
oLSI4WpuCiG2I+IGsY5e8VckJQNL+Bv2SF9taYLSzckwSIs+LK558xfZaYUuq0m8cGzpp4k6qEj9EO6l
AmwjENtufqqXWJfWDdoCm4ey4LwoARbpS8J3yYBoUVm0SpnE7o7F76IWwF80koq+pNAUPfFQaBNeN5JB
+OT6oHS4z3m6hbnfIymwbek+5IgkalQ+0TXPnjZOypYAz+F+n2dH9qSCQoE+5Uung+mPHxprXh+PrFzA
yOJrcN6CO8BD1WOpzVTNekeKqQLujYSdzRYF+e/UJDnH1qlXIeD98d62mLrjyXGPKQlV7LjR1L8V4lmk
OLm5CfODRYh9ozdZkNUSue2kQ1vRYu6D3NQ1EMASIcTOXukBTRMoj/3A+K8nYw11xI5Fyk6p6wZCzjEK
8uj/K29SntgzOOaZInPM++TgP4vBElKuH//fExStcO94Oir+b0tNOFNkT1dcA80JvR/Y4Ecrn88zEckI
qz7b15+oZBsa5dwckc8B0F19d9MEeU0JMBHZzNCz16AkIYtCFVk72stLGGxbG8fnf5NpvvmdgkwPVeA8
P9C+LF3b6egO/mMW4TvftZble4hfQa0q0lvsKlJpnXLhCj+9NvLMSoF5pyZAGPjyXCeh4zWnCyFX4QTu
UsVUCxSbQXB5OTuCUbTgUNIHui3CJXAa0JR1eOxmqYSERZySI4U6NPDI6oZEBpnmyDUyz6WRnlPRyfps
FBtaQMIg3GPLJeA/0ovUbcNY9f8PFbZNd5Rrr8uc1qqHiRU2SEu8nsnQP0b9vBj8I3/4rlU2spa1ZjaT
uXqn1djy66apLunVOvfH2EGeMqeUYycX61zOPhxlLRO6QijW+I+6nigD47yGzTum2weHnl8aJT+K5tPk
XQDsCHLHQAgic7XS4D3ujWmaCXD5b5FIrvKj6HEZC2qv8T2+L4IVtu0b77LleyuH5eJ8Sqpl1qWd3U+6
deFsEt+hyjA8c8bYMhzZ10BARIMHh5VuvjvDQxUVo2698GF1Y6+HJoJ872nSBRVPRHmacIFNAWXvlauw
YY726hHZoqxQJeoLYS0mkGY+tHqfVX2E4FL2A5gxV4KQ2oZgl9IU005wtLCsGKIG/J0XxBQYx0mfqQZA
J++6aphIB79pgMWONV9dlucM26CSJcvIUJOd39Iw33vicWrTNqV0wsjsJfATrf8KlfOFxg5uU6z6URuy
Zmp1zw1QaLGMrvMmtJCGSOPHPWOji1Uj63HIwLe9N5TUT6uBzgnl+BLA+Tq5UsaS3VA6dLDR4m84vJ6L
dZDc7PDfXjFu/Je1Sb+5P4cLRCndzSpDu4893Vr9tLZkWn6Q6n/6g10iUCKWqOW2dSrAJRw3k+52il6B
cCdYpPTt4QgL1LErsImvnk7P8LuUkEk9G7HDmK0Rrp5DZ/hjahivw/ecvxhvppFfF+VeAjFYpbMXdUZD
r3VwdhuxGqgKmzxNs91Qc7EgQB+GDf1Sl59yO0iOlK3Lm0dUQGL8iOZbibc5syYAuKBOMoBcLnQaMyTn
48v7Y7Iu/1rE5lhPSiG5g5XRAaHR+B+2Racn00QEENzOuwzc/yajwx9ExVmOaQ3PkX9yCLqBk5xDO1sa
11i3JXx1Ce6kG4VOaInuKTHENM2mfSfh/ECXCGeNyoSQDp+duG3gnpz23P548cKbfT3KTusDrR8JmEsn
jhqkF3pTmSxQmE9/YKi5ArmypfosRygXeXhY+UCJw5OoTKQD7nGTX3ZO3IZwGcElvt6wufASRvDMDxMG
LIWSn+PmqzLLaS/jD/pxT/NFgXZTeZ+2IUz/E8XxZ0D52WQ2kGgJUBOpo4b4KrxWPrRYfqj94Ft3c06n
Z8SWhJCtbrbtShn5CybbgCWfO589/5XN4JHj84Ym+LpB8enlr+NAM/tRqWNXI8WEjyW+HeKsOnMz/ty+
3C6tMgIxhUK5434LM4hnPmGAijk/MyRGDchecwqcJeG01uWLrubXIcXA6QEUG+fgsR7fM9Y9BjrVX7Sd
/0pg3+6tCD0yZ3iPcZQC8pEDHH6zAR6b2El5F3t9SULH+bm6hOjuDFESMX+5DVuejN0d8JFcJPb7rSC0
1H1rdaHpG08bgzs43P8DSE+yAB8+kUTcX1E10xHn/8xvCpdm2n1ziRT64iXgnj+wcynSSlm2HHnjNA80
jT1mDPVfZBG7/K7/kmNmCERmFQoWzNtLBY2o3CnABQsTDtzvUe/I/tlOWeFxYv5r/7dyZoAw5hlJ6Q/7
7wNVbf0WviPBwn0ccwNAcXIdBLGOxCh7/8qsZl5XQen7MxCRl6ljg0/oZvYW+S5KO2zTWG++pKgyhoxJ
WzagB2U6vD9zRorc99cGKlrbbPbqzQigLIasPPbfEEBLtroSn7NwaxxsG9DTKfMHG4XYQVo4KbNCSCr1
uyPmd0/IBQUhevrSkqeFwZV1RmfAfCMBuG9imIyJIvrjioBxIJQJCDV/NQwQqfi7ANRhSnSMyGUs5nhr
XgLVxk4ijFBW9yV8LIa9CB5V1X1A9qlJ+u0W3Gb1ps0nzDctZqmbF6Go6u/Cu8KIyG2KY4EVLOmmvbnR
YVP1mGV6TwPj09btx3IMJIYcrEx9KI8wVxnR/zWn2skN2rsD7Brt6Jgpx/iA1nudWEDBXPbB+1QCNugC
eg6u/uolYnO2ZQNnduNhYd23r4Gj/WXwek1yc3EffyKBU00kv6aw0xgwh3ABdvrVLhtaI/8hHZLBuWjB
vYu3Yn4eXlQw+MC55Z2siXvPNGL0sgN0LiWCqkGAe7pb4cvgLko6IkAIkY6Z1vpCgL3mJFisCiG7nEY6
l36jbenRnIO9LpLXb5w64jLdLHmlFr62PbDLZpyOZOQ0Lljc53F80mzwEaNfNeO4OHHKXM4wQkKdjbmS
OfRDbGrrckpueOQw7C6t8bOqwaP8/ihLa92kU+mtDy+cjXbjL2OhcQU2Btq1jWCcvLcPh2Tjmbqm1Dcc
eWRFnHFSTikVX0LKnUTXHHZFv55F3ZiKxHXyxuB5XmhaUst28m0L546uZlguSUUfpSo3xJPzqzHgPPEA
KuwmH7N93cgUhQ+bldsnVGoy/nsynvd85avkART8OLGOUQ1WxftV0o2UGbITk7P6LFBMMbZTHfgQnW8K
3o1ygGg1f1aKJr5pNKWoue0459/TZZ7b0HssNSNmQZPDpKkjQ/2sLG+VK9swV/uAVjnUeDTJgvjWq5Uj
iSB6HRF9ZHAOCDn0GYfPAQylF5mLWIj+nYFd+QvbbsoB6roSVHn7MLrACtm1ebVlUF4+8H6apfenCofl
uc/Ikli8pPyGhDWoUoXkhFojYH1tLgi2i6ajytf03/uGUDDyK3XXB1hRHyt7XMarjA0Vr4vmY/PlFbwp
D4VaTPErxF9wTHBMyz6W7oaJ7KHlap7fSoK60iGynxrWUvxrX6jJHdiSt+5mdPw1W34ZCHq6JuUPYZns
/82nWgkyUcis9kzGbhCQIMBDPfp7H5q6ykVg+ZXigKP/T9hqO/YIhz05iVtzG7/z69yNAoXaQdtz+wnx
bRbUtAMfXTL2+RBs/xwaylnnyZpdIbqts7RoNcG8n12xyvayxkCdU820mm+7JVZtcBmWuc7gXWOlDpQG
OFwH78eeJrz23UpqrwWXZmKhhvoG5su5Xr9HIUGvQte0CgXzT1GuRGwYT20t7sjKexxfZ61BtJO+oQax
Yt1FIdwDeWi/S0qJL5Lt7DxXOcAxwTclWmu9C1YCA6+Sr/Gq0e5/TjHSZJ5mPFXWTQJX+MF+/p2o2mUo
5Ni28HNu+AukRWEHdxlLRIeurttiyvn0fNgftVA5tuC0McIR5/514qn9s6VVQ57vcldCNdEUQTVKC4yE
UCFgPNtwwyf7uLU6aC5ReRVDBAHTZEMYElqz0cpF4L4yaSEG0kX50l3qLxYGPDCzyPisOrF/coUucOc6
6QxCJWyGVLJUkzWMXR6jWHS2vamryhOvoh7LQulJWFsX+WJRAIlUvOO3qxa0p/fjnFnIvoPh/SurGwC5
KzImlkfk0vdwFbitzBl+t8yUpghVOFASyMFURUySiQ0iuhXrBiAR+SpLzrpRG7qqVzAqhmLNcK1i1M71
8lbbRPN1sOEIyngYuPcgiVAhYqq9r7yNk8NpWHjlmr0XuiMjnqButheSU9HDZRhoCfBQPUeH6v6skRQz
fjC3eHoHFT41qhnx97oDTwCKIiIGkQTCiP7EO0mRzjA0FlGWJhvuTzFXhDwN0ITniT33JPjyn+K/BRzA
qKa6rFtGaKvcaqaFNnzI2ARCE3UIST7vwKEOMoJUpoSvUmI1xv2+DXlJ9X0Nza0A+uXGURDTM9Ygg2u2
EK6Bz3hlt6vtRxcRveXbLtmgXvXoHo7ycqtxoM08NNxBNFG2VPIGQ5rvv+7+pL0y50pEAFNz7psY6QVb
t6o1kBtCaZrkhshOX8SNYLFspzXGKK1c8qBcO2PTspgL1s2+ZWGIey1Ygc51XoKThPOmX2lZXZRPDmYQ
W4uj6UxAavRTDegam3QVonuMjbWoz3SJJJEusAG0t7qvBi8IzYhsz3bMRr3DlzapoCCjMax2Og2dfs0U
jb2C1xlkwbIyVrKHuujNOc3rouhturoSOzZCEcIxxTqFhf8vMT3RNCsToFm/6LB2XNLdazeyh5LDNgIb
AZt/Ib/lftFlCX2sQXo83rrDXNaRTcSDGyEn2NBHUXTAZzvk9esx4yKaatZT9RTAjCYbal3NPljUdPSo
XG7jSQU+Dr8lzjPDACwSgCu7H7bUmBitSUxVUDLl7q89OrIK3eM6N1bb5R2SunJiuk8H7Tah1DNWn70R
CrpDDz1F2BxqgNMQe5lvxFuoM4BOht9cISWFeCN4p41zxdg9qXteUbBOWFiqvSTsft+93+EsX+ETbzUp
GrGxLnExsgVIg8QpxKrvWDguBotAGxcSolRllpPz6o7tROD8bkiVSJBP7KOhW9OfZXn30xh6iw6AU2Z4
sK3LTEtfEu0L1avlm+98nA3+ClPAlEMY1UeIU1s6vvdvy56pyg6/LbINvTeXlxpika3+7BMK3aW7kcZp
Md8DZoQLbT+W7JBTmNxDSAa3tHYTkUZd0gU0NUfS2OurFOsjy6kfMbZGfql6mbBoJF0vjcie613i7cdO
tBRzakzFqR2rzc0v9jubn3e363IZRw6AyyTkL+4a/Lv00qnj7mrw2nlQ06etvwhmC7W4xOIrn8oYcFP8
FEmKMxd2MLUKgML+WxPYW1p2LW+IRVVSV9bHgkzm74xZLk7icJrfm8rHFZcJOHVrG+zx5DjV8MjPfPHa
sEk2/1wiaAXXB/iPf6xAFc3GJVWI4fMIIV8OSYu+J84u7gjNfel9IuTBwC6F/wwFl6TczzpWcbc4YMNl
7Y7huD8Qo+j+YNTUxh09BYeJ0mSkf4sIFMtnfsNhXGEtc1s6Xxu3ZcJvCg5YsYeOL3s58R0n06KzlUMe
83N3dyBgWCaNDW4P+YMgLHJsb5QzIzMjkkKASc6yme1PP+jQcJuozucYgr6tseOYoeRk9KkRWdwZ2WIp
EPLpND9m5B/eGQJ5MgpI+QnXIJS0Dv51/BLZw/zqeMG63evUFePRK9hD1K2GrbIu2EeRu34GCRdJ1g91
EQwWmBkR1Rpo+DVGsTFNREuyrBkyvdGtWcZsb6E7eFxcnocJq1TB8Qs1qZYi+Kh7zJHImbzmxKFDH8mw
mW3jZ2ADfdIxO5CauwgR01qGcj+8RTkZ5ZmUiKyYSyZFsMNBwJuv3r0HkCmWaSq2Ue38bBhzhuRiGa+d
laYdDj++x0UPLSc4YTLyzKgFcqQ0vY+OWy4TDSxZWimUudA1UJZzj/Et6/OZnV+o6oi6SbsoiZDUGECg
b3VzN4qsUNXPM1aCqQyFvz77IPG4ssxB4aLb8OblHjhs9SPeHLaGVeiUgtZcl+nOXMzBYTFRXEFsMEsr
cM2ZKEyY7JeaJwtDey/bh1bHFqWLPDd+1mPRtQ4UxRT8S7ngzOS/pmfOY/3PgdnuvMX6xXqTSyCl0ogq
DLGUVy6cWPpTroGRsHNUCI5IvijDqvmFD2QxvTy51wFpbANkpQxyczqD8he5zadr98z81V1TEgHdROP7
Rq8JM5Ezm9j3yIR8N1Y71U2Hre7FNsxZbNG2GGvBN0NFVG01fU3J4/AjaxsUkym80lhKI66u3vlKrdDc
e6r3e2AScsx0MkgXv9vBDVN3V3TuzykfA8dhWZdJQNFcoIRpgHrW1hLgKhpOw0OLAiU8zMSu4YyRv4Dg
s//RNh0lLvnM2nJnyDqY2whLb65GSUK8nciUH1OrNLBR2dOLXoKAgXv8p1CXWQ8y3BahLjLNMF/jx9yd
g3a+IXPkhyOjtQCpHX3j5gK3YchVTSZFfFEZLNaLyhGnwZ4XPAFZkUJt4m+WT5dqmLCzOkMx0GInJZP3
BzsngUPv8F1zYdclAfhjQZanxA8YgA0zFl9IpB0BavBF77B97Hd7FVBVhMPZxAU9WOdLieglIDPjDGRB
77w9pbynxidwpEHoJLsiYg6kG3/74ueQwQ9e9m26+GbOuJ8SSQ/+krq41/Aezbs14WMkfiLD8nj0p9rZ
GurhngzTVcKg9hOGFN0/mZSYbZ1Tqk56Akb43KpxOZALupfsuryNubzQn7m6AB2gEj5lLyMPskviPjMl
EkbMucbDHfs3IEmLLPSGRytRCZP8QTy20eq3QkoNuFHOoVgFxk26OPfvZ+iKvCE8TpGD7coEEMMQ/Xqh
xOdPuwybexTptIJKaFcULe1+FzCbNRX253zLtglV4INStAocPmm5OjntbgsA6ahjnmj4Rb3sG3eb+5K2
nGAkWuN7d7oH4GGsrbC2QMxaKPJd5ptzonXCFfD4nPLVH43+azvtcBnZCcz5SXzMpC8GEJ2OfqXM17+C
hgK/eiX2r19YCpP9r3MEyx5OJhHG4mbsnB3ONm9X9H9CQ/dXU76TDvEypRrSgRdPAvJ0NpUVU4TPgtms
3IoBXa/QGq2fvF+Xe72B01LnYd3Sofuh28Z3BEJpbfjGAwJk98IcqGUacQ4bYBgBqObtGZvdIuZq75Yz
r1eKhiDNZJH/cHMh054CS1BmSBsQNPGzSM3MkQIKLIyBa0CqRu+xFBkZB0YyQdeCLTjTZxH44xnP3x2n
UTbb4Ng1oCNg+6bITqC3ogZE6hMQqy+mxGG6/tmUDzBxzoQ5fpYlSO3oTQJLZAivOtXzd2x05NbPTuBI
lK5GpOtXGk/o2ZHv76Loc3TlNteSfjQT0sIgOF8+vis8RoDcEQhq/4I6zhL0MpqWL4smQZ2pJN6vclUK
OuvUnBEzKKC+xmO7rQTAp1Sm3U/JJWseQkanizZedf7ecNwUNdX1OevPERevsjBtY2BcbHIzqYJmUCfO
Zu3lNaqyCT+yA6DMOpmD3qtnmvui6v6jNkWetyMfXzme26yL4XF0eJzyAQJvz78ZPEz2VEPwDUhiRFyG
u66zUbX8vTXuQ60GojLDZEaGH3vD2F2iMY8NUpocHKbAd68V8knADb40T3PImQ4dtmTAKkqF41BS1WX1
rL8ybOIVqa3KG3iKut4eFOs9/jpfO7Ij4JmQdTVY/tRnswHRepaCTzMTSjk3PDQzels1BEr/DYUSwbKQ
7lZ4Fu2gOx5psx+tZVfJqPIezBn2zCo+qjve7C3AO/vGtUfQcMl3aZzqvNgJlybOOIJ2nSoI6CrSdXVc
3fwmjJ23PyElcF+yTcIeef/dAGHY6sXlPOx/4BQwbzm/BsVCUHQTJg/4czXpSEEqz/EijhD5InIL4ytf
RAAkm/3QQt0Zl+jxBjzuMHZFuG6jxOIjyDdm8vKltHm0NXWn5sEHDNe54l1p+uF83Q70LEYf31mUOV6P
gNRKgsm5UaoDb8jJF4KZHXH2mCUY18D/cpQpWJRf1yt6DMH4rTOsSFCTW5H/uX/tmUaRHi07lTpbCGEB
uMRRsigCsxpPNUPXJj9Eh4fncdIiAUPJzdcnSBLXCCPPqdNV2LIodoUiImnNvT/nqdn8ihXdrZ7h78d7
mnOaay+W0GPs9bpnzM/KdbDG2Y/KDShnsYPsnh8bmKw/z+8l6rN07wJMRD0xrWtHcmCrGM3yTai5XrXk
yEJPRiWZmsLI6CWSzk7+g0FfiKw5cprXCPli2dHlR0LhXOkrXpwv8mP5H3/BZddosJUT/0qvxVLT8h+n
58/6Fw83IHofFzvSTNt7FBUt1UBnvTo7PUw9eDe5QhQ9o5WZvuWK74lsEXArw5XfOcsD0Kr3stBCjHQK
XMgndpnNak86AX6/fO+lFK+pse0zmvdTRVM6efoB2P6BUrsUvlJMOL1Z0JH7RiWNCBYg7ftj8hqOFWb0
pJ6s55H4oYER1PMce13Aztu2ZApHZHhKY85DkoLAabEK4uFbEETtw4pB2ohodEejP8dQFALsHzpa68FR
RFU6vFKeZhaIQZGzA6WVQzShYYF0xbvu5MgV6R+0pyJo3yoYCp92r6EmzXvGBjtYBYa3NMGQn744ZQmZ
d5p+xPhZgLp9lfjleYy1uoc2x8tvkbkLSU0OtCfuwFz+ln6itlaWAyaGgBJxYRcwZ2XeGynwtdg1Aqlq
jWlFXP13EL271fzL4FTgBtJSsEI3Lg3/rlQGRx+Zk7G1llnlLTwmCvvZ79R6zJgZURR/j4HnF4lgNrU8
woM9qdWIyhjfVK/wM879sGXH0RSkz5NVKUUfdKH/KedvInlbbAAidHssKiaw1l66mMogM4AAiS1/j7iw
L1K/+ASJI1tflws1S7Wg+f9xf62OkZUviuWQW9nSK6BXDMMcb3bWK7NPF+iVa7xeRbGMzAljf2ZlwkY5
1iTJmEpstJNX14ZiBJfAt5RWECUQJ8vIiQhKC/zPgN7PikBlFOax8sPk1xpHL9uWEOU0tyymxELWNs1F
bX9enMHAgUyysq658drI7VpWVb30/0prvq4/OiiXl5rZytnEC0H/wnJLa3ZLtgFfTM5RDVRwbN37vZbV
oENvHQIfDsPRKQwp26p8noinRrmu3fmJbCnDuuxrxtB/6pgu5ZWs00t+m+FeAcdVgQ259nqF1OndWzXH
B1ixBSGJ3IdaR/HOPRFA0PhP2EdFkus0GWwXtHkTiGfDUmwfrZdd7pLcL77xXKlpm5amqvi4PT+uiMlb
pFnn8ykE6bD/YcLRUlKZH9VjlZLclLc2iiRlmNQ6tm+A6FSm9AA0ejgc+VOrHYGGPwL1/ct78yQDfPjx
IyAcXzK3fFJ+EVxL6yXCvvSkUDwGWQgFvTSGxGbiiK8mWIGBfyV1Rjrs5xlj5DD9QNcp2C3/3anhERTr
9BdSiH64bUpRsqMhv6lSpCO5w0XqsBdRzWbTaZ75u+l3Rs0JrojRjBugz4ubd+fFRSuLbkIMhJkowHGh
iQmWZNkoKDE4jmF90bKeMzt4//6GPMbkOuoRVJ1Alq2j8/N94MZD9aqjs38kcfBNfY8LAePvOolk4UzG
PtpZjs7b7Cz7+1KjH2wbDjzMmttKcx6A+QeZC9mK9NKsdGAIbOrDAXC03AKz6s+9EuG9HnrJmeaIypca
p89lZZRu6k/n1nAFNT/8Ovf4we2Ka8vElERl7WiF6DOX+M431VZ2z519eUFUAO50O7mQBa6dh/DDA/fe
Hh5Bp/8Xd6CgGtfdnxJ8S2g7+USOXxgG7dYWjR8JJ61o93inddPjVabiP30Yh8jgMBZBUli9qUhXhbRT
3PjHdKtIBCAYMee08/LA0qy2vbotSoEI+AIxhH1+wpjfc4dNfrsgFYvq45d1ZmswSsJre2eELKsepCrp
JMjN/Ylsxk2bvBHaEUBJi03ZCHaiZsMPWjDdhQU2pdihKC7H8hkF5Gnuv4IIr5s3SfMmhYBOAe6Z0eqM
stvuPFpF9Adf3nXEZk2Q6kkHnE52PXZV6kJNL5FqoU5wcUJCcGlp23dgYFwG3f+ExrDcW3mhqM/P5Due
vvNOAdgSDZojHrTB7zfedTCdXwEQvcHppodA84myQYzMudtuATR08M1zT4f1aVHm119GsjvlNmHuCcCH
hiHO0+rzLw8ZXMGOqsg+tpn3A7hKylOVoDcZ7K9gk+vxoEMlW/elSYUUwrQhTiwfzdqiSfALDR5Ix/FK
hwLtzYEiUW07yIP8woT7jiwGZXWRtqUwTSu5GtJkkydopOgD2Ln88uMuMMmiBoxnq8N/41Q/v6atKjL8
2qqjjlmlpc93/V6yYbTsIFX7q5ytj3g6BGDUC5A6k8vnje8jYT+5E2pV1GElfOnxq7RXd4/movldtsMv
/Ue2lJyauyK6PZpoDP3NJmP0lE47RAAke8bBzFG6zjJsQG4aGGodBYNiUwrDGx+xCldl0YBaWd4x+nAr
m20nbutTvWI5k3ZEmqIo/hILho8a9Hz0XQEBilgxgEh9M24hYwHZaZks/d+tiJTvyE7pb+9u6Cz03ngb
MNt6WdyPXJ02b7MSSfInsJsl3i2ObuuQ7kxbL6PusweIPeNk9SYWRWyAH+thXOTQM+GYhCwSb2WswTeH
I3SBfSf5yEUII+Ohj3HyH4QONHJC57K8KA9vLh4ZlezudL56OagKHmlpdqIz9yQimuCZnr/B5FD3JTSD
jcDbLJoTGWqPNNRDm9YN+O7ShTvOo9TH/+QXEtlwKF1t9Su0qnovRhg7OYkSgWk5SNSigZGs/a27GAaX
aAt4PGthKMPzqfu+a5q5HCUqLZR+VGDgVjPmPoVEZQljbwmpBAB9RixoDktletjpwCZhfjElvcsBoUzb
oQQN8EPCTGzZ/fhazMji5TAsL6agKi80WpCARozOnXYKKw08ucosJh17uyvTgtQ2MqZV+gdkv4z+BB06
ktmODwrXbF/WZrrdilOmstJJTxyv0bHKjjjRKPlphdDKVVB9o1nWcg0ocTnWGv+Fx5XRSNp8l33q3M4e
X76bOHQxxBcxfSHsaWz0id2sLnDoH2NakG6jLsZwJyVgr6YwC8WsZRiOnBW7jTvVGnM+qVSxQtCvTW8J
d6uEcDvG73rJuWjaP2cyZV4ND9S9VznnjvL+Md6ozgl+LPjN0GH+Myi1X5mc5DY1+yYSqkxWimfkd0O3
e3MspF6iwn2ezh6xE8SMb2tImGzrEGDJF04XoLKJs1Ibl7Zu3tQ8ET8JYuzol658wXCuYbMYV23jt38s
04ha9mkbXDX4+WZ0aXRK5+WjHWJ+KGu3xx6ZgZ3nn4+o4y+geHpf4M1ZHPJNoOrXzixuu7ue6fxQS43Z
leTlwCjLa+8FdG8tMHItgmDGp63YMq9K3BGCMS23vmdCb77mSP4DYFXp74WjPlYN7gLVl9Pu/1ZefktF
Tk4Vg14RJnEG97neGauKRFFV2dO0iGr4kYlanTLgX40LF3fX9IDfL74J7+vIaemt+W6vC/ZJL07Sw6uO
g0YrMbcalLp+ugoBn82Nnybn28nYkbXPMd/76pQiLcGpILPF4+SSSd/ijEcflxAMCfSgbIRnYdU13zpG
gH4bzw09cRY2D6hfA5msOEmLMd4W3RaYPyA5PEwk6Mn4wLTjAFDO5Aeh+VDmZys/PaBzl8YJQ37Qz7aL
VAwOGO+yAx22ZXXRc5Xv5en23yC6iYr/zUk6LedeHLI74+ZVFU+zYqgovxGIcitMx5nBzd55zfGLweeA
H9vZOhchtfPVJFYu/B4R39Pyx7IoG6atwQY0W/T8+Q3GNEs8Kq4P+YOnmZenXY/6EDXzpRkAqLZiQG3F
Zjf73b8B1jGwdNCMmvPBcDYE0TQtVxVGeNldq8MtX+johVw1ZpD8v+BcbOmcFGLeDhk7CKspB5WkCX3l
dBdS96AMrBWgzTVqRPSzwiaP63rnLkNaKYIsXHytcEm1hr8z3E8wAgTN79+fm7uIYAGtTsbkN0qFifhx
8IX6jS71UsaUBLStMKtpqtUVQpb3CfU9R+hDcZIoYO1z9ANc8GO+UwQeyH53iwwgfiFV/6RCV/toQ7EI
+5hIomiCUw42StUZHicbi3DLXbJMVUwCsRzWJ1Vkm67GXI5nS8EjnCtlb/HotqH+TAd6RRiPi4s1Og8k
VzcDcrmJiBR8FV9gKM90koAAn2QJcvnQwenZfo0NCYDHyPjR41QrQOKOpz4v3omrBq9Vs2LVJhLR4KG/
pvNSYSv7xumP0C9AAkvuBMfSrxb5+9ArUNFcWTPh0YMIilZIQ5Ph5HbQRAkxo7kGqaLNwv7Fsk76kc3D
ifEjWZDQf5tXbQxkuoyDo96qwPGT6LXGo3sV0wDt4a7mLo8exHYrgSbUMdoX6IeRhm/T4ToRl0b7xJhS
1zgiqWs0TlkJ7/GS9nz6yNjlQNW0mJIQ5FC/fKzci2DyK2cqxi9iZ/M23dQGSd8+N9oHME+N6/61IQ9P
I7dKfnH7cL5QPCJvWoRCBVtUJar7q1gmIm6MrvRl+0ChkCEoy12TFxAsMu4qmw4S5MMOhraof3aAWXE7
M36b+nAjnH2YXCdnTMc/1i5KIXZ6Im2ItS5CtyL5AvMi6QEtbuCH+4hZBdIR9BnC5jL+sbutNwI3oab8
MlAoEY4sDg2ozJbsBUtmlqtrn+Veg3IiNw8+3oFGmhhXmwIHwjm6h0EMtNYbhx7LragGaCF22Ko0sFc8
X8gDalMyOJnyqSjKLi/4EWYZFB7r/FxYnI1LiwAyNdnwkphYVvoDJUqy36A7B2IXr+jHC3z/ZiKLP0Ry
poWmpznt8o221wLEvHVvR0ALSl5DdCUfmlqT6RAGPWYANcNAdzpZN4WN/K+fK8zN8AAola9ik+iFP/Nu
4xoPUTlf8iKOUhaos9szRWbcu455dhyKav4DvqmAUs1D9pHQHSefKQJUJxs2lXjyRB//gMuu384dxOky
o5FdcaCIX6/rXWB2EnjfYoWPRl0vLRm9rXpdJa9MyjpFHPUByCh5JU0eaTG0XED+uJTdNMCvJ4QPXm1D
ZmOoaj8Cr2yGUbvn1lBdY70dYFLBDQb24THJZIflwON934otQiqn5hr2VfHg3PhgEGmOtSZBSNMI7hfn
sumC96uCV8k5xTfLrrnGryKBJGr51qb+Vm98GxJdA6AkRB/PxJIdDEgqy2OPy63FBypAp1O0DFLL0i+s
jGf0JVBNZEk4zDSJC4lNL2UJzs0Ong06j/NOkXYKI496/wSbSnfmLnRWvKbhWs/8sc36eODXkZQYryek
sEfeXJYGqG7nq6LpL3Q++A2bozKBa9XxSxkxcRteabst0VPL++5bTCqnHII3sXtsfv6xddF1ymcDpL5V
L/3DuYtPvTv3vG1BGkT44s77U3fSmcdmTkAKY3P/9EmZKZ+1fNJRugR2jEBXrkkm3rvBsB1walDVzyTo
mpcs2T0icJfKXVnQXokKsX7v9hSf2cf195QB/RzmfhLYjl7BTvYbmylaHBeaVkJzsvlhMwZyGM7fA5cR
uaUvyJdAHRKyIJpc1MUuG0/m7J/WGfQuH3m2PDbC1xDiLX18DlC4z1sBguGnocEnoB2n6p3X08/4AXSm
5MBAhtwwTxXbDMyJPHmAme6CxSOtHH95v19OBIHZ7g3O1WAvk4J//kw5O19Z3dhHAt1h/yBR7dJHUvWR
TaiDp2SwxP9EasCytDyf2N/91OLyaONPpiW6K5DFikoBodpIZXnPUsoh1iZM2mEgB0yPmSqcoDMSdsM9
v1Q7q1xS6HEuR5E9qVEjwevb+uF2WRyg8HSFjmDYn7VcusfelWhh2yxvdVFlKRiVi3PpG0X/TgzTBhKg
eJhkuMX9geUKAnXx4wSS3KhNmp00w/rmMq/poSEHZYvFppT97Z6zdVh5hvnCD6divB/qt9Y+K8PWAc51
btUKa/GtpPy1uDiBmgJ3ceiae+3b5tYDj3TOsYu1JTILpyM5kEvhdvty9UuOUELbEkrOydByMvbwHvez
VMYtAfi6DtNDgMlxDbyaDKDuPOIfz94zb5kKxunQy7V7lgMkl+i4kBviikbGzHzRBisk/FN/KPwa6ypg
bCqO3lxiGmmGqgrD7hZ7HSae/b9RBNEdHcYj0STOrNycvfNR0DDjImqvB/075G2oA/o9RZMKDX3ZyPMt
ivt9H9HCPyFfGxxDz1jtYGpz4UY/CxjQ6JMagxR0tGaYhshsiScVttDqJJGxVgSdiLulhlmB0kOu3pM0
eLYi2YtrMxebClD/OMXR/m2egMHMJ5gZQT4mqeFhEjvXE2pRH8nvJEcB9o71ssEObFMN2fhOe1dcYLpk
2leYuesmbw7j00fxYbQRk4s+rjhMKfeeMLsUeMq0MknxF1sDqrbzUhUoCXgl1bjhuNr/0MMMIIXXr6Kb
u7NH4oSh8hG5VNgsHyeqlY5rjlAGpOTslVAVeUBj1XpuDKOnK8BCLUxeTKcqY/q82X4bQSFQUTspkyMn
pucPd+iJr05/UhwRHoXzLvAm5g3KtZsG5L+uwLgFMynpY/P8Yi/PuJQvbcG24gecVJlJDHCw8yRl4lMa
24P5uK0XNBXA0qocQKR5nXzhyphrA6i1LAafIXgDmMzdRuGS21i4zn772EdUVhfHVzFqYOs4MQXrGliK
SdfZvR8GgpsdxK8uyPpqOUW9//pWc1H0kru53jDOzA/OB/UH4X/S5wNlIKywPofW0KnGlMrCM6R14KqA
noRAKMuBTidmyvuSlXa1TEgcahc3LAxvzgXtqvVlVleheB2V+txSxDyuiS3pGov2qJvIQJRkcqyw2MYB
QyWtObAIijX260cQedZ6Da7u3A6ymvzwuOIU+e4rM1Qgy61g+enRKlFrGXGHSH1JO8uGlNpz0dArv5Sy
wVO84mBetqLajCNKroYJNMnAFdex8l9qhtDT9bLdm/YCKANv/dUrYh8tM7Mi6uooKL6Mxk+IPt6dQm2w
mH6A4xiR9q7NQ+AKXZOnO7zrmZGMi1BVhnHfQrBsbsO0/nOF++ZeZW/Cif2yUSE6mEemhO/KZooGlN/X
+5zRFLauOt+HkvDh6dwkQF/tPi3XrUolXOfFePwCeyFoAv9FnGeY/BDuM3Y2deD5ww2A/nw98n9npAdb
TwZjvWzcS/J0z1TlSecJT8MZylHIorNgMi3977PI+fBAKejX5i4zpOcdI3MDKYI9hdzBcBTlk+JzTK8M
VZShlTsk4r2maVqP1A59ExjNLDvoILfMWPswOHpZTvmdQpINVTdoZX8/Um2aznKgpcpEfsDMhC4IHrZF
fLRTVjq3ZYdZresa+T6vMv/Rxk1jJ7FWEig3TGfwmgej7n8xx/+oxl1kHKK7aBbOIWQWm71TjpPxpy4E
5oWNzWlMRm8grv9DT8iuVEJDAskmGRIBLA1KkEtuGVB9du+yDgDACMCvuAouS60Hi4pIBjCUaTkF4nAX
ZK7Usb0Eofr5hqxHdvphzGNsaOkr8lgEJpJW4TlKC7nDIDDY6qXLPUWFzMB37jE14ukwjtEx3noj69dH
I1x9pzp4hV0AqOREpjsqRRS9GuJ4qmCZWplkM/sWyz84VyEr/0MA8T4xjdQdaQGH3cflVB4ytO/mnXZZ
F3CWYq/IKbW8YaCtSrwySLdDhScwyljXrqLWoffQ64uL5YJEQcx1PiW3PZygJ2eAsVN3rFBJgEBIpGn8
uEGHB86KuvKxpPhEsj6hHt/uE4gjYlz1ep9wwaHb0fhPHaxHdtKUg9q/ajbBthM84RQEl30CpmpPILC+
pcZI8cNtH8EUPVcK/lYoQLjBcLdNe2xI5OurLgOxUih18CD8H0Pf8JrISDG5jHoGTBbLtejgKbppLjar
XrigSEQq5BibwFeiZ0a2y1xevLJYB3bCxmOay10Oi5cbDHLs7pVyI9WkyQcNbntgCsHg6CLGps1M42dr
VZv8bRagid+qRDAdjdJg14JHqjkLErTHutOBu3+KTSSgM35CF6vsXsdR5k8M1IvrwC/R/FtIEqraCuQ1
8yYtGJCi7DCr+NHC2wsRa1+iBgIJn+51YAvN+4l7iRQ5Hp7qJFvqe8Ao4HW1TO+Pau0ms5AipMaHbigP
GTfbWNt6JnvKKwhERIFTatAPCqwbKEsBi88rwx+zIO/qcsKxrp1XF56nFRlMQVkVtpV0UT4AI8NQS8aa
+Zkw7HMVHVIQed1SCCsim+oJvV473H5Q94/TMwtOjAE0R6O/HoGruym1ZYE+jDZzxpCM7tFH3ZFjs6jH
aLzylynney4dsd3uHG9ONHlTq0dQYp8CGpU1bA8w1d400SHRC1MPRb/J65TUktvJy/bdQzxQ625wwybS
KYN15kPRxdaocSGqZL2sSA8kE2MzFDnWrpJma41dHo9FKV8vM8HGLFgrtVAW4S1Ctw+QbDVQkTJYTbtv
mhLY4N7/LehOTehDO54VR7PCsFxgL0pUw2KH3l09cvW4rGDVJ4IbM/e9XvI0THov95tyqupBIVYW59uN
65B6Smu0GuWiPFvYQs1YkZ5/GYBKBV0mLbc9yJ9iD9HgUdUG+AJUR8pU5j360H5sHJFbfwBfORFQ5LgM
KL8GMiUDJtu3qW9nPZbQ6UBgHR7yee6sR0qu8FO4pnUykjpb6KDj0Az1ubBv6cU4d+c9uQNkHQheK2z0
yq9+uo1stchTcvf5ealdkgoeH5stmZ2wUwzcqatKpV1+s/BlU+ZboOc/hMijGPu0uzrJPdNiIu2zI49T
15OVUITAnw3lcbKb1/0gF9BQV+BF9uUde+oHXC9h5mDz5HY5z93qz/Q1t8OL334/EmFa/JF6z+LhqKYB
+h6lFLGQ5O/8E/QT6ZluW4dkkUCNpMjhM3RwK5LukqenN1ngglPL9+p/bwM1xLQNr5nWcdzAzjj23aO4
RsSj8N3ZNzzHYVfrlJhrpBm6SIFZuN8bger4rGQ4LtqZ+XpVWnOAYcdKLeClwIzvWJNIEn2sDolZ2171
wrsey5pq7l4Kut5AVSe4pur41Xg/BL6vFqigvLJWzjUJr0p9Fu1iNpQ2RpkMMjteg0HnDX9Cx7GEKQbM
AkPkDWkiKl/5n+XCIMfCFYlUa8gRfxDBSoFk0Xtj51853f65y0ogAjnguNNAs2aFMW1IIBY6xOqGVmiH
ZwQQl96u0Hbiq9T+ZTK+kqA6MPQm1y8xE7O62SbUUpkpRZJa/WFTGkxmysr2TvZ3Y6gWtS8/RbQGEjSM
BpOWy1TwKCO1ro46ZJ6KbwQ9XJYA4Gft2iyUJe2HzFtIqtte/GhU5rukhluMrMEI9wQmDnLRQ7sr3xfw
Hsy0xl3L0xWovKtVUzcLA0sXgL5M9ovcx6QLtzysb0QDa0LJk6ZWqa9YW8pk4HczOqGEZ7WN1Bii9yeL
AcVPnCAkEZm4ckquvuOTlffD+xChS9bqOq3M0HiZSY8iZ7NsEnRtNMvhV92PY2//U3r6tqk+q2aBtVCR
sWY/k03e46B4D/3PH5RjOU9QikXS6T0zwUOMBggViuVnfhW4BGHBEx9fNr2h845HDuH/dHothXxabyhY
BSxTZBPkJR4VuxplFAudwettijwnvJczVzSQXzI2IE09RvuuikbZxez7EOo3RU5XdMoP3KKzphpKtwUH
qqvH/AIpxFT0MpS/KtCgy5npfcKjtXUuUZX08ID6ZocQTXdXjYoD9evSr1KUDfhVjx+zQqv+Mg6OZEyN
TuUucCg/ZzB+2m9YB2cJ/yhTrR7x5xSZ10n+IHcIjJHosv8wIbEMyTuSLqgIPx4I3z8zWX/RZvcPssU0
RDu3er7hXwL4rQljhYG9pBTZZcsUrjFgu1UK0ASKSFaWdL88Y7V22UUN/fDT3TcrCiT6TwFEQniu324Q
OoiFqQIXt+CyNjy8m0itGuxy3fQLWXQJaRvUd83b7qfz5rliFU6N8ExK27I1NSTz8nudQzucSwbhuufh
37pUFTEe9meAgEZykFLxY2UlSXYI9M8k5tSxCYa43fL2HK90P1TykrC+qr62hQREvtw854k64f1A3YPf
/zQvaTIiieWABfArOwijEPnSHJMZITdvtneeTiXkjaTLqNBdChXB/QVTqSOFejc0C+FbCWFScYYcXn55
UVasOLgSDiu1zQ6XzuUoyvEhPPtGyYA6ERhlZLgH6x/i2fdAej28pVL973kRcXgPLLVPjuvcW2A7pBdB
gZdoIpaec413TiULpo7MkphvTLoIHFR/EDTKbQhUvF1etluThUJ49sJGgKB1fP+AHxNskDMfz3haGY48
dETGgIl/YwBO0sZSIpE3lSRUrgfzIKRkXWk+zGU+dSesmAVeojr5j/xyXzQTVEx1bv6IlmIUyURAAdmc
qngPLW7Z+OfKRKsxtDFofN5oPYhGXo1akcu3Jno/n7m3HoPKq7Co/5OBGSn9ZE5PLNjokZYNnAzgTWa8
4yJJk+AsdfjCUI6BVYhCqIEkLfa7+UcUou/HJ2sycSRPG7+cf9QGJApB1AIjXuCTqgjwvSHd/QQlKV9u
wuHdH3FeOlrbAIFTA4kcRZkxuNM/q4AdnAOrDRfr1/lXL548+K6u8yx3joZbJsPPPtYBygwBnQx5LUlA
X9gdfkiQs8Ap/o/f/HK7BGB6RVapeS0S5df4icsQaZUAMsGlZHh1Cqs4IRpZ+9QCPV0FWHs8AJbgRk98
nuZfVTMmcP1o4WqSVFtntgW+aLQPD1TMDicuLmP+znaTihCqfYKkPftsZ8VQ+EOYS8F5nr18eDCWNtQn
4NPLrIeOO4ULtjzP0HEBHjGuVcjIvKsTJNnNxfeWEhOq+EpNCUfQKKq3HnsGG+cLmaXOuyD6J+D92pc+
PXMs+k4+DUPBI1BQzWoNN0o/8Qjs0jdBrsScXWiJwJ8p/Wf/HQe5HtjwWqB5lsEJyVGRn9K4p51OkYkw
VsnxsDovOCewH5GN6umPThn92R6/uOtr8PR9xDla6x1yUbKFC99rOq8b+Bzj5ePYclIu+SHGo7i3apdL
iRla+S18OVyPca5O+H7Uu3IOXRGYwAJ1a2U281ms2DpdSOwdg0/28ZAFx8OJTww1BFPdTEm9ywGeGlhS
tH2xOh9LVuSdmFXzQPY+QfoKPZidIcFi76MvBusgRQTLnLgt9P4Gzx2wxvmSIctv7aAqVJy+sAIx70TJ
T5m5r5oPvw5DriC2v3qHtrA5NR0paZDuWb7OSaV/q1TMYxGHy6uJSpwOa+ufjnWOZYWrwq0IMLXz/Ps1
SgoZf4mlad4eFuGk0liK/X1BB4D36RT5jlojCmeycMz8e0R0hQ5mGh+UE0KRsPoC6ACkWwLV0uIIG3eD
W+kixee98SLcXBPlJkctpX4f6UHIfoJ4zLLchdM6NkTFWoa7I41DOJV+9eSX+qe9atmLfL+eqx0lAGfT
x6CdcQRjAG3pK4cIL6bpSYqUaXVo/y2Rb7tsVBJTbB28zgoT4zihBZq5V7MW19weY8yj5480bSiUwdWs
JBznajVG/vUNyOBWpRHIT3rdBOStMYp6AaU2jbvv0k3fgNvwioCG3mGVjZisxDO9Vmzkf5GN9Sv1Or2a
5i02uo8+stK0UP9wT8wM0XPGivjAw//vZ8VG/fGZCKnSmDJKM5GQCaW4bThcslInnUSjqnODIiL3+Pr4
1TxMfN5b1PoVXhFlNFZkhQw1IdsZgwshnT3XS2/+4ejOPAGSpR4W9CK0BpvlXkG502aBVp5BvVfpfLrP
TkZxYX86zXsVVC0fXX+2NFRmTXAFTZf+zOkNeDxJU7GaH4yENNkb8CyDZnC0YecR6c53eU9rtrz74iB5
tk457dhQqmnh1PYb4sUE1DnSw+sILom310xRJzFcfgX1uzECkvlsFs5GiHGQvAo9bfHVW//PgdZkHO+Z
GJwp6GWncIFvO+6CvAtmUhfRAPdSHsLxvzbzSYtzmE4GOdh9a9RhqMPWhhdV4SCW75KTSkGsnxkE4gbZ
Rj4iqtx7QO72s9pWyDZnZV1DJ2Xxwf7iZ41L8oMvFE1NKLUcRTPILASf+EHv8TsEAoxzP7Q3QLw72De8
aNQ6uwWwF9QYiJOi5b/bXl7BWPdOO+y/LUtahpdNQjYGJ+sNJ4BMELii/IBXH0ZX4inynOcR3NsKjuLq
G1f00VBaM/axttsNqnrE035FlWr3GfGXkc4E06LE2izkmgUYpW8Sg8NS9YCHN9jO0fSkbKVIXgUIwgE1
Y/gRDcDyQxhT4OJqSx69JWtgciwlAGXnlml375O3u6KbSy/Q775eeWeFNZmC+DM40CrU56HCmsQB1Wwa
qV4yJdojwYZ0GbCSjIvNK9I3fkRqqRqYyNYt1Or9cDSH0t27ctoNvozxRsUIuQn8oi/t6MCWYf7LplHB
o0UFot4A9sD7NruLwtqFJixZ+DtCaPd1hxnoD5gPM6NpY0WDunX4lig2xHjdTA7g9zKPkN57UH/UpnFs
v0mMrj03sQ7iYnzHYjMyrdVkOxgpzhAGbLmi+R6tdmuUI8qeqO93Szxx4VisL6cTvMoic7g3TfGjcK/f
2XQDFL6aHFGuuPsg2AoVJcfjclYrO81zE+5qvAVxAzaql4V+0vwm85cqr6X2aHVFPP98AIyJFWM+QB3s
gqPbVFoj4YdlgjnMRTmgL29q4qOPcPr0ri00NNw+awXa6ZixlYYOO7hlQdEWc7gJv2MhJgQtN4R3Ksvs
nQd4c+EWgiBrDxXsqdvvBM+G+cPoBtGzOkKqdtXx/rhu+uZM9bF7WGnJaiu1T84xvgxwjBRuyB+m/9+W
3dNkCHaDXhDcV/UQC2VWNiDwBVqFP+vk8DuSPHOhpgW2thXMnuBITnPIMHplYk/hSfXGHa1AYiP8s31N
lGHpXNTPZOT4/Qwo3SkLqvpQKEWdAGoIYsXLw6ckT+k75Z3NGM+vEx8rBjwkD9rFysTJ2DLXuiNncHfO
o0sL7ZoH4zZILLGkcI9+oMpml3BbR0qYJFlObGdExb0XsFunaZgQf/pi5CeU6K1x9Aa3dxloJg3wOijV
mQYoboiOhr3t7ry1UfdkZ6arsYjNOBv5cGdHmEkv+vG73M7y0C44oT+PPRn5CprLCSegLylHqy/ECJG6
wFP3DgLxFnuP1ygjp8RA1nExH+4ldZyJ0q8AREmSzjcU3oFP3wRX+ZOtpsep2lXTtedGAvo2V1cpYbfI
HTkb21Ska16ii4uh0G3aThf65GWbXMXXJC35Z+Qnr0IYrOUmQIB/Bw8RnGO/g/e036JbktaRkIFPYRaJ
BJQoZvyv7UXYaAWQadZQCgg6NWz0XrW3P00BrhK+bMxaV4fzXnwqTEpZhLPYQ1W3NAgdkI2Qilw+06KZ
iM7mWbNTIFMEkc8odMjvVz5olnlnrFZWgiA+6QCHTZvIjp3KOj3/v+mYRcm33u4vqEF17u3SRTNbNHZ0
FBmV0Kw4OroX802LL3EqOxQaSDrawHxgusWZwTw07AAa0d2TqYl/HUdbPyu+0H7bvyaf7pRIHU+5ZMl0
bVBL1dUvegG1F0yhYaPhxSeeV5d8rqim3x+dXElkkgNo9I7eSKq5YeJYNHlKzU5NV/Cmy0nVAxJRW2lb
KsnXYM2duW0buBTWSza8COoRMxyfjGMrQvhcdgzbKNv775dzch855kFTAscyy9/2LN6UhFrp2bNbMGoB
pYA7mUJ6vWtg1+cnDxRT3cZb2NuWSySxApHXB/S6RHJxcqq2hKgUg9512J66QESoI08PMzoWzNbae54V
47+kSIGV6CKfiyoYIz8TG5V5HFCy+IDCVrQjG7FICkuRgYhU0ZuA3eUnXSVatWunWPM1yYBfi9PAeO02
QA2uxnmCwqRNXTcw4NZqHkiPIcsDq0TZatf8caHrE/a76G1SdaJ0tcqEx3EU5laqOnThZmNqaPuDI+rg
/tEwIIiCev0xIVjAFoJuq5Pc23zTgXTY81gmJP0S/b8BRJDMncNx8hluXHNOTWC22XNC1IxSw4mYD/5+
x2VP30slU9Rth8AzZK6fvpdnl6nkL1PZiyEMo3QgxE8/0YHwSHfQfRBXIotrqnJEAAAkXKo/F0BXSZVM
BZrluY9dzCGeXulOOgdYS8/GjlyWT292a5Zw/eGRJfFBlpnoJAufRwIRMzCb5Ooy9hRdN1ete2V6Xtlk
qBbmhQ2K5I4ip5K6R3SZHFR38hsX12Ah5ixxYt9XLUvPF48MW/pUl2LcrHCF1z2rBQkBnNTdLJnTl8zE
hwiJ9Gypra4OJb1nX6740CQlxo+f8jpLdAXZmFQOdNpo7N9/eZZhX+IFnbWYP1XVlc/Kay86KUdRBhtw
QqdRRF14HKJo97KHhYBJmcUMhx7d+Xm6USFBT0LZuZM9XLwQTrspVwZm9VSWXO6+hCxmg1dMrj9MrxUy
pAkIAJJi6emyYDD0jIZnKhZgtgugdvcKTO8TzNUbwTrsYE0hQGXfPeIe7yFBAbPp5pdFY8YFP6BR6TX5
XOyDG53FbRjX/EK7/GZb/OPQHVjwRXK7aCtD0+y8gAF9gBsH9wKz+chIjfFSYovVRoWYhGgmoks4q+PW
5Mhb+qtrnk4TKRdLQqj+Xe919Levh4bk6PYEbMZMf46QcQyf4GyUKL9ihLZdt8CBUCdVEp12a3rexw/n
4j58FLE1BK0bQJnNgDu9cKnxcF+wSU78gmhanVNxqlo47FHW87JM+pFoIyDSWieby9TFc+hJGvsE9r2c
ZWU4n4iG7fa4tPlFb8ZOr99v/XR4mIvu51eaDqTU0VIwGcsDDX0mOTmdpr6rT4+PdJp1xpAS4ge6MzRB
NHUfRLxXC3HxuP89Px8PTm0iPKqZmxTGXkAVNrNpq4Cw2i0SMZfB9JQscx8hFk+3k8diY/zCYVnp+Ob5
VdWjuTw+l49d9tAIkAMhDC/8AHm3R5G8VA6HCKCYqIbtaDItAcoFuO9cd9lOtCFxd89V+Pfp2pYPqVpO
WbERYnnfKfcFVlz+2DzlZ1SbB4omcOpy2UwrM22M9Cudoymmg6k/UX5uRieqHtp8AIGLYMyw5QOH2niQ
dvIqETN9qGBsSXlUTMfu9X7J3py9aiivPyiiJOwCd+vvKGWCG5vf6Nql/jTY7FgpSJh7BaGOqIO0TOJn
+3pz5f4ML+j18pTLfhuucxLCeS20aFAwO3u2PlMAKU7mfHsvm1WWn885hZABE6CXaJa6dtSKsOAPcsch
nUIqHGDfgv5Pb8CibzVSzOt8lKxXDCYsK5VZPRj1Bjvw6/Rb7XUnNCsky5cMBBvucipbHRAsasb/6n9l
C0+ZhKmCKIdT8Y2zOTHnoBGk5VnESRLhGZkNXc3nc1GKHgsz3JNGYV9cS1U1cqvheuKibIu5yByddW1v
TEx4IYSlvQRGrJSKsNszrQ0kS4Alidr3bPU/mdMnOVhlermv5DlVBjnvetlnBWbEHokoO5Ybo7hMkRqY
P+pBxEAmp0rjK1xtx4hY5V0lF63ep/bavpzhFIRjjmazAwRc8PiNWNDPQwP+6dZiB0nG9PTwKlPutvbs
PM6IvC6rntzsGL9KI7pImrB/vCtKMBI0sI+yIjQldZJ+mIX3qfHy8ZPphzPiVTRlVNtQ+FmXuRCEk993
FHk/724HFMzOxJOEvZUWWmqIfAHb41ohkSlhWWF2mlRz7KLZnt2A0JLx0D15jZ2u+AbA5aKIcL7XhZzh
C4tjeh45B2Zx+gw+oCSlcMwXLvNw4hEk02FneiTDMd3SBUwbgNu/fnYKZBUpCeeNvgHTZRc4Xlo0NyjT
AbT1+QjefIcPnPmNwVSqXRozIyH61ExP2K6Mm9Hsi5r6hDs+lzpSZWekgbaFcQOIc0X1Rczn1LBH+4T6
8YGqUO3PxpyfSxLuwx0xvebyJ7sKCGUHLs1lnvTOeTP6fcuSfIRCyV/wwf+cIbzL8EfvcexNLwrfTSVf
cmcGtNh8eRQ41x8oK1tGqkbu5XmDf87HkTqNFMle49KJXHF9JCU9KfRUkPQJ8Rh/x0rLa/uao6jAxDMa
4BVhMOWClbhgrho0/Q6g6aLUQRMz80VkTyBYVniRcHczjA3iJFDfnH+bB3KK5lBiFYhV334rWrQROaIB
hB3YW1NWXeVRCvKW/QmgIVMdr2o/Ch2ZE2kisdh2U2CpTAAiclWbjdyKUC26BJTH4WR9IqZEddF8U4+o
LFV4uvEgh+6DNiMnXWp5vqA9HkmHYlcvUZgUqPt6lZ3YYk+0GbNAVSsLl2k66YFOIOlsred9ctMaUnWz
4jBLgZ3dhs8dUTklToEDrdyAF0OxqjIpeeP3YNIT6cO4QMGjGrNB2Kd/O2PEvovIcNTRCFwZ3ornO7Vu
wt6tgQJd+p1VX10/2NwUVtKzd/gqFBK3EZpHIHFpptY+LgdHHJb8/OBoMmptz2esjpZp3iaBMO5ds1Aa
HPyxSpszheSuLH2p82bo5BGB61P/zPtoEzezSv9+K+HZU/M+v4NqSZegD2YKnrNDtSm7WL+zW6BYZZ0K
RPHnY6PE01uufk2cInydgOatrHC7ZwLmYHlMEtdrNzgVmtAQt6fIi5Uo7OLZi2CpgivW/M1qiTJBO1Ew
1sMehOzutiKe4SqgAK8M6qqVwigOBkF65jEe4dbP0CKvhcaP6U3gDayZwkeSgTWn1IDEBFPOMgS6owxT
f7Iqy9v1IgRQv4nQza5dwKbs+yvCaOsB9SEv3LMyyyZOEzHhjrtUKVQgv1Ksydgp7/A88TDKabTYwo17
fM7I6i+Q5QGoBGn1N0qUlj30RTfs5IRDEbU7kK13d/Lm3ZpZ7N7xWOTTCcaKFCeRJQoTzpNjUMVZCzb+
m6EJ7dLbCTV8kmN2c47zg94/pnw6d/1sub7asZfG1tSu5BkgwTe4ujBhNq+mj6w8K6L77wccaWf1y3Q6
po6p7QJfnz+CYaEivqS2R6JPjl/qiRXAh2a/ZrOL3piyWv9yhojMSEZyueaxWElGIOwX9qbuB3+LhUsK
2V778ywuRaOWT00iwSSaZ/PVKJYxvAWbRzET9YrNJHmLDaCfSVGZ2j9MY4SytWTL7vJ6XSpBlEXWd37q
Kkd/U8GQbNT5XSaJOuWibCV3K74vU4UBgQelx0knT1VWqlU7aktDWqaDZrEsXjGII9+0Wb0XdDFvkqFV
xC2T7c0DbAjeS3wlN2jNy13WQmmEMDKGXVRXfetdyzdGpBPV32XWjjJXguR+itLeGgfju0DFqrs3MSje
nksLsMY/Be6HnD27YsEm6pRntWT25rSYaBAb/ocTbzE+BthsN5f8dtr0moCWGPdlQeSRdBBzAxlpIOwx
v/GAC7O78fOhKvWRSUx4X9ahu2z1VotD0QPQmWFwn7m3Q1nKLV3H6Mf16Ux0xSxUkpm7P+1vzMUVZY84
kepq1hkPgvOpHsXtJN8vUzxmrKNdKmP/N81+1B31CbHBBYRbyi2pSKk3/+cE27drRjKWBhehWiu9GWI9
B9AYQSKls9LqvmChIjLE47VrN2JVQaOW3OgTjm4Jepu6QjWmSlDjhi2V6LyoMGLTqQDjnLtONa7hGVjR
6CsskbiQr/I3tqSy/9vQY+G01gH0nYOSBgnXTEJlmWBAN+l83Wn14oIoxIqxIoP88oEbLRD1a7L93GX9
Yer01raY4bjV/PlqvXempVmAaPL6UH8GbTNPLRrojOzNc8a8w8usrIWsIYv2XtjkZZuyBkMC1sLU4nrC
83a8zv5gvEQrXQddKQ4Ooc+9CpPsChBVes1K7JpA5clHNJ6AqsHVf5TOv0H/pL0E/WJJguauxNA6r0W3
c9pH+JCQ1GTVHusSrxSWciYhNYLMnwc4DG9JWNArrsaetxu6zjhLYowkFa3WBp22DU92HWQ/3VLZXknw
ZuwrSTuPpZbQ78qKV4fGVzN7KFIfOdz1eFjJQg++wQ+RlZ0/quyGqj3ioYMtqtAmoPA/FVuN23yEg79M
Jiz3sQFA23f03pG0SEQb6DZh/+0euaEoWlUTjttVphk/Qx03WZypYle1c+l0uo6UJZQjyOILRP+yR54y
SWMHPIk/idm2QYKoflZRwaPGuvaWzg4cDJnOEY0zEN4Qp2EhAlzUhxWylEcoQYPP227mepQaGLP60O2Y
i4u0FCG0fBilV0RgkF9Mit+hZ3rzYs4HxhmAmHup8Yo+XENDp9K1gZfFyTEMXAdtSTZ2WJax3+Bao6cf
LtQihUcH+kM4Os64L1VBbX3wcWY/OW5fBgbQLTZgOGvuGE4KuaiJ/Er9LPVoh1NG1hQWo4u/NhMghinQ
0LTvkLmXxiu+Mx0lTmqnvmZBeZzP9RvLO2+51fAl8e7OiElgGYLmJnG4GmCT6zie/geXqA05b/Hl20bk
MQI/TVWM29zZGDRjCc0kF/CwBx4Xox2BcUFylqWcHGRv9hRxsgNqyerLcTgKPOwIyDPFwtVpLTlCqdq8
kdnNSMm7MoNzipt/Zd+l7KtLmeIDDyrWn/newfuoQQr/G7NYvrT+zAxgzi1jRRnz+AKq6zMDSgs/2uKo
8/a46dgovX0YafN0OvjKYmn2ZJoNm9WAVRbE3rz50UhEtmYGsH0l4E2PtYd6smcHyRgk5afQeTLXAuDj
Tqt1Fk3rLEmJUIbI85j0ZSsWX2e2j5fLysyLPYi14yWb2VHOG+P3Db4uVMbQhu/RLw7fycvqHsnAwzfr
juxtAkAtjgj28+NFxyBGicne97grH9yqcWVHEHftTDR/HKvfeAFnkl1a8xXvXETrDOQ3gNBIIYx6hxbD
XKoiAdQp5QFtzeZ7c1MIhBtWGLbv38bNGwRaX8z3f1aV16NHshO00bsZ5HWbOyp8anQYEuVxp4a37gXm
GR8mLrDxm/nQf7xwd3ZrjhNOMpsV1j9K8wR659VV4hDkxi/a42rjUMOvxcqq/199fJx1GW9j+C8GnS4/
q/hTIp8aMStTMs7NwLNE4vF7Z0wR9f+kYg64EESE9QOwpYK9o03qg90SDkf1w5eu8FAsYV+qCi9u7Axc
RY7otBrh6GZhXWqBUgCL61b6L0WAtbFmgJaNMXZ1lQx/J2sb6rH09A0IjYlJJWw92klbPsOftRpyFv3d
r5J9W6z82jUlmo8CCGxb3lrrklEYJ3AOyz3vdJfw/tHo/uCjXoFyGGOLiSR/rGEqyobcgYf0PhXf0hea
RnTgwQkwg6LQQcDN2HNXqnyEb3fIBFM5S4/BfFqCu6Tho+wRi1NhOUsSQu0Al0IbQz+f/9sPlVFq8LsC
ijiWNjETvnfv2LtYaV8MbiWb8hK4CNT772rdyOdI9SG1Mtj0tpkDQPZ63RB5QHrNvDLgInnr+7aWeBCU
EqJS3wdLiJpuHY/LGUeSoWJINdFp5ZbZay3X9ZmxWSrPpXZeWGvok8IsMTtG9gL0d9YPkRClYsLYy8Ub
gQlgpYMdKvyruZQ8h3ILCuIDR+hCkWZJ3RZgcaH7GFOxGeBb+iT9WBbw7caKPX8jujm0vBOSI8a/moMl
/ByArTigG7VnU8hIhVE3ne9ZqeXshgJBNV43+/+0GarbMQ47ZLBndMbMWq/fo5ux5N7Ie/NT+yVD0HhT
hkoQeJwiEBhlUfW1cVSIe2PLKENPnrtCCqayycw/TtCq3s6Kk8YIKfdmrhvZwL9jayBZnUcc9/795DPa
S8fqLgbgxMI8yxwi0FIureh647CbIc+RIkVfmF5EjzQ+zefu25ZJA13wT5j2D5nHSkJqv/7dAWRkHT/q
yDYS1ItESNUrguCQPxgZR/QLKB4lnkxa1dHoX1DczUwNBxbhTEaOH/NUsD8X1kf9qS2k2Kx19M7FZUgA
pm8eMW/t47qLgBLWZ3CKdMdEdZ2HfUlCak9mHxR1pqk+AOFpF8x8zpZXGlbGkaRX29w5Ywzg09B6Aa9S
HYBArLBAKERME8SWBJ0H1HKkUCQYiah+aEUyhrj7zk5y+gizhxikkHokZIVL0lQ28MHgET1sjStyOVxJ
uq7Ts123PGqkOq45s5jAJkbe2GaGWU7bupsuQdOkIH08nh+JdFljg0zasj83JFUIXM4QEEE1NB3gYxjE
utp79R8UPM7+dfw09pcNz8nEdqmD1lng2emTsmleUXA6dfFOppIVrxLITGI80p8h/yRb5RAZ1j815Bxu
Mzl0KcFv34YSZIrXXjAmsQOmybapC/cGC+SuvRIx2E2BNOE7SGPe2A1NPL8yDUTCYLO0B+u7HT8ZFeHw
sVSBC6b4jdQ5Dq/cVYs5QkCbAYty55LyJGTI/aEqqbyLyybJxtnSD5qTq4MBnlIYWoRa+WpCbd1bYwgz
bqfEUCH5NxKkkDzlGYbDcv1s2nl7pOSWK/xUvf+DNtAwCaMEKwF6Bdg81wTAQ4FWpDny1jNDXWSTfnPS
SwH3dPua9Hsl9sN0anir2qCGiHQKuI9LiSKoS2hxGdcdPj6Vzy/xg7ZHlTfDAeAJjino4aYg+peBTZDv
L1411wyh3qGcw4iNcWj3yFBVAMpBZYa9K/7h4bV8bwhusxRL7GdCoirkP7DwzEIurU+rT47HHzNr+v9m
1T6P9UektO3RD2nbppmDZAs4xw+jlBjsuhJTXD2uTas4sEBYa+AdaLzEKuMXEQXFKomq4z+ypFTPPFJ6
FrcYYDaM1XIRXg0XtRgtxOTob/GgHcrKXq2lCWD1853kbxkzDKYp7eKaTgN18eTrlH0Anbl0+U4ogwps
KhnNPGFlcwS9/KP74P0nGmPGXmOD9JQ4GK//WKieXTKUIMN6gPjRBSBYIjWXjbBh9i4H1ugJQ3OUvFaU
qaRBK1elns3rY6gRnpWbXA6mkjELWR1NpNAjKHIkEklzp2J8b17OUdfuad4BHCE2De8tMFsdc1R+Sxvy
QEEsAhyb8XAqJQpaOdz1kypht4FGxAIYJqCuoJyECSfxE+ubvTRlNX+I/H4I324hm8pF1Eb31SemmBIZ
IdeozfxmiaKy2QVYSHcBVudPtIZooemCjjL42uGxZax8U8mRi1AN8pWaLU0pvGgXZ2bLfM2FOEgK6cIf
txUYuzw3Hvih6mwKD/rHeg8ikKA5M8uEEunfHZtc1MIMEqGgbH8xEOZcII87EsEtkfLsjOt7OuBjccX4
VKRKAMinzL+l3K63j5/SkTk3qQVT1K/qU15mUPHotsD0oPSBIF+ht8FzqqTUJuV8Qozo2qbOdZ9nKxKi
dRMarzM/Cq51c/TAIdBaxZ/Db0GibG1COMKcaWrrrgvBAf6rCfczx42YKyBXjOynXUdt/t+sqFY0wDmT
FGt0iMSWBQekLF4LRrSkc41BwUpsxb6WuyqcNV5WJ0vHVcFrVmBcS6D6hvAWUvSnq/o8MmCiwmXtFdBH
epoSusIN2XzRsEGGp7KyQgVqfYjJYdh3zp+6Wx0KvWfGI8l9QPG0fWU0b+HYt6KxEx17TyaPtZpXuDA6
MbmiggDF81yq/Op3GRG0EF9JkLIXVeD77Qw3ocGpZFSyT8+IAtoJX3+60HzTSrms2NCIRzqmfKikoU8V
ljIDfSb/fmF5P69JLdCeB5ayuPB9Tpc7oNASX7Yx2Ie7g1aLF7pRAAHuGTpLgPOxM8vRH0BmYMW/W/1i
PG9H6gfdihICxZMt3MWAIVlyo+6ZW/Oojmi2w2wIyQCtwtGVynWx4O+UNkKu8Hm2v5wy6H8vLxJQF2lZ
ZBP6AfZSGpWwjiihz/UXkHAS8JBR7LIqiHlFVASi6s6ytxQHJcRuWC1fy+qU6ajduKGbd6SimNWNKXaw
FxVVAqiQ+FlSmsMTMdIuHBFWCv2KjAvQUmK5Q4UbM7lGepxuDyNYObHHWslaiqZZkucWDxbZ6HzM1DHF
ygzuOv7m1JLQ3zaRMGvzgVLWPE8Cmqd8lC7vjyu//ryQQ2p++sutOTEb3/jfnyHGOACSmRZJXE4LQLK/
tlW9JTXokFQ+bRrll4/CwXwm8mgVzWAmbfN50YKtdPLfZBPzBneTaSAL3fJ5vOKyQX9piPphbk/Nltf4
2Ozu8t72ULgthzHJVKvgBr5sNrLLhm0x4mOEqdOWnp/ATkzxGxzQlbK7C6pM9AdOWPBKMVVcnbvBjsrM
IhYCgvaHR8JjSdX4f0uecAAYROaaE+Tf4nV3yDz+OxBrInluY5zRJ8TTv2KvfRRz2vXlWOAIh+/r4ZTL
dAh5FW3k4lQILyK4HSf+/lofXIX2xxkrac4Y2scpljUhvCaqtfosz/SBJ1WBzjXOQcP/iUNlQzNu3Gtr
K1u1uzf9mjzZEjjNJOmMrjybEo5gZAxAVNGmTkmLaBLdrq6CRS71npgXlIaM4jin4DrKbYbxgIksargq
t8LGyzOYywwD3iEObxvNTp0ucYCg1U9CQ/ebTxtGfkxvlBUb5lis5/ZFPLpsOTgS80cj01KJx2Ns7V8e
+Y8xhaHeyVOhVBFLRbbEYZAZAgQvp9qSjt0tdXtCLbDetUUFcv6RwKy/CLqtzXuPqbNTlDlTt0QSlTio
RVdAMGW6MA6CYsfdCdnZlBh1xtMCUwdLlEYq1Me5UsTH9YHVOex2iCZDm83KcVz0B7rIk0wdX1/TXy3g
xIFhXdwra8eMsWSs3jv2LZ0pKZ5Uj9NRSyAT+Z0qKco+oqbPsl5F+w8oz33fFoDEwkjolIyVPZdoBagM
LDNEXnHvPpeSrFLf9n9N80XaODCMIBpa27w8pIBf/qsOQLOi5ziK4nh45A7WHpiWEkS9dh7OEh8aSNtc
0ZmMgGhaC0xJyEuKu3k7j/hhYzjC/EEAnzlnvfSfW89kutjCpSrk9HMMfetmubOc3+NXbpfCBvcPaYG2
lxDCinpfYPD4OS6mvn4LBtCN/JAub2lEcXUVwCgpe++AsyyKCA3Y0OSK4MM3ZdZe4PAMyZKxI9+8VMPI
4UhD4pShpqyomIx2ndb2uK0lptDwqkOVVyMOK5kJ17BQDsrns7yLSPeXTta3LHzIQoYJaCeQu2jW6wvf
jWsjZz1pvuuoq6ROQgWrsr/UYNKHliqhxDCeCkHIfvDHfzyESfcUewOzxTNpefkzBzMeXZxCySBsDmyy
FTFHLRbZJTUV7ZIq1m2ykM+DIEVkULCCqwPo2vqdPp2uIo1vMU+BDhWEzUPq7siUKI1JaCnGzBYgqRZs
9RY+TigXV4SeYCb5tGJcVsqzUCGPjcuyGtbxpChhMFPnzssr34/JeOwxz9YUKjj9pFAVQIErKSqck+bn
c0tEagtIM0ZI/p04vCvESJALgmxbAeBgsH6NEnLlppiLASS+E6CjsuC2rW/KofYygCo7wRA4ZbN/FTiF
elZWNSIIb567aqsBKuCkusM0+0HQ9QRaN9+hR2xgSRMbrOP/Zn0WmoSiRSqVm16ikriqK2EiOQmVMiKn
yAZB/DFjRcnpnPE1q6/bK/HXg3GHwP8Do+N9PPCU+p5kfTTXahGIMEbMNh9V+HAZljW42MbTNO6zbYC8
tpQ6q4/2rXfLx4lAheJnGASl9zMQYX77ql1kcegiJzLdFM4YKp0CYbQ0MCCfBbx47N41AmPdoTEY8d0v
S234EplfOEdF6stSTCqLK80x9t5om1JaQtHhsjwqEypmFgTS5Nhs3p1dNmJxHJ4QG6+kIcu/TPUEglMo
VA4XjCXbEuUYJ67+Z8+ZygzArTxJicqZefS9HA5/EPEd0w0l1Lydsz7fbrQZOnUqbZfCeiWv6goUudcd
7bi3cNpXYRZ1utZL0S61x8zXQ8hBEeJ3Y3hZz2j3dm4FnWa5uiz+kpBqv4NGi+I8FjO4wwL4zBzin/A4
sYJ6nDIlk8y464OdbhHDWKMkKQYaZOLkMdFvXwRCmMMfEjKfe5m7F4Cg+WAsFX0MBhAFJzH7jpDGbxtq
5QNmjlGSRdp4q9M0t0FRByBoUDKMNsnmPaidnGlzFmru6chGtLA/z4qoRd2HVCWghVVUv+GrsoXtg/wp
Y7P2Ue9sLq79k0fYOrm1uNlRcqLckbabGh/zAmJGGDqXdar6+Gd8p8Vj2FwlPwwBjjn32p2f1vZdFRxE
TmOjv39DhHlEbMTJuleKT0AV3oRILNZaQaUjl5GqPAwJhZSs8KO8Zq5/h6b6TYgf6WXlIDm3Oajg8TO0
AMoC1UCr++u4JOk/+ZVFUptfeoFQwy3iGx55sZbCDxU/p4VORvq/D4rPFfAvkizsmErQKJ2+MdouMSVN
EP7/dOPRWtoVu41cX1SthzrX5jGuZL5jw+YeZX7zfMjLWfXjZ2J9w/Bg3IzW0Lxitkl1+kiIH8PRNP3K
KG4whHA4TSa0mfPd/aC44U0Z85GkjfA10nGRQ0OU9SxmCArAKiooqxnMxMIXNtesTf+0YLSw6RCgR97D
YfwPEACwbLs+jmGmccuYTfGCoROxeUURBUFp0L8XPYG3Ge7x0CNnyn22vlvoJoXmd/ilYgIw8qXu2kc2
I/QdbleMiGMVQ4trirQMqC2XBugmwf/S8Acjc7zR5UDH6yTklJtdWhpdfl8495IxU94XMX1cc8d77q3x
92f+F9iyOhSORltf+j/DNV453wdJQMlWxwLsiM9/3b+de9y1V62U3+J1+bZTWUOC61Tz3rcfzY9yfO1j
BRfLVEzA96evaLIdEpDTWcfzBBaFq2G7NtOJqLxVwRS/7wdeWtdsX8ronaeEix88RThNA2TbA2kWjQix
VAuwpwX1PE5C9J14WCwrHLcJxq/GhY1XdAQmW3fhRo9CVZuH9hGo+XY1Ys0EJcuKOJkX/n0C9spgKdkQ
XAEV0oH9vWEigC7uxQCkZO4pI1TIyUQlMqR5GQ1sKneXPgQzlLtq8pkKX6+VpGCJWcA9a2rHm5QLTClc
XvJEklYDA5Z+I++XwH1R8eNBWajUrUFnqTGCVDvNh+HjWHmC66553YHNP4Y20+AYsQYSCO/+9/76jAMz
3yCbQ0bZo2BBWUaBpsb6WWVGquYJP0Zy+31Xgkn2ZdmDF4S2xUStlAjnFnlAUlig2NYxCdV73PPE/Vz9
4b9ei8AM37+t7SLpb+DbV9ntxh2Qkkp6GgBzl3K5HlpMwumxp96eNeDokwE7lVC36ggIDUaKzkieLrM6
bQPeoLlY2/EJHa+LJZiP7X07xMunJEcc+3YDkma4Rd3F9fU+5HBOXWzyYYS529rhaRCP68oAOyBvwN1W
is+wjokzi5bo9Q7Qe3/Z+7wWrI1FvRcVtFkPHRzpXr5fG/bvizW+NY/KaHkI/WVjiRblL3UL2cLzglsR
bLRD2+eWdrV99K/5wHza+48+TUTD1mnVH19huZV0wOhMtYYiH+VBsrh/iOllYvOlqLz+G08m9rOb4tXD
lhTlkVW8md8NPvIOxVqoffbZ7m0mjAa7EtagtK6OdWKgVF2cPh3RyfalUF/aNbLZ4Idmly5l2dsOEaj7
jvFxwtmFuwet35neTm/4Qx4ngwgU840AhvaQH7kxhbJ4TIXlssjYLabgTBDboOqon2AaIswv09IzE+A5
+aelMFw7CXqrjirIHEpTWDlkidkrUej5NN7uhf6FSBqQ/7YDXTNAGoGuAJe4wmeMDm5NNwg1BQEsMOGI
3f0yKfFRtMk5BVNFkEBsuvN7uTMfpf0bDs7Iv/8Na7lbvEO9tV8mNowL74G0oQ5D8MbJuDiNhp/xSEL6
IqOrYbMZ6Uy5KarDN5oB1cbDOmUEUSE+osTuKEuT2OcSwZpT2Fb8+GSeJGndDVL+9x2gz0IDQl4jOtcL
pTBM7q91R+lupVe5uSgSTnFyBKL8YGftRuftyLapjonkBkRQoFXu4ijskC7lMpGhhQhvC8mZZ1Y2M6vi
LvgZQ+iiAGEiB0/PWgjqhgmEV2ssvunOfex1yuvsLbjyCgF4G0nCd32Cfp9NfuriW7yOkJzcTwXl3Irk
hrNdBsqQrgKR6QnWWbr5IBwwpqnI7NzxPFrsE57O+Gt7Gd6H4kySrkDkZgz5ZP3FYITo/aw6ee1YVmoa
HzNJMQgMjPeavFa/chlgeM2uxgzzZXgdjDYLyz093aRlVRzlzGaXoRxLF6S0ITFxK7hAR9wTfAe2zpHy
Qd6ZEfCDxzFHhChiM9H3k9BrO0uhRu9nrF87A/ldR/XrjlpY5IzO7MbiE2MBLMaC5dAV6SFdwZAGuPWi
wIconoSfErBDcBGO6TxB3qLF6MimtMEixgZg/P8EggmcYUP0HhK286yGCbETjYA1SzNvGtu4OVKmN9R7
RLHIZS8nFtvEmw4J2MRNjZ0w4cGDi0VUyDQfr6qcWo3lCAwQ6njaYTxsUSo3J6ecRc6YFLLgO4eW4kHg
FnDDPjLU/tVTBck4GLPMbzkI/Gj4r9+nNsJqxwmbNQEF19xtxN4IxHfF6yaZHk+kX05ZnKtU9jgG1pw7
HoUVY16Y6B4ylTUgTe5T/fwWLMqk9q9rYQQysJUt7hJT8Jt25Cz4CZwVacmfOXs7uvbflNMFBGUEBFUq
/D4RVf2o9Eo/HTx/rVZhfPWUliEkFWiM3fMK0eDW/qeIapnpSjnQVjv+zqwg9Stm9hOMyMV9ZSvyI/6I
I176GjQ1iPZu1P4FIJIinoK9mOsW/cb8Nxy1A+YpG+MunwN9eO7wYAySnEOz1N09IZPfUsJCx5SYDpYL
KNe6LDSqkB3jMC5KZ5zHugbNOmA/6zLBlouQE2/iH9Hq0Ewgi56mJfVjnWpTg/5eCXn05sMlbAk4ya1u
v9oap3e1sCdWNRrImfZj/4RIxRl7Oz35IcxYWnqrcPJoOx14RJyUoUpUMiN4qfCTPYCv6HxFfhUrjGds
Y/VqfECRqMwNNyCgSlOX9OT8JoJxYf+LfgxEvhibKpcARDjMbQPk6YxZW+7vsnKQRo9of68nOQIVvM1C
rxwzsrtYJTZDOr4DERtsvc/sUXwTW1+gImv7uGtms8+iORhZmy7+3UTKjyoIaJn/TaP/xKApfWdkkJIt
RfXW9k3GyuO+x9067pguK9m8+G/YIuB094G0m2nffn2NMrgCOJnklx+FyA9AE3ZCCkWs1sr6wpPHHQLS
p+kkaekORb+ZDs72ShSO0Sh/x8zsHRQHR0XZmDjzHvBoR4wLFzXC8xuZ9vyHwNaMuzW/PLl6MfvALSla
X59S1JoDRcmNX28AJh8b5JObuc1kxPdfa+cwnih7MPwcSMtIrYiQ/+0bmK+7s6CfKa9k6djuxmzXn+dw
lxRIaJJatNJlpvjOLOot1n8NJgpfzniFyfCFnn3U6BCjVO4+6gktrTRspsYPDa0PwJgskq8zjEH2muH5
zQGgrKH9hrMRHCHS/4ZSy49oCnv5oYmvjPY20SM2ix2UyvPpflfCrId4uFmsJP0Hb37u0mlQmIFVZxWp
KKn+arX4c3yLOtMebSTQfjdafA5NCVGZu6NVxNdCgmPLDvZz+/w8dos4U7Rr9N47B+ZM/GeAE3kzbGw2
T0DWgRFr4xZuGFjYY3y8NaWIxPXbqc7eX9UTa2zioEiAP809RbIKjm0ACPin38chO9oNX4lZUqhyidhQ
l/A1zWIp2W2HBGEDcHVZoepV42+GeyzElZ+mxCIYNLQ0JRfU3m2EZMpmbQMXfqehWnj3AbcAzjxg4WvG
D9EMMCkTAyNxF0hgh8tNyLCfNZ/BTF0DPl8MpS3z3ZEnoUpFgAy6NIgn6n6Lj3tG5I1VMR4uV+K1gMPV
vAPIN/zIH9p6eEBFDzTuL96CMQ3PIaN7U+P9xJFT0jj9t8DYh88aB3Yuc8uTfyhERR1fbV5syJoEOkGU
+aJXaqLNEHSf7gKr2a6n1SYHkczKOSZl0yEVFbOyOVmy4fHIJ2jeSMz1IQLBn3u/WiNfcyTzZvbRLJ/7
Zv9XcjUPQiVpU3+vJvVCzneDjy3J+Fbhbn1V8yvhK4h3PzaPeRtNN39KckN1OQOMuNiKMpUyJyQjxUU7
bIIoLDq1mguMb+3HFLlpRUZwhSg+xKUsEJvStwKsF+cjMbHTIPFUGBMd3710Ei4/gch5WtEzC6/3F9Vp
m4krI1ynrje1ytwSlx10fI+2RqDjDrGE7j6UHxvR1T0+axyA26aRGXmgqVQCKIDWegGnQGNy7/aiOFB3
MPtWMMPKaS9vabBf6zCrDh0K0tvVDpk9LMTzOBt7uCOkiJdfeD3Hle4Nr1er4dT3mJP9A9eSgoBluhC6
+/JVGD3z2u2lvDtGr3BCH2g76CD3E9xx+7sT2N0Yv8I9tSztNYwzApvEkywZtqyoL7BeAlu4VdlfZdbb
9DZUD29LEA6aJnJElz8lNxmMQhUmGJFrILT2Nm05tPIIsTQfmQSNyU+3/bIAtAM4fq4RQ4eCqIs7V8ip
+RaxFFQs3BtFEM98PydaUw01W0LvvIrYigV2jZcJ5hCTG07bUvqNZC4Y0++LncYPfEGySTli8KKYyC3s
FCtOPHv27/BWLLXEEPpqtoJ7oTsQMJPDS6TyNx+UIqL8PUVrxf/2IRRRXGxojlRtxwuNEQ8vU/cvvFNQ
HLdEh4GGvdgKnEReR232E/+yJ52wdfVhI6rw6xgllIp/fyTRkJEydWwbr//tyUixJ8P490RgOscpRefy
mg3xslJd23dWofVkJt4mliX1danIEKftk/J5VxRtJPcm9DVE/qTRw146G9oHo8AKZKSwWZ1qZDSfjlVp
NOijmOCorx8SUSP4RI4Jd5z2uisamdPwT4i3aHCYUex78+goX6aDPEbSmaBvQOXrScY7MZx9EXqe7wAf
4nGThQQh9pqexpFwJ83dtCpbqx5fETs9QYYxzwGsoZr7pYaf0hrF2DvAA8bpUio1H9xieKTETFYiHoXj
inIdlDO+/4wcbORwaQvPebRZtYEztOcl2CCbYNvPDV/G7wse3NNzUfQ78xXUCN1hFUwZlcqulF8CE3Qo
ltSqApiVkrtrFguQXCa2bPKNisbUFWz5xUdPPdve60mpT+2dFTCvB64lHNzfgOSLFRCIWeLzjDkb9IgQ
lp4EXwd96WaCqTcZk1Og7vRIh4ITmzZp8Or7UZYxHFFj9k+M99wRCSW7PmQLqlcKp7aCJTXRaz67IIk5
+ZRej14jldiY8msXkjomWdagZJBtH44Rbq4V9YBa3inY+Qx9VO7yT4seQKA8F30X87VneMGqlpdrXI3e
aSeNFSuqazcD+uJpkAFFV4xsQJNKgqK14sm+pILPVmzVCRUQn8u1JOI613lPbq4V8Z+PVuBgntmAVVxX
HJ2eR4L3nzk+TiSFA21ZbwpOFJQcUCI/Gg9jLBlGWfyAUv5FDbRhnW6oeo4Jac2arYuhUG3d6cR3ifrU
IKoc+LD2uP6Jy2evf43hM1+mobz40W2qX8ZwsBD6TevT8OE9caxL8ATa5O9NLQNh64yLDLhqDgM6bKTx
ptt5qck9m88aJGH2+BtMAVAkcjyAjKewljpCIdYA8eOfXYmKyKNgA9Gir1JQC0tU7aEhcJDfGr15MSNI
UpXVFx9ii259f4Cf8yK2tYmHBdzsRBasWD/zHrC4Qxlur//FibyOujod6m8SW9q8MQffkfLKOCN7wOfW
mv+syqB+GiiiT5O5lOG7pjhe7VyUrx2EU+3ym2SDgBbCe0u9iJqexq0vQn8WFYHcpnsVJ6jmw5rYdLNo
/dXXulzE5/n5AKG+xLwxc60XJRQpMm6zxf3VNai3q2VC3xpmEeRoTxN4BaxNeaCZhwMahX2D5xhRz8On
OL8P9s2ICFU1NXY9w+8bpN1/qXJ8xPPeFNYvEdYMQtJhJoL/05i4XhoXqJnKahR+ruk5CfR/oZq4QBNI
InkarTtUcYquo0pLo7WKfWkGJwoXaM+t1vYFX+cjkIGgQs2pGhUXhiuN2+x0AJXdSH5zADgXc24i0xj1
T69F30JMIy0au4282hKj0tRSWEtF/KYJRNNGvQRQzuVXk1JsSOLxv3GYA+LRpg7yBfZOES64TW2FkzMH
2HlL9MHxupkxqb4xbgmub2dtKFc7+rd2AllFHEOTbGNg0dBi//b7VaVFeuJ+kA2La/BT1WdBu3x9pqRL
ZtwB+eW0sbdlbXgwUixRkDZipbIO2TTvWoAXZAahkW9ftgoT0AsLjP1ce9BBFtmvuL9dZImnO7snbDbb
zXe2V3mXRhkMQxbsjg0Cw9OIp8dL8r4XwwqDkP+p2oSwHPAiEf8GoNXkk92MY32p8JTfjzmrFHJwxWBa
cY3ATmJE8CpuHfl6NvTn5xSLJTMHulWc55qtY4lZJZ/ch1c6Oo6b7jERrRWmhBaJK6vH+8J+T8QPsiSQ
SOwoKQETFsoa4u3HlDfGpxNhehhc1f9pTlGwQaCHgn6jdqwo2gII2HlpumGzsKHWKVa005HDmQalrz/q
KGYkYhsVmosurBoqO5ZLSM91u0uXoEqWGJRXmRaeI7gKM2N3KCS5bCygNTFW5bkWiMvSd5Pkf456zH0A
Iu5u6iErxgWtU34UahUGGJqmI561mnTGDT0dYc4VEDsTTLD983rrd70UjE/MlpEpg92MJiKGM7nLqW4N
ErFOd1V5rftmqCglPVTwSnMijdCrcGWJNAsc8hjEriNoXjVf7u6sf+Y7g4VEan9qG60XlL9drlAaZVF4
lYq+qmPrpZQQZtgU/8SbSknCG30vS4nkC+Tm3eO+XTd7fk7Ohr+qys3PJg0q7gR0XiOjifhZKKIw2EfR
FZwjOFJ9BzUaeuWHPH2K/VigPx+x0QAsbuieix5M/X1wfwxgnxAC5V5hwIX+CBtEmPyaaBhKVHo5oZ3H
I3EzSX6k2ZUbeXnA3Qj3O42/Q0BvQvm3eE9KANibN590RZAjWYLvAt3QMt780y1NK56PitTYX+k2JD5c
Qx33poYi8+AOGHia4Dh0cjVz89sUtz3DIOVBDn+hahnupuKdKw7BdWzJfYJkqE8GdMQ9/zsrKHa02pH9
zeYDcRvhSfgizUvNTJppKJdymknuc29+nbNbDwwZ02gKlb5Px/5zqHEEegtOZ5F8KLM2WUh5Rn4CBYz3
/wYKYmaO6LPz8Om7u64ApLwZR2UkI5Y7Ohgd0cxx0d7BQZehBgozHi3JFPcRbJprGJZti2QLD0cJLqH5
uCVFGDHb9KXN0JqD4BXlNQkeKhedPYo5Tu2esHkQ309MYGBW+eIQpj5L3FkbbBDSOFNboizF3qFghpAn
yrfoJ5uYZQT7Fv72dbKDCZLnw4hEoJSK4+sROIVxkLOZ0GC+tlLkQHClxcKSnDDU3b5JT+6xQmCq4q+B
V1vS0aPMRnZWWBrH709o5TzCsISfY9RstMizRjQuTLnrG10uk3DiqBYf/0UC3Z7WNRbZYtl3xH2DwYpU
5avHyeZjNukGkd5i/j3ZDibIO/5i0fgNEPxueix0YUg7LOfCLpWO3fzfJkER6fktdH+iSjlCdrAGWoAw
gqa+o4Svyt0YdleTHz+M1hSJPHwTzyu3A9vWXT3PxAUUseO/+xztXATlZbOKIc3/EAKM5pLEYPoU+TQs
5pyOr3pptW3jNRlc5ZJzazOVF4nkutlNNqFiCdSfxpiChRYDJqQv2Qx0EOELmJWAmsfdQm94+Z4fBo7G
EYRg1lOYrxcajJb77FwEShJ2AKK6UVE0yXD3s+9Dg2Nxr/Yb0dy1+HzXq5kda/LrRRp8/UqErlGayN4+
h9bJjW/N9oq0kcZx2o6vvXNsOPjUV2odfHBZixrospkkI/9QpR9SEjw+nrvVS+AjVIp53/vVQMVhbF3T
2wOEyHmuYeasvhbzGRn/weG/cvRY5HICKNX/I8ZnPsBvEnzwB/e/CUdGdQaWOu6JRxdpXNI2blyXtBcF
/Hg8H81tlT1OxRm055w6B63W4EEvhS98mtvr4QgJ++JsRBt9EJ40+289BuMm1OdSksZ/Zo+k8fm6osMY
4jVpMmTPxqNn5YP4tRWAiI50zxhwVyS1+CoaxDuuqPL5lwF9gFsRSGQ8ERtKKKiUQHVa8t3lXMGvnhw7
3qMPebLtXpNG6jpIzl7xbn24ktZwgdhz8dWDNDOZ82Mmjeak5DMx/W+5y5QG4tCAYILSb0pl3KSQpdXY
IqRmzqzLZqF8bD/ofm6HoL9SuJ3t8cyGWERmJgEjPHXSZ0IqGjELWz7SCrQJMG4LUKgD4Y4QHbUutNiq
6mKCXsG6k1izMrvmvxS0np6oSWgRWXYhrAU22/HLs4F7P3kTbqeoRqf52M1II/pKULcHrLj0V/GjX+3a
2nVaxTlhobW53jehom61722DeIzBJgwaUeJQ+llB2zpkKHQOzJi58f0rCUyyu+nGA7c9Qc6asFmFbInX
v8rXSibQyTSvM53sa8fGUDiPEcHeqM/kkOh9E6hbR07o6Iorfld4pkGrdntKQl7G+qRC2yQir8QHk/it
423AjmnBiEZoONcP6lTQl5I7vqJgcD7aMOx3G9gH5VQcvYr0JL+ZflaEWMMgvGkzv3bAhYApb1R7dqck
4K8uXlKadGjoLoe0iAtXkumCplLhpaEmo3Y3EO7exDUGfq7c9SKDufla7CeiJcol4lLpPd00zk6rh9q0
FgJZcEsT29z3TRzIgVulfhXcfs2MBsGI6ifbJJBkJXKb7Fp78sRk/GBmYvnb1WZje+DYFAdw7NLvNSsK
WNi5DFfzEnbe/hSjRgrxDQyNl6/Y7duNyX/unerz5b7GcI4WkXvR970lhGuZW+U01vuxZQwCQ6cQ34DL
Vm9UNQfgKyeuWPeUkF0zaxI9ACZoSkjNDRGn8yMJC/GRHgktDXNhuHPIp1Y7X52sJdHvPTJfJ9Mb+Bfa
aSI0ILsoxjB3D+3/mEQOHqcx1s6odC7DBtgoAjCj50sds2JdoXtxPh49qrFjcfDLg7Yn34tmDncpdrqE
K0gxlaJlKDoZSgo3cywYLx91HiW663Wx/pk8yyuuuLE2h1q5z5M9vGUQUbJDVNBc22ER8pCvR/MOXAVC
5rxIdvhC3RlnMR1L6TWppI7sd1ArpruevBs+SlH5e8z0KSRYdDN71JzQCdj9QbeJtTBVeHwfJaq/Yxi4
a+goiTt4aZUrhcTdwqvksru+yr2vSo1ab5Gob5oyCMqefN2dLggepC/9oBA1qtY3mx7fyHzWWgUxQ5aa
BmA6EczItzd+2MMPz0g7CKXnuhEPFhj1zSu3HEYJKfdIyhn3RndEl8Yi579LHidZPSB82B9ZevJC9n0e
Q9zG4fGqfOlpY6u+Ikbr1M4ZR4SIrhZ94UINRKcl+8/KybSLFXtJw62zMsCy9yNcw3PW9TsdEiQgTQ5R
AuzgVlOYqSiwlP61tZwqdPJP+91nwpFdFoxNnPLhtRS5lRcqKJsEYLIv9jup5YyIcqsUAEquLQMAVAwx
kAr6rAdp/puU6Pxq7Pamm9UZs2lmujIS7YoMtyCVu0Mi5T4nv9gdI4chvcN+PC3kXqIvToAQoe2Y6Cp7
trr8FT0GYCAt4eJzeoU1j0R+q5UZBw4tu7JdrHGGR8Yjb9l6FJQrcME+EtjnzOdMNPBqxjDf2p/4xmHf
ZOpxo3z+hS3Bly310iRP9o48BjoECTuXcym/sfyoB0a6lsyMDs2uVqa6azkHRHMf9gdTO9M7UoOgBpFR
IRrgrygwRXbbt28zpafSfRsblAks2kwDwDcDq42pGC6B3ZkrZpz7OZ01xKhrlWN86MpmWyTVZws8SZCk
fSenszta1vx4IrquEPn20Eoj6DLj/yQGeIYDtz1fImfSz62e/VB5CTaD2vHMSDjSpJS4ot+b7OBJh2ya
0JMLaAJQd32+8F/sW7iTMUNmblrcN4KGLQBWy9ArXo8/whXWvj6hKvEB75Txm77F1OscMdeNrX3Qm8IH
ZnfTApk/DvsS9bqZIzx1DTPYCmPyTrdEfFUhtCTg30SdxBlIN0M9Pi/9ntHBNnGbZo+I1yLGKjcNXr/D
e+2zWbI8LFs8tVubIRsiAJMvcocnu6q5HYlyP2iBm8xEsPvjP35mvNuclAPCjbc8tVK5SRU8QpFYiHUM
2dDmDH3gdAiL6BeXMQxDaHmnAsJF2KkHq2smmFm6BRn7gJZvlVUCFINpgwYmM1bXPFc60ACPwdUlo7wY
DDX8Ewq239p/fNTZH0pv6ROmt2bUpLIQey/lx4xpne+lKZ9yUk3bRPJjX6AvaxrlBEOoS1S4anBcxlT3
g8EuTxohBvrMWBu0VTOashel56HbMsF7e+U6aKnmOnVK9gVakBCSRkrRm5XICEvcUT6jS3y1c/ncHxM7
at3L0KbHm/MH4R9DUS1zmgduyiXh5BDTHp27APBBCDuPOJkYZkBIWUOvL723MZDnSsMMwWhjEcb0SVfL
GAPROxM5B4YcWqQRjl7GIOCJoijTDn/XHT4Lre8+5dCcD3YIr10KIptCQ9as7LkZHurbkogfcvmTLzjv
5s7vzxPnsi08aWoC0HI2VhLoom2syoR8r2lVAzeKY56USEqXsaY4n8VhaSaFbbLrDB1LKfOi6x5F6knz
7vr5pb0SUP5ARfjRLfBrDSS7Nxa8BLinkP9QKIlzB777WcCIsx7NTCG8dYpNHYKbWEWz+oK8kQY6gRkZ
/lXi5ICVs54WQ9y0Oa3l4lOxewziXlFjTwfAQaga95ubg7ZLtUMzhevozcQsq1YICI8Pm99M25ssXuSy
+GXAghkD3ZG+ZbMn1N25QSdcLdzd4JmaTRadp4zMnyFh91a78W4cAEybnmc7SRfSOWHQYKlpn8j3dkG/
18OWVM31w49ZKwShAnJ6TGVbAexY1+emXikuwGmLqvaa+ss8ChER6UjQNzdNC+Qp9DxIxHMUS0/H+UmA
i2rWiTXgBFGjw9bKN1R2k4I9vc3jgNo2MljRw5fYQGdVxWdvKYhUDwH1Q6W2XtvdHlod8yQwqPpbXIba
nk6wL6DwncZpNH6/w0+3WPM6chi4krGxy94c2gG9u967DoU7dsdajkKPsNr2WlNS13Ujj2hbHbpC5Mbi
pjOAyqLYMQCxWcSQCosg4thAzLH3ntK6OQChGjKuLsqHJRCuvZ0uuZx36vE54etrZI9DUYLkLnNNZYrY
ZDUhSbyfAEdJ4InPrindPYct84ECkfFdomekLoGCvc9XxxnfQvB89fF0++mveEv72UE1ucYlyipinOCC
LvMjSz5D8YFV0qAYMwJUGhPcQJ86pqDf+xtHJLeBOH7VPbcSiZfdKMXQpZDuLYMWQi1dgCIZGH5Inyit
nDIcLv9U28b3hycjN2CmNrJ9RVnEwPiyAQCV1qcDBnTMF5FDfBap3lNtqdOPHv6oeubCfQcoIAi33/G/
GzHzn50EVHnXIR71sWXLZywMYzstsWCSw+5qFPwHzW2kohoVfsAfWYGcQEhmjOdCNESHn0z1pfaQRFPx
FNLVRXxtcUv3tmQZdsZqPQtl9yvsOUSqUOmz3j22Dgj/OqSsVfMx5NBOZfwszipwCLcONwdJp1cLZadL
iAPy8DiD7ARU0irkpT7wPZO8FPa+9jyVZOLdRDlbI/JTUwtTWyGn0Kd27aD7gsjQp3cmxXiKYedhzx+U
Gqu7mRItXipMMVqnCYTnNxtNkCxMv2wbRPgUxDrLVECQZwGi1C8btAciPasuQzXVR5CYzQNtAmiet5Xl
aZIUrJDMBgu3/wnkcWc5qiZ7hA3kqs6bLq7R7Be68KiqRdhvdpe/Gj3OGhfds+dOTw+guepfkqOYHyGQ
eqtacYu1AY/5SFFivmW2K5LqZ4lWMm1nkyNcJxgTgXSBq+DFgonF444tjzgEP+H/kHSS5wJP4XpAOY2L
JJlwbGeV563l55mtm1tcwvIxHHpRWa95fZe3Qj2QLBuwU7DZCcEqWQPnHXtK5KaJw5n6gUPebYoXRqLy
/usHcNcnOQz/veujGiQu9NlsfrHTD57H3VpcnrZtZLCVxuMQdtcwD/ufj44r0Gcc+PmpLSZkozvDLjvo
s/+xVSraP5doSXfvNL3L8FEZA59f+lQ7jLrucRVjBZeSR7kS2mFgm9mtk1PVlw/CUGmDm19yMcSQ/520
7W2+c8x89WCmeHHBftDNI3pqIuXKN3JthaR892XzRdmjf3Tvo6PNThWkrvuzCDOdJy/oHrr9FzxVp1/U
R5frM3MzEgN9DdHmmEYL707ikVdPeeR3/j46PI5DSGyUg8IlOzhBIdvg2VQ7ah++RtIPIVwp3JYv6cf6
BaM5Is7iwEEcRrCfh8W4MYv44ses4qIWC2JTgJwqw0r979SxcjnfPIvVIgsz+FahRMaeTK8VRXF6qTD5
I1Mi3uMIca7/iyxeypvOcgW/jVgwGqjAuBZelDMNJcTI7Jt2QGctBMAIM0AJMndOZYE/I/2QOswjHvfH
QC/D6msbhddt/M/7iTAAlNdr3fLIoQw8H1My51n/aRprs+tRrMjK3y2wcln7o1u3nayWFH4rdwhlyKrl
znjbr34KCL3Y9uz/FFBRoHJlyDOOa3aPWSX+S+uHdRIRVU1C+xutvj+GPLkBFnfyuxy1UnicguqHtzkx
AkoU22gFCtltx/Qar3EtlYpzz7eLfXcGAVWADMniMxdGJ77ve0T2FoEhaIEFB+B6upXvJKha8T3iSvEW
el9HCQKmzfBNfjugrVbIkB0iSVzMSDP/9XuBJYVHXmzAZlLWhlGyZ7xgW4f35kLX5NnYe/6sXd9MzrfH
0NmfGOPBQjgKyb0oC0J9JcriZ2LQM6+3Wdp+tIrYjZUWnCU94bNniFqiyaHDvruNuw+9tCP25BUOmZTB
r/zjy8rCdGJucnn4df9y5Ef7+oURoyxKiJZ/cdnrAnpwsFYCs0jzLZxrsUiQgu2uvKz5bjtrN9PmbOMk
U55WVCAPyz9ie189OkjzkUkQIMewAlsuo08T9doQALfH3zFRqM6DcqzFaJ8HbFIXDKz8IF57RTG3pzpN
pqLMd6ErUx1WuOPyFQMfs2zYPl6ZK5RDIZ2ZkmXr0nqJvCdYbba9RThu/6dxYotg/fQ7xn7emvSMSLTZ
jVW/fi2gWyFneuEsNO46pCfW9rZuwhSrXLnPqDj0SSfknkp8AHncnHyoQzHFXhYxuqvcvoezjDXSZ6Qq
Kfqa/KpFleLnKPLxhb5u5MKqpS4p0eg8DddFqDThkzLV1k3qdS+quxjPn1JUOAGhV17HL98Qi5p4Z3Dw
ej2DJLb/i0ajIdjpGb8+X0FMeQb7W2EAD+ESb63NBCiJ+Gt+z3L+8xE44sIuqSkYfxK72JX+6p6o8BTG
Eev+BkFBdhOovx2uee9rHpcqsVzYWanrIiN4Dn273+tmcQp0oJ+eNP4aDl7mC+iBoLew8t5+dA69HEZo
XdvDTDGRWddgzRnI+sOeW6fWO3ayski3jPpjahXkCTiSEubNQQb3bwU6tPhHEOiOSbcUQSkmYonILGvf
STRu0l3muh+3gFpkmI6xMMrMREe4OeUPB2Q2dODedRQVhVBOWnXW58OZ/5mcqnXTJYNkk4LnEM0dgOWv
n+Qpmx9qIpvBPPDou3DxHZyXzSyekr9m0PoFu/XG9N9L3LVbBoDXXgxzpZe61x29Wmid1i9a/H+E3tWz
odvuvQDpIyB3JyxQEkbQ9MiZpUhCEl1MHmwQt4avlwxkb9sOFtA2EqzzDEeFWgZyLQZ8t3610LCxrpiV
CkIh3DRpRe1M1CgPJdePIkgV7Om6g3ck1G0nipC8zEcraqztRXiRDRCZFa87n4NXZUcqzlDmtSCTaRTR
P69Mzt05SX12CDupj+NnyE/hov6Pv1nyVzkA/F02IQtryig4GUKIrKA/w0fQVAX9PnAaMVmR290cu5ju
YFZ91ism0tKCY+NprRAhftAMNhzmf7rZC4OGT8Lc4g9CpmKzYAf40B5eY1/reigcUOIcJyiMtbuO6Udg
RWV03bGfvFAK3EpqpL9iv/Lt5ZemcgPN8CXLkSyEgcJUufoogPJy6eZEBLTzc4XpGFmsb0hr2Qb9mdeK
5uINwqzHgeqUOYrAt5efIGzMtGBXAyXtYQvNqpin7FKFRxshiHVCEPrqyizabJDCquJYXllJ/U2cSVFF
sV06ZpTqHgY2pRD05LL9xjpZIz7hV8CQPhdZL8k8RE2PbAlhOb42yofCiWfLCHrN/uMsrsD7qjDVgLsC
dA3ySCDBiuzBYhOVV/GnrvOQtfHA9QNBFSG7LVU4VVDv19T46pzBh/anuc8fSH3cTSG8nXR4sAnsqKz/
UcAMQNowv2fOmvEhZ7KKOm2RB1QCvozuiDv9+Llh9BZuf790HCVCfWL5MRaQgIGieXH+4Vvbgt/qIAMS
pITw8KR7WIMOP1VIKrI9lxy77i9qlsNmogNQewm0VhNjZOKXHNWg+yWGNGB1VEQ634gEbJjYQN/eFMBA
KA7xh6NOhQVzpoCH+LqWWv7/ke3pDYlGuQj1A3smx5y02vHhtUV6Ckx9cNlTTvmTznUTPD1ap0lEDV80
Yx3ptE7welHHRt+KH33F9jg8f3vrZLZBDYuyPKQVCiKV0uxW/h7r0i2fZKC87B1oe1STtC4smhkKxUwd
azu7kSYn/Nw+zWGyTgeKfAN2SKjBcDUZObRZtof6FMDLAtwM38VpqWFmGAijEvqVK8mSPbVttmLS8iRw
hFYIYybprs55QA5hZN7xMq6PPOfctf/uqvxJcy9xEDzaQyWJk2FpFe46ThyraSNjNrhVErhZXAlrLFKH
Uq5dEGZy2rrOvm9Cxb1c3UhMIbweNkVsXyPyK0uCZDH6/LDD80+yhrdBxz46F5esyAEQ3cLx9etA0ygw
8PoFyW1vH92SHHZM/AuY6idJCm1/FDsJs+jrXKCLR1tXOBtrEKPsmfgxAW87N/go2c9OBHKYc+7CD7xu
kZTF4fUKuuOtbFYIznK6cJJYZ5iZB0RrZAfCncEfYVjMkVTTkSUAIYONt/35guxoOkL3eSp29vYMxPa8
FzP4LZBxv6kihOBrZaAjPSEhg5Z1PzdKc4nUiTdbDK4qqu7vIB3mPG/tgLc2S2FO8SZ7Bcy54thmjeze
3TL8WSv1pHxRN1AAQrnPydP0ib6Zia9col8Fy4O6BntM8LXj8gF4a378y4I5C/hHnUhaqe3txhROsorE
K7DNuTnbYeNaOdr3xX0fqw/aL2az1JkpQ+A4yYGpO8RB7q6QspnUTRJouwtYU0S/8vMy6wXLvsYQy4L7
KgNaqVWdDszNN6n3NQH/JXzOpfLvTs9UXK7NDwbculn53cJbQcDV3ks4ef2T7N4VZEPd9yEXwNfoUgja
vY49pdmPXQKSH0i1GsMxrYyts2suKy74vKQdnMwU9inTwO1FrEW96nTV8vtMcSe+2JYUhA2NHAlrvJC1
KrVB62KEtFPltYs+okQSoXNl7lS9uMYPmbqNGQ3HmeT8AArcwHeo6cp9yEAACpn2cf1fhdW/O/FCIEWe
mPPgLqZ1+l1IKM64mAJ4KNzV3yFOIU2BtnByMA4WAXdanOkIcGwMQKzp8yVJCsWLInmxBqHFPel1SqzB
ieiiTD2e+Gbw8xYjBXHJW9q2/gBbQ7Ycrahrjy60/g0tpb1PavI0TjQ5w4rbgC3ZFFPw8fdDfGFmhfz7
TlYHPApn/j8Lq5LUwznn9WEWeQvGwfSREfOgZQzZdHN326DjQyAxQDxa+p81lQSr/piP2O7KS+KVtQFd
/uiWmKPtz9et/yVOI3RqBPFF2Yi9ZVyc3zK2dk+XDGSXNP1ofNtBJNWPpOWLSdFOgliY9EapbsMMXuWZ
6gn1hPp7r1SgpG1rtFIN2SMiJqJ0zQhv+ulR8ouZPDe794Lij0u+89nYDCfIEML8CaUlIanDv6u+ZWaX
uQQOHEbirjuujKo/btEdZD9oge4PXvBncKtTYzD+X1nc31yFsvUFcU/BophEumfYRZq1ZAw2WCe9BxoQ
tMOQVrlOfd7Maviw7XnQVgbt+vmew9/K872BMSsDsIADbXSqFL3AUzIoCRHKtw58rf0e/0uOiRWn7yyh
MOwOx80G60O8gQMlMwjY2DIA8/iOo93A6uPnQpQMSqgxacBuNv1/KuYtLyzN+f077U1I6gdaVRPf4N7o
PoOCyNB1jVnpzuL3LKGTZQA6rOovYMCHzV82iZop3GmGRBlGc4hHiskGCJn3OfBW8/tibDX2f3sHu0Yg
mJJAlQM9pStL7SFl1OcByThJLeJhRkJfP6UXvUSKXyMFFT/7ElcQta5P60y3hWvhSHsqc4IScVD9aiuY
00ERKNtXokr4E9ahGAfmrlgd7Lv3qf7BEP7G2MiyK88MCZL3Pk7bl0B1gpBfb0d8YhDlYe6iYPGKNPiQ
iti0MRmu0So7QLhE3j4sxzO9gKijWACkZoti3PWnHpdzNBa6pF8tRNpSE5UNjzSSyeF61ZHoWZiVdjhb
ESJDsBldGJjAcWziSX+GvVY7F9Cpnjis2VWuxG6U9uhKzkeZw421wz5WZhhUJl/2LOat/oOqkkZizHbd
Ii00GcpzqYQ6LVUNMzl02a6sShWYGCMUZzdyriSr+EFVwTQSd7taOxPK6SwWP+Ds0Gp2Dz1g3bsK5PBE
0CY+Pc4Pe11IW2f4gZPdrzMvNe94xplYu2wiR3A6eZbTrB01U53FB3J79Xtr+S0dAS+nlXbHmVYZ3I4O
H8c2CL++22feik4Qy6w4qnUwmKF6IH4jGlkkG7wgYL3np28CfWDgjpkYYKzrPPphF3Q6bfiSaNt6aMrw
i8lp3v1a0vHNt85C1fyjRIYHTPmBup/Usb5rqOfA+i/LpAeTaf3F0A4qaFBRGqAILWFosrc3yQbv7Za/
UNOJvpfTAJlx41ZStfnAP+6yZxraXhktk2Csp8uO8M19zMVkjpsOtSqLjaw/uuQ+93zC8S3uBzGVxNA7
V0bUVeZRa/EgvXgF6DS6ZiWdmgsbwD9rVfhZIpfvr3pf7/V4ogh8b7s1XZ+LYeQ91+5IlAS9GGgeMnPU
0rmv8AQG2ZEpZwDaBDym012qZ21qTuKQpOWqeD1aoA++Bnr9h4CbQObagq8XEUotUrXKtojWGmvkxPru
PEQLI+Kz/zZsYa7Mgx42U8DpP8QR9UTO+OhOyYcikxT3uu9jEnmQ9MLY1I3A/jVU3huvzIZd8+KqldgO
S2V2jAqEyJ1y9Yza+DDi3eZ/gOZGPT5KXfPZtm+4cGPpk8/z9dM/z+pGBvKb3cWIJftraSZlKMgGzipg
maqztu423Wujo2KfaANQx5W3uvVtaGm7F/6NazaLbVO2Rru4MnROenXwpC+tdX5MvAYOXT4gOW6zClUt
fOo+vHKxZxd8l0E9PYTXSfS5CpssL/E8rEKmsqTm95d09z0WKEpS709aIIqtaejONXEKqhg73+d1A3uU
dEkdkTX3Xd+JS9o0AFGJ3VzZIs49/QsU7BDiuo10lyCmMlMoMlxGevP5DXbxgdOqOOGxLAL52YCXDVLl
thuPIQcngTAGH4gkRgQMMuTSfPa83yI9OqLJUEJookAOjYUhgW8EcBzHZVTKmAyoEhrcCVEpxWNJEwBB
D59ARJcq4NnBIttNIsGndJZt5ncBTFQwlEIQH2JbpxJsYalUR/6EJQb3E5Ib+gkXL0y6HiZYfWOrW6Sf
VZr6XRk0MbnkWP2BeNmB7vuB+VUzTl+Zkh8/yyNc03gcQZPixKwZ9rgXJbqhesrMyUkJOaKCC9NzYoKO
2QXRenOIkZ1I2dedhx5GrJUtHT0+s7jEZJoKCpkicFZmuGMOaHW7/NQTMHPLpshkHGG3fCxjgFeM0G8q
SWwF75Y2T0HpN1cJWxrohXKWoqQhTSXW6ABdUvpxn60EIXNstu9pgP71e/02mDpArxZAkuDswgbQ+xe5
ymRW5G7HJQ+Q0/2IoW026lG2FNMgJEgBsvLHmV6lakiJXYENe0tIIYoT+R8ssvi2Ch5QfMZDpKWiRb9h
kolJgaPItnehb86NKCw5LAvE3caku5FUEWXI+j9jrwzZt+XrCf8Zv1KTjztlg9Dz50keCNDSdOjCZsct
hyPjylsYZgRah9proNfN/uOJpiYGcNDgqQZB2TAFvSBoxuDEXFm/m7I8G/A1cfuRI0kN5silvBG7SnmY
GHbLavn4fThRCaqGaaP74gp3vHk2mDRGRahI7z2IthxmV/BbMoo4zY8bBYFilD6ihAEm+6Mk1Qh87UAd
xcP8t42S+sO8FqoAXZg6P8YWk/k7fGZPw3gb0XO68XFvVCefOHLE7JMaOG/GJKHboXsKTCkxpMAgyu8s
mKJu7yHAEgv7MVVMQPMVrCmTYyw4UshjjA61pRKmu5lXZ11U4mZyFbleFDyux07pUlHJAVEQQLduwMdd
CVO4bhHWZRvb/dE3MuvB0YPzJXaV6i1WnfFk82sXWJ21AD5kSS34Gbyzz7jqNx0zSsYbMfKgBI/3Jlx5
ujsKK7F1waKSnaS2a+RJOxNA+AlMc8coChfmowcZX96RoT5REmusj9ohxXN6JojN17OswOUKPWdWSp4v
MzNIoq9tmCW3iAxt+S0/xKh6dubXvvPQSvuWS7GaX6gNtxrlu+MjU7MEvmCsZyoCRVbu0k+IrN/Ng6Qp
IqsZpRoJLYDHJ1JM/FmoBAfgwu+37zPxdCnKwZtDlSwhvfhOm0U/Xf62SBTZDThnBvv+/iIre0hCsNHH
Gvd8Mbvo/7MLSZB/+jUBC/KLHN5GSIYYhNAcniXGyIUNMKQkAb/10aqr+zrZbhKaxv7HthxsHJelQEZ0
Onx6fsaIjCQKQIFJfRt6Kgg1RgtZ/5vxSzbd3T0iEjkp/KONwqukVxhvkRhc7AbT6DF5g4ahtW6XdWbD
Y0wRRY56FJM+3sH/OvKwa8bO3dUBZLVykMW0ydFLyTumhvVp8Z997Ozzhg1IORdZxaZOjx1/UR+K0Yv9
GNh1j4MLWDCNEwrSlROtyfhwxUVTkQGp4SYji/66PaHWWWcVU7Ncp67jV3EWYKmK3st6bU9aIGLaQxnR
6UxM8N9Xq7svWhhmNZeYQdx3X6G8mU6nIlz/5AIDS1Ea63kiU0YcW9Wc2csVOu+xd7cTAkPxpcS44cEV
+f6ycGd8RI3MVudyNMj9BlZpSV8cNFxGDv83JJgYAYVDVkHGHBS2+iKn6awTqcv5WbIQBp7lBVICp/qp
ejQpl5jgw5lsm5F9kXOf9Zvg3HhldyDzYDDopMq52ThSjPS7rY9rdrXg5X1ikDNcSaemI6PT/sjzxVnQ
IV/DqiD+fSgtmtGp0wjvAoTlLcesGEoMrMRW20RtYQYgg+W4CgKSZfjzplmT0zbVc4FRWunCYzRdZ9Vj
IWUWvbNis/KQHnL4LY0ma1USz/uYR6FSyP8Q4Rz5nzdaSQVBDFlCn1sGCIoDCv3ixu58y/ljyNgU+aqS
5+Eqhogz+MtuiZoVodzyxejbueKtnDTTGjJMU5/7PBpx4FLxE7/qsIf34h41y/U7rguiV3IO4jGfyJ2n
TCQkPTXBOBWOkd0SKeECYKBOJc3STibioEqMryFeoYyspdQaPwgqNS8RFTv/+2p7CzuSYRJvvObJVOEW
rfUXic7Rrq7NyeOV89l8TdgbU6NYd288u3fRHjtnCEuv7JJT1OAulYaeXx/uTM6yhtOkx2n4DQSJ9RBV
t99Pxh00KgDjzkMl+UQ4z9XzhSxotXU3Dkwgqou+5G9jydcV8mxKK4ujqmDcYWU4hLqWPccfzyG0Tu11
4tsPp1cd4k9b1jyqxsikffDDyBkV4LMzHiQec+t9cV3PAt9h4uL/rz0JDppXRL+lAgTVYnjH4u9k0F5N
gVj68BoRDoFJRkDOi69ddUJhnP1aTuYp3LHnNyHKEmTlDG4ms3EE3haQTQ5newRTOur9hJOYUcYnfXnB
qgcOhNl+YT9UAz49nGrcww4S3yd2VsHCEZ/yFKbxfni8xTAt04q8/JLzpnfAY669M1ZaY33IPuh0STs0
wkOTka4bU+DDQL24b8IWofjON7BnRVhQ3skfb5Vh1hTf4J83A4/L3fbOXWDqn6q3LndvSOQ5jteKWjc7
+deb8pejeiIAcmjrnEUEdLR23cUsf27Gm8kpks682+zozCF/vDT4/hsHVzzDJmroKrZgQBhup4y8UL1E
27r1nlItA73luIZ3QGRH/Mg/7YxxavVXScSmreAxlRaUMk+qtZqV0jilzIrxVul9yQIu8yRNFHzUvNmu
u1T3D1HDuG9rhrsiEbBvJe/vFQ5Ra73kATly5hjFHwHH47JTWuiqRgP3fTg0TuxWZyopYFeA3A3Ysu3e
ogQ8j9JSdz6rbfK/r4nSJcEGSwFoT6lnGdRyREGQ9rWgjctFZHoFNCHhSNINHyM4J0uq6+vWaWVg2Xu9
vD5MW6A7DiuX+2rFApT+MU9vxNAG4nO7bK9h+z4/lkrv7pecIjKG/laVt+1zp6+GpTohWcmlXSmBB7sV
mO1jD2v6QrKZ+v92OoeBOhPX5xx05RoUQWAH1n9RhL8XNda+HK3qvenMtu+tAMLWgQP2+18W+rTlRpU3
I1QfwQo8vPYEF0Ezf2pJle1bsgigwk0ZyNUCcxVq8o0vuI7fQdtRgQBEfKcsse2X8A2ypuf329AOcRWj
XLd4JAe1uAXlNAIGoLgv4uYtj9vOwpae4aBvK74iA5QS5MsRRcXhX8qucZzqDRS3rceigHy19cYHSwfd
Ajk6GR0vdQiXcbvMqCgpVAqENlcPOJ4Q3Dr0OXo+GGGfnnlHp5YPpX1wgfanYNkCyqACOi26hjCtVlXU
uxXDUx9ZGiQ7l+Ja/F5YCo7MIXOfZ2QCpfixU/SsssWXQNiVOoe40T66v9o5zjFjiley9v/b68bLUnqQ
lrBp0N1q8AWrogUncvqjFIBKRx4FX81Evq5pXI3uWLV3ukOxnRc1HKEYQwTVvr+H2i42k3VlKfokPTTL
rZ3P8OkM1wM4lG3k6AHKRE6kTDWdPNYMlC+5AvEuWZsHhwm/mXte9Nn0C7NH22aY78ZzObz9Y6JegksF
4BJjWI4/Vb+f701he3zHD483rcnu4yY+79NHiiueapz+RPG5I38jejzegy2FJkwiPiIAz23T6uSjrZkj
W6Zo7/pSuI6YxbrWkZf8USPkHVg9VNijyTt8ZNGPwwd9gzu8yoOtXd/jRlmCRVztnMQXSjbWRxvydDR0
TlA7oBmNYVDIedj/Bl6/vR+7onPSV+xvucuIBpxEKnDkrdTGm1B5eGRMcTelj1//WYjANil/dEWrS8FK
fVBiEAIpeV/3Nc9Yl/3Kx9Ltu1aOvt5Liamj+cbY23cToynvEVIrDgxxNKCl1HJOVlQnGP+tlGICXWmv
UqIoCN1ly1aZBW3S8l5iyhAsLqQunjV/diS//N5yq27HXZCa49VlA/nTl91UZ5PvvMFtClz/lFeUYolF
eNzMvA09JK0+nvGCpQ6/r80OC0EqtVCOQanVHsba+7vHDLd+FgDlO7T42tgBu+1UNUICzl/qw5DM7cbz
Q+Srsnf7i0oi5P1tGOMNURFEPy9UuW/L4didmE5dJn5akvZe1j2pHGWC7PFiOjBhtkdto/JFsjm+f6wX
oio5JbVyUa9gSa9/SchZrOxy/8vEqVFYtSEni3dBm/r7bPJn6YFD8463mYUkM9HK//e0scAXB1Uh+oFC
xjV2HiE5DcNS8/QrvtIaxh+iqAX5zRWBxRO5yVpoJw5hESD9zPDpy4211JW9KhaZRdAYolBQhqgY8/WU
Gibzjd/FAoonN1nmBEluVy1NrEjuwh4EgskLZDddYcFkr2RYC9Qk++rBLp0dUn4uzIlIJTUOjsBrwMdV
AwTh9s1c9bPYNcXFG4ACO4mxdPoSak2JmZAVOFyn0+lzPz0yFyvXPBHh6/y25cjaQH9frYCD+oUskDPb
HWU0xlwUGLQeDCqWw5BxqVNAAYNSpAdS1X9pgH/2MXt4C4bkFQxHaUqbHS5gluS0i6xoOzoNGvf3QjL4
IIaWlxBQwBYMu4ZxYL8mFr7Ihk9Np/ZvaCHeTxRMgDQleXOoAWApRu/52DmC1XdiE3yCnFi9kauFmsWd
G4CLC5hJG0aeTGajgBY7wntonXSBMwla0g2IzXc8h1m2Vhub/Y8V+zuP72Uq+6DOnP1LTCm6CWhcn4Ov
yW/6oFGIwt6OLH88eTwgHxvGXprbksvB3D8wwC9X9wjUeplwBT+X/I9Sy3MAgZoWtnA5YRZqmYs2Y4eJ
CP1voLGdROfZVUrN3xWv0ma9gtBRAt4xmapiZm2P2jaGHF67RpJ6FxNnxQzqzhHT0+5fFwSvYk+PlMEk
loqbDge4F3mtlhoOo3zCZ0ebGElzycijMI1pscOqVmS63G8tgkHYp199uMoSoEPj7bC4KQ7uuQ+DssZA
Tn9PNF5gykNqvC/KCFYeNhpRdy+kwg2tu6bJSh73iSrzZrIfZ5PfjIwrd2pwkNdeIdWdyv4hjJNuE0ZF
H6CRcczAA5i9qdOiSUyarF5K/0/nhD3GNkKNNI8BCLmtCJMib5YLrFpKNlB/xPwBfdFnRY/av3NGd6Zu
3o+6s6gYFm0Fod+RYGAq8Vtwt73jWJaHJ4om2oev3XTcHvL33f5Y8+N9tvXSyR2sEG/vj0LdQixvDmJS
zEVrDWTDpN5QEv6+gxQgF796+v5k0NVvosGfKYO4CisKEzOKdHAWOnA+QILt9rC69cJWMwSD4+BRSNMR
zOB8VsxPbdBlUl7qXD6Jr9ta4cKzksH100cgPv6uU3hUSOlEJg5g6ENAvPrdHcGd8w+wBqr0dDXKu2gL
Og0FtlRtqQQBaPd2aAj/OKM+hgvew0bh8YxZLLpGfrrMSLELZTKF4twA6ftJJsFimmKttReFIZCV6FOK
/qLU63vFWZZ33O9PIPgA575aPlT8jWhLFzQ28kStgnll42UUvZ2SOTBWfxjGWZ1TktSXd+OZwpcnu4YV
2LKYLk/4QsI8uQI9FigN7ek16UPFwALoIDq0je/l/wwDrCpyqD5KMZQu9DM80Ho3McClr/ZGI7bujD9y
TqR8mjhkNTB0a8z/L5ubS8hKwUjuqVML4VBKoEDybb4uA4ZXBcJVaxfP/owvZukgxIVOZACnlQw+zJDs
ooDtM3CveIf7S4qlmgRwnGpFfVStfbI08pRn4zVOYCwHpeko0dmhwP0+DpifjgP8agXppp4gdcxC7sKZ
gHoAxhABOH/q+MtLf91Sv5yGcKKSisHsqQ4x6t847orIetE0hGTDmJckYsWLmNOC4BwR1eAXWLwvnnXf
BHTvaUJF9UghsMH5kRYrgn3B0nlQuPxoXj/9oXfP/i/P4zPEwRLs6FqJoInsYM5rjRrvstof7WT0KcP0
RiHxd5PBHEn3WhlZm4xnbSzGpPfFn+Mwq4lsnz4rlVOMIy8WlN6xIOGXcAva/7qsmt1AyQqXJS2EMHjp
w1RAuEJgeTHnwlyMwldSmkFrR2bx/3hj8OUsqSYcp0tSsWXCsHPYpHP4KTDftj0gJHbTSjS4hM+GZPa1
SGPccUk8R6A//ug/tLDfqQhzwApqJYmb455TH3hcmb4Bn1MYQhsdIF9NUFJFLE0P1fXsi1uYDnCYw3y6
mtN+dkHPGqe+9NguGNXS2/nEFmETEzUBUHf8WD63kqyZp9IAeu3F3aov9sa0wYkIgIraqeqypYLlKJ1g
BscllyLd+A1bgpGvxSguzc2lUyB9cVIpSTt/2FY0WMY+/y4mamg6kutv7o4Bb3hpj57Sgg6d6ECwcLGF
3LKf1Enp6IMbJ6WujTswsPDjVol65aeDvrz70w3gAyqV+iznw0KDja/NRP+IRo6xYrgL3rndCUU7wFh0
5J31gk+5+uiQ0lBHQsKGePLd76WOYzGQifAl0EC6aKZ4Xkh1ena4yned1eI6zANYpb+pVEfQH/+Oh3m7
KlWHU3+NNEDlkxDE9r+/Ejv7t68muqMujpna6RFfytNll7zhAp9NBkj205SGAfmovJrV6TvrxGAsmOc9
Wdq5md9FhDfQ8etOIxIWYpcJqbskUVykYgHDfl50mVlS/+1AMADCVq6+UeIo0tA86dD5E9fILngeAVzV
RXiq2Jym8hNz+xNAc6gMMH2lpGxPglEl3cwlhcJ+w+0FroQ7vngvG7yU6W2qZ0D5qrvE+MP9c1+y9syK
u5+USWLP+/Q+6J/bAy5MdKIpqjqMP599IHF5E4TrXagLH70wRV95VmOJ1GJt8DJoqs716wT8uOJlqSJh
V5Ux3ITCBvOJM6QiP4NNa7x4/ldpGYvJ6xa46v/edOkF3LpSYdLu8hrGfVJA2A/arok7GdljL08IolYW
TpKcZigKOSsYkxudIDoCUg1mm3ey3+JCMu0vA2s6rzJO1FZXR56JKjY8mt5wHOkchB3goOyLw4F0Ae+e
z9KPIAN5BclCqzM8Xkz+7aMZqgDjvRAFs7vfRPOT67Dmcr+bybtpqL71z4buVBfUy3z9w/KNUQ8H70e7
AfArObtEoL4ZSmD8thBKqSmUAGZh6tfOv7sd6uyhwCgKInIrj70QMlZHrT8+4WwcpNjYF6b6qN5Fg2tk
lR4h/QMftuM/IS2ONVpvOPiIYigj3tU3P9rIR4MEffhQheerGdW6CS5OUOtKJXWTDloWJqKd3bavr5Tv
mRYZfAtwdioO/WSx9KAQWe0UrFbL1Q0Upc5rDvYfyA9zIu9faf02FLeqzOu+E6iIy7GGYm6zMrPP/mUo
x4ws8DgM+yPOgN5H/eRnLqWjWbyKptvM7Cr27jPeGSWf1TVMrjHo9X1W6UhaOnGjy74fvFIXGGWsA1df
7a4EsP21jRvp0Iv9I2bEvf8eNSLgFEIRIdZbPWpaKl9XYugttoR8krTqLDIu3uIY1I863GJYDHxszW4Q
Zfhqbtx52mUSv+LQtz/fU/U4BiOJjjKv0IJ0ErpW8IOsGQHraBfDIV+vHKu5aVMIKMtvB9gsQW60Np7q
u2TtHLjy0y/mpU86gugyWb1lnejRcPVA5/qd8j7txyAsVyLbJ1w6FyJFIDlTYtRARNFYNDv58Sc4DHpW
6BpKPUMl7vLrX8pue6GobtBss9OIQ30g9lZlUSLFDaZESgLNjte4XRg0eut2FSrQpjmxkVx5SKUw9TUe
cOIil/56TMUWP1VWrE5CyZgO8p6aX84bSC5c0TxgNK4J4BapreRDRxL+ZL46jdpmR0d9Sx7dQfE1xHq1
SBS5y6WzmkebkB4dgBKkOOFdEeuA6qMKe+GtS3VUCGscR1EftHjx6E29IrGrwcK3thrqXWcQdEGHWm5j
PSy+yDEhEAbuQ4rx4Dd7e5vaXT59zYN3KVSnb6Azbvg0gClFVW16Q5qgHMwvjeeEy7yk4WK61+gvFq8c
SquwLw8NRKU3GbvbokHJRwswyLFp8Y7MwF5Et+5tpvFW4iZAx68zyGDTmIEQV5cLOgCsuh17NaLfChma
6eFu6lJCZvI8RcQF39GRmX1DEjh9KQz+/RDTZuR4KIsRcxa/kavZuUXOsO8V8iDAMPSp1Ft0nq07S4zI
DJv7Aeh4jAzGwim4IYlUVnl5t33YpY3w346mj7UopmiIiz0yW0zAaG+S4oS7sue2xOC/qXPF/uQ+SJBz
yOd0Xls9t3MqVUTWsfjeK7yOIrTkGcUlg6YBMe3pkc+zRUSQXzEDdMUV26lyolBnITp7vgkcP2/aMukT
HkU2VqhIxoeM+JUTfIaw2tRFGRYEYSz8kW/tbNSx9c48OJHTPaPuLwpSZvEoVk0UgyYsq4EeqgNHigX7
6OpAwMK7K6b93oefRBB2AzTzM3Y4vT3cKYAPCZzzD8O/WRho9KRSDlGFJD87LcffgW+LlwVqWvGy8ks0
C+vK5BKQpA7kJX1kN61Ab7YMb5B4OjJfEsBgh2w0Ncnx/ctHRs8jzHlquA9nLRT6pcqd8xsNcuY60uhn
PVU+5icYgA+Wc8u2sbnk3Hdz6alaqyXYxU/k1ENhm5Q8E7yd6VZFxRMbAef8C0a34WHWRf/29/D+ZLjr
daPl4Zm/HQn9TjaasM/pSlizOaq/nVmFNLhweCZtW9kam2OIChYt38xA+oA0S+n/+vCVdTsh9RtRpaJ7
N0vXMtVCMJyyy6+KE0w4OloDr2K8rMvPhAe78TeUeUm/dk9QwkkhQ2sPS+1+oZFbyiFQR3h+RPCNXZnm
/5JpkH+v2RJ27mQLUcDZF+o7ztsdMPWjndc9VVAG2bzXm8O0AxmbEfxFwcdX7gQPTNkRzWNmTB+1rKc6
MIK2ee34qJobOGtOjUHFuHNIotj4Q9zD+L/Svnkrc10nnfUm/fF2lAdjX2+M1Pw9xBj+OMntwQwpKKz9
DYArC+8kNl/SUYwlMa55Sb9w4YExoJBtaZ/CpcvLj5CvhJG61gKzg0kalE8ozu0mlXPZLxLqyLOrLwJm
I11/7haK3WMhxsDvqzMWGTKxMGVxXcIMaLSkhJhWoOqqs0EvD/xQD+JGEXSFENSYJ11ln6hZcmig8oHh
B1xaycA9vENnoV2jqRl8oxGq0+Z9jqRPbChNgkeaoHVCm43iIz+MchqyhCyv+NEoxc/85HX9sKHS7Ncc
scpHHcgQ8No4LXW3MDTHqz3rCMqCm9KJ3cwJi0xNSth8ZN4Pl8kDLxAJI4i1V/IptuKL3GV0FJUBaczG
AQzAj0RVaT3ZW9TKSyaHoA7UQeX6K6ZCaVPzEKniBE5eKU8VYaFPwK++47HJggTq4qn51Lp6QuRDosaN
otM2qt5yv80t680l3+1UAUdB9CH9KXGMY8k5GYHUD9hq6GuqGFJtyzFEriYiDcdzqS3z4sK6JRydIPnw
mTizIuxpD8EbhA92DS3ys325TUXjgToA7HuXOgIVqs/oHeE9BvoENFsokXeF3ONL4n7GSaJcy7AoD3mX
NSrlYO7CdGIQhNqrcUbmROFhQNsreJtLCHJs/dZtTJUvCPg27YDRFmFZ/awfWmWo+j7pUhiu+6Er7/16
o4iG1YjJ43OL1kArBrFFNNTucjPp7k6s09gjB1xliLFyFGeBMZLEAoz4g9EK5L+UntopVCK96y05Upba
Beh6it2ioly0CAyJAu+MtWajvLG7bhmH/aWsWeSDMRTrdBbBLaz4BOus/FxELC82ll+qTEZzW0M0ZMEP
TAEokgYBu8BjZMfF19SPvMffoFIR5zFYA/Ky+J5FDJJzPm52ovefR3a4qfZGajv2x19AeNacRLfR6RvK
5mukockLVU6LnTsnwUHBccVWOtsJ1ivEGoKuXrjhtmHhT/P3g/Ou/4my7cqPQty8xT+ArzikEQeeEdOZ
qkOR54DAaqcJ4sbWZ1OosdDqdBd/T4yqxD88VeaUyssDRpIAdpddgtWwkJ6bUdYQ8IXcB4+JgnXA+177
lWTHnofXf7NJ39GHfUuMPkgr209UsczVDTd+IWmQVui4yjeIR+5DQ8vVzXcvaAzs+dFT7m9V3OOb6vYE
DKP4n0qvfUwqK06pctD5nMLWFgEezonMxVyV6qKAB0q3KjcEkczs3/k9AC2IbQbT9FeR9YtMP6iyBBRZ
vYzsBuWrpWTU7zQ8Digz0bVDF4WNyB5H0GAl+qdBAZKyYXP6BHswpqcx8a7Q9hJmEIN5QGJKXnFjXsVx
bfmyLuN20nyWN36RjqDaB9mgQtJimF5vZ0jcGEmCe7h5ODId4POAtM7eeZP2OoTQzclzwQmHb3WM+5dQ
b2KJn7I2uMfc765zLZdr34SweIMYEpvJ2iOlEO/rXh2FJiVhwlHODnn33N1wjx4WUPBbq4Rs49LPKOaP
+0oyhc295pOWWOw33A4vCVSdU/QZfD76u6rThALBKFmEDJGPIMnSr7nWg2wuNt2fQJyLz2br2m5ogj67
aYvd5g+1DIFJrDT0RnPayjwD9Tcw1y4iFBwZQgnFj051Os2mmpGIWvNuhfdtyN9gK+jRsUmu1diG4jrE
Ye16VgEeTmwzkw9/MpiptFqPks7tGNbMsTWmOHAdxumRZAwjeKQfazrF7ktpnepv1JC1NHxTg1tk6L5I
C1gM0u9g7CngBW0tToOxjOm8LW//GDGNS9egHEGLepdHPGr1K22aNVvHjnTAEMpRmWusB3QiEg93/sfd
8+b7+xzTNFoVHIHeLWHcndysBaE/Dwl4bcvsVVPv2n7EXW0MEa5ceDA7YI8RNDs9S0gdQqLmUuTKUZpX
ZeFs81BpeWu0buPqC13LpA23ujuqz69etHQWQn5BD8vyIjf++o+ZoktrPfAVIyFpKPrtb/9InL6Lc3QZ
qaxH3ypkLUvhsNHDRgiIhEfSZbBcOCNzilMS+NpIcgPl9FVTaQWNa/bEPSwO3k6nPVuMFy3ANBJvs6Wu
Dx6I8l8zX+5f7jr9Z1fle2ED867o2G6kIyCUpIfxqsSvEafgT8inJANhrvsce6eyp3CGeSBg/lBQVTvm
nXd7tRRKEV1v2JpmjZUYPRenyAp3OQHtsdHUVMTRIJsls/nVviH4pHTV3pTbZ1rQN/peEKVlbjFlv1pi
9ro9w3k2VvLTQsRbwijeo0Ze1KoFX8Pb9ABTyDGftE+Wx00EtzkCcorGV7zJ9IiFoZeokp3aSR1V939+
E8JKYW25hvBT/mbUd+7B99Lx8iFp0TVk6+d4o3fldSwRrpK81Z0GZWyvV0INiYjzarTZth1L2wrCnOdl
dc/V3CdWiEYQk6x2bUmYq/0SXKh4uxsOrZrZFSmPfzUwtBjWiSNRqSao4GH3P4De20tROnRnQuvwngM4
Dwi/n+9Lo1B5ivLLboKSPeWrKyi4zwRYhQq8FmOjmb3uU+NlhOlXTItU8cakF5kd/xt0fLYu0wrgNRay
Lf20aJn9S/or4bjTT35VVfgdkMCjvb00tMC5mGw6O9pFuJaZlgL+1ivyBLJzkShumXkp0ZJHGobxawb8
nzR0gHiapgJ1HFLtYBeb3aRqa4TVQhdr4YhBLoS/tSJwbK485nMMTGRhrg421h11KbhPy5RgihLVQO1H
HrcxFmrTzkED4B9u0Wf+afKJcA4pxvKnhNb2JYNqDcQ0NrzfpfcXa4Hp12PM+9k42m3mW3EEYtnD3ehE
VCQlmM1JTJeWmBZwskSAeMKB+lYvTjhFJRepjFN9+P3fgThvoBx5fYeFtmmfXn5jnI0/CU3Q/qHMfJQV
ciMoz7ZFtvGXWlUSaQaD/ZK2OzkgE14MeO6l8kNkVimlwC2oc8IvUwMnO+i1ay08578aaUnyaUkfPcQP
9PazgKhSMVV1RqO/EyooBv+S+4EUWnOCa+aA9M5+pIJSXVqWjb6XFIUt1FNfJ41p0o8rEbN9gDaRujLm
pSc2SwvmeBobu6NsBcc14+iIm6NcyGpyEwBW9FImgm7pI2toAVDaZsGx7xZ7cdUWR5/anIl1f4XIDIZb
JPtRjNSj2G0jybJMhVg8dukVDwMqrSdmQ6rxYvslAZzWIlSHHvCBnaIWBkGqThRB86TumpQHcLz6sDp2
qHrz3Hrf9pAvZFYFmMT11YJ4gTxQuxWN5Vif+Hi/8k6Fmow2c9eEiGnldHKmFbpgikwfnGIElPoyxE7R
g0vf9JmnxaosnHRCsDLJj7/ml8vWaSlsf63vFNRYRAj28mrIQ+9f8I7ULu5fUabH6x389ch8lSgELYvI
4c4b7BYY9YLc8P3pSarkZKMO7JHPmTsEnCMrCbiC6NrQ4vraUJhUSyQr0IfT+8nsOCf1gPXUGc03jpC7
ufDACdL6MLUCsS5Zfl8qk1lWndX8vyrf8Co3kQE0TVyWjfG0ZqDlO/RXMIHrmmISBq7bdqano9kcsCUC
OSrc84VtNpon3ImuAHa+EymgiocAVYBqV91a31T/K8jhQiyrT/1u2gpUODFrJltcc9ekN4wxNPRflK79
/BgCKtg3IR9DZNXWyljGadt5y2UeKq6T+t4anNhem6ZMWdhWwL4s9f5yI75g/uL6bpzRP1pyZmjzLN6O
sriEkdkWRABrsbkIrKtSx4t8YskAt69+bQc0NQRf1dL6VJhjNKtt0h1xG7jV23U6S4jNYJhnyX82Rp9d
0mcSavzeaGHaiSM+FQTHD840mZFo8GMsfUenSxJ3g0E+YvgpVL50+xxhP4LODq+P4gcYrKi1WU7bUqos
EfgkdprM5MYytnJ7sLkQIFCgqS1aH3vm5AGn9s11wrYZLtXHfp+xWPME/5tJTzQGjLlM1c7hGwUkkN6p
OBgF4zqoj/ioFL8ik+Me5L8+JoUA9mwxejobqFLYAC8S3EBr7Ue1/RSKwVoBK6eDyIqP19WbTJQJXwr5
37LTEuAhAl4xVa6xaYXed8EuKGSnyWVH/RolmHkqKDOcxoOt/V7bere2T9AZIUwk3hD2LiG/YyntoFPT
Ye4thxS/Vm2y67z8IECmc4a8d7LFYXt/BYSDraq7bAU3jYuCJivJKbs5o4Cmp7zah/9MfBvfhsR7//rP
pHLBWngraE6zvsjn6d9DIHK3bU4021l/ghAOOHZXh3Yd/Jtx1I+w8d31m0iTF37PJg5P7eLaY+1acH5X
TK0oHXQ+6h6WA8y+hKmKbZFyI7+pwP71F+iu3nPq7pnQrxOi+iPFGN2xdFwA3ubZOQB9mPr89k3nboG3
M5rX3SaNTNwGeVH4uket00bBa7IUpvGQWUp3aaBOA8C8aceN8a+jHzcNe18HOqpp1t+VuS5TYU/954Bg
Z5iIPGrfI9JtlyzE07sWPbMhFYzMSiqZoce2sbPwNzvMl4hT9eMPtc53sPDbyGyZYb30CbOyqqfQ+Nc3
3YRuQPC8UM86HRBI9gw2qs5HTi3P9v0enp+71qcqRpgcr268axTApDYUkZ8BaPWN+2EbiFPH//aUGBLF
HhGPc6ns75XRXWZ1lwTjFYtZKsQnsLWTeDYp/bT0/EijoaYoiyrem2ZzX15Kd9PFCshA8Q8Vmb6mIgUC
4RNPdDIpfLU04fclUtqHlXnbbPQ980tYDX9ARQGtAyIsYci6R12GhSGd9Khrae6tGIlv+SX7HzKYnXsK
bGjbZ3oORmR9rsltojFkj3bmYZaV/xIFCXbO//cINZBt8qP8OH+kwWKp/d24gqS5UUWnfoMLtT5m3e1E
DN3sF4dyM09tMXBnBTovV7bzcbvhp4p81rYX1x57jYR2gHp5e9MWdpnqhJA0yiGqy9mFgqLvZllqJ1kQ
IQngPI/LCIs74iNZdcrziMfNV/EYTFiALWWDQIlTtZjperAlfSxrFMaG0mmr/yl+s8e/JWg8mJucN3IK
dXQwLKCEM1Bxel13UzIHaS5Wqj+r194H+bPjPyVTsXMIqFNc/DSuHxzAa2TbwVKktku2yqJG8+pZTJF/
cp+wMIOPAA+HGopi8GbDydL/aWZ4eYYk9Zqoo1oIQH6ny8uyBmKkY83CH1536fv9eYo0kuMXOQc/rYYS
xPI4Ndr3qbuw874DSwAH6neyaqD1GTQRKY3fcVXczfKRA/36gAehUVuk7iKPnwWFRei+qts7DdXAXoIS
7EAU5kRk5+JZvWJqvVlaTjg+AvSUm7puE8k0aujKM16Wq6Kjn9ag+mseGdPuyLq+RCLLyJE4HKSSlGYq
CTSY++kz5yekuilkuLHRqYjOu7HpRvfsE8O3vqM5V66OM2ymIlTQCUv1f/UUDIbo8xQvt7lb+UyXFUcB
36PBfS44vVJmxmsdZ7IGACtd3RevWGnNzuam2jaCkUgAXQfqzF+2eM5IFk4QAn7xsQAWnKCK3G29HPP1
iPnM8Vl/vsvsschNm9auN+jXaDU1no5qFqvHHrki7ptsClEBFcirQ9mlS2tPWvkxQNQkNQvdesPlFoQI
0C1+wRTA5x7oZkZEc3dmn87kdk5nFO8ZNrW0M0OZ/WE/mJ6w2rOed7sG+DUDGy+VO4ZsRj/stC8oxD1q
EhiyXBz2UYoNnvxbK0cPz9el9SVlTJaDROOJQo17KzkHUWHEK+BeDyAUR9m2jdgk1Cjcn8PUc8yJPau/
mWqmat6ZYj/0qvCIyEiUd14jUW9PKEU2JQSC/GW1W+Nw29tFFdBCvag7ueK/6Fndql7IlQIIvCGM9/3B
+rERyWh3kwmbtWg2kYqwsr1KC9raUozgDEGtJu5gk50RldNlSh+ZB6w5UoVaWDPoJD8+Rikv0z9rIvwb
fFtGlCKpeK3QnxSogLjU0pZQMZkM7Rrjsa2rQuDEP1Shn8u3Sa7gUV9JyN/h0Qy45NGqsrn8kjrW1SSq
STPA/8K/pHlfcmbUzG8x9GVYgfFG0FUy0AZaSWlWOj8I3qEHHGDgRQPoeuxKZI7ctBPIcL3LWWZCiqhG
XBVUltY583Buho9n4BK1sg5Jhp7p3dnJ75lEOMmJklPvq6ueNgCrstoGJx2Zg5pPy4fo5yb2JfMbHMSZ
PPEmswL8hRNTOrKQVJJebmjlg9xhCJ/kRiP8OTAGdpnsNFRIfizSsRpCf7aNMr2N1a732HSo4sdDyQUf
zlZMnzf8jw+6SPrK1djZOv1qf9sDXcnHwDYWWdqU1phCk0ijYWbAb16DF8Ko9DoG+yFPpfwaGSojd85h
uwaVUZUy4iPhgryPA1CdSqmSeAspI2OtOfzf8YzudF/qN+BpbiOgZfASND/xU1VR+X2j/AP129fodTDO
iGR9kCpfDRTxRCoJWzCRbraiwpNycJFi64DHjDD+HdtEK7/2PevVTtQZ3kXOdw68Jp0F2yrUXpZVXxdm
T6ptCuJL0q80TpvEu7/na7Kob0Ie5O+tDt9WijYjaDOppX8kDtieFpkKGAhcDdmFNnpAHGZE8XIrXDAJ
jYxcNQxd+lNVp7YGXP02XcYlW+hd/trzOym5uG39R5ygMMN4zHkzmcrr7+Fc2JH2ZO+M760TpkgGEyKX
zk2/fjHKpGTJFc9YW8BBK6WMvnwEICAbmKlCPZwBapzkh5jQg6COeIRcDKZ8C2BwR1rh5RlulFgoGeWj
JBaHG+I580pk5STZUM8bNH76wU11S/qSoSnb0JcgVsgPdOq+Uwnl1n4MvgVYutrVgGKCvyOP1qDuw0i3
cPsJj2vaWphK6+hWMh3pVmN8ZcZxO6JvunV+d4dwETctLAeD9rNkyNKQ4DD61/+vITiMZ8Az9E+1WZuj
x6Sk95WCMOm8ilWK2YP6TjIrK79XaSr1BX1GpVz7Jns9hNxby23Pv69YDkUHa0jOf7NtWmxtgVDSkQ80
gnDcQoiDhDS0bIkjLq7t7Db3R/XuEbIM0KHJdykmoLLigI2Hct7g3U/zoWmvInlSmapDrff227/kkUzR
z8Mil7sZ98xVQ44ZgjEyQIp3e+okLDHmNBWnh96W4/zZJ0XiFSRIpUYzXRbw80eFvA9NifOol+2yKNya
BAEbu7mtYcb+AucHrmhNIHsupMGDhrqaK83EfcXcrbfe3jLzZ1j37MlWCU0IxCRrVjx5IMdXxUiH3xkK
bFLB9XPE/usRhcsABXGuGWP+SORHiXXQAhFbZbNqZAfo4DVLzp1W32vwbizHwiLFxJ5odKeasxF/mqay
3Zy3JW3sGiAbuQ1iPfpC1cuFRCdx3vjiRPYtXqaJXxZOyoqGY9gNGymWP1e0eV6eOPANUmpYAZcH+ICJ
fT2KR2wCU94KZC0X0wetclqcBSeBN0Kz7PMFmz7sfbrbn/iFUeT4bWT9brhoMioEQjHfwDaXhay4JdzZ
s3oqCHW3jgEXYJ+K5WbEJKYpMrCfEKgGJXj5YfUwrM4r4E4l/rDJYoXQIO5XKICXYxmRkjXVdO+if3vy
1lwKBAu9TLWN44zvBUdYUb00FDbJlTyA6jO2+2tPHZkg03IMaMm83QnFMnZ3V/DV9dx6UR955F5mJ+Bv
YjYZ+r5WT7plgYa5lMmzxHsEqGrQCh+J/WKfzGhOIxqXJXQuRoekNQv9lrmWlmBZfh47nRhOUZkCSMkD
MlrGNJZjR279T0helq8luyk9T4CBKnSpYfvJi2sMgiINHqBS7z9RvasCuqssTsaSH7Xu3sBhYkqEuxE7
51unjYsypVtC+i96yOBsb/7uxqU4iL7jZXQ37rMHBNIyl8IxMNrFDEaTzsMU7swlGHkTqnUrJd3fMUlT
WkXWcxvpwkJxT7T5ewaIaFAYM7HSxbv2s61wH942gnCWwVzS3Cy6OLHz2fCFD4CqGVlqnMZJf7N1lehO
EKjC7sN+4gbDgcfIFPUn5QxZyawGu4oQriL522lkULCHiD5JzoX9rDZcVbWvZVW4GLH1I5EFtqk7bKzy
/iU6yoUr2Mx50mfQnunN9oWraaEW+M5aoDPdGDbZ5/ix1TuRv2/f7XwYdX8ms52hWZpQUiS/NT1UpYKY
kFOaM5uWpaEVSxdP3QOMmpoFZCcxyyEGNp3q2PzfJSR33XiIHdQ/Qw7OdE7IaikHVHQJYnj7XcL89/GF
luTcZR25zdVDL0CSGSmAkpPNOk/wjQK7q++Hv9yiWHThT3iXzJjcR6/Xcd6RyyWv1+77Vj/Atr06An+O
jIwK17luWykyMbVmGW6MgNJWOJv3cagDYw5enui2ARYJgVOhe+EIUxTAMNJdws1qqU7ib92HPsR+wroT
KXglKQuW99SO87PLl7pcBAQE0doKYWlq1yXKTGpWuptho7AgtJ9dXkw/MyaVqE5hijnhereJXnDoLI2t
djzI7b8hFz3uhB1ek1FQoV7j4nakYCv3uSgoGu8mwqztyw+ctqMFTL2B6QxDHkU2zPDI2qe/o+aJKDka
EDzOt5DlvVjW8qF2yjU/qpMrMAs5IsvyRNT5fQ/pCSrCkVU4wVXMR3TWLbpnL+SPk7vzc6E6Iq8gwyXH
aUgKD091c6EWmplrs4BiHb2THE7ktCsTEHGjCL78lsEEjp7Sf3NvbzR1pYBwDl6fipGw78oi97ell9sC
fBZZGjnCMcT6/sjpQForniSjTUocCPEE20mEszJALtjwrbOfrq83zcA1lioU2E08dxbHOsE4qhVey3SB
N5ABlsTcW18AwaiHosAZPCEGjcPQSvyHgssRjIa9dfYzJ1i4Cvl1l1MvhWtLtQvjIkmQr2qrgPQLbfv/
Yi53tIjfVQaPB5Xg84eLNghpJM7yFzEvGc2deAV8PGGxviNxe40vSNKihUHnT06Mh3Gnxubqo7P5XzX2
0KvzrBxbs+u99PicoDwgO2Wld1YDtWzbT7h8yAO5Q/ycoim8gIqY/YMGuGcBSxQtJwHvxupvtbSNVCVn
fP2Or0+DLIBc68yRwdyCwaEoxc1LqZCUu6BsldtwoSzoVZAkr4Cc8t6foamoxgCw4mLd+pq0vsOcZPAT
cF9WtNmtAKNopnLjff6VrcJoI0F8CvCuK0bueMnKT//qhrWqcIgoGN+RjKYIjkd/5InrmUDCZqFXrxzo
Kq767cRzGZ3oU9sr87/o/4149Romyf4fnCglvfaDan4Tupi1EWWyMLXnLSrboVkIH+s+4Tfn+95junEx
bBEEvAkNqcd2OT3AOHo/MwNadeg31DUbYQJB1FahE/c0nnj8fxCM7AcI4OCkMfHJhey2EW3KLOxZOviB
IAFzeU9vreEuu3vuUjNWliMApX9THnk8GV7Qjw280ZXadJ0K1Ln+HwNt1AHcIWiFsXzW8xoUxMoUe2jc
Uf5J8GkY81P27jxm9G2ie9d3cJKjJFbjCwCaXBJzWIxhMlP45nqjqW7rwzW4RfXyxKsZQuadppCwRClf
79p8klZvaAWPpnsCnxTy5B8FT602VGMVLunaPjZnoFByAILG4w+9QO0xeJWU5Bf7EG7VOvxSsIDqexNr
/B3KTjBzbA3ekk2HCrvEsoQ7PKbRhhlWZFH1m2dpYsvc0rt21Ykzt0QFa3cdfD6M5dAPxfc84mzDjKQU
8WRNhNPnlwizGG3BEn5H+YqKyb5mEYTqIk7rXDeVxwQ36m+PDM0dVSKOnTNRD1uZddLnIuH3V1IDwr8G
PHXfHwLCGiqEz1CShdsjalhHQtBGEkvV3YUHe4qhRzY5xoamLyvmqZ7XgIvTcAzcaFcfoPAIkc6eHAQg
Ipp6PoFY4Jo1Cb+fedxtDM4C2a1qs3DtHoxiQxaGo4E0rMFYxMsROpdJ+iq9hsoJvCVCvcG7IhjNXfJc
YZ3HkQxYFVUxb2TOBaeghWFGTEcQlTPAXAaK12i4HHXclm3S3mvs2OtqrllnazIoBEI4ltzBxfbFWrHU
m6h8JiF5HI+szJNMxvoYrlfWZdqPoc7PCAuT/3DgGyVhvXvLpBfwNRc1A29Ggd7Rb+dMU0YHOiOW4hNs
AWUZ0jYZNmCW6te1DJgjyOPMnBM7t9Pv4WXu9lDn3cyiIsnqtcIPENjmE256x7bUFmmQ30arFgEqXzq/
Ex0/QZyKuLJM5jsz6kX1YIFjmtvqWwUzmSO0K5YGIEGdMdItFGCBhVaTRryMCfqwf7tXfDFZG0GPK/CU
KGpNX2YV9P7YWJy0ySEpt4kKKvqtqPk5vPhiv6i3PNHm99BkO6FmfUfQhDq4950i/Pd4/OMvziCK1QP3
39M3jeKBpiJIc9kqOasOqpGxkPBFdu7Ra4LBAHE9fyw8Dh7/eV01DUNtanJtvTDH9MrSroIKYpvNsh80
6EWpElSILSab0EltCczdeUEc3dBKRUPv3QgugYNg+jur07BxzqIcy6sJnLvKnJoC5ML5ukjbRoTUS6lX
9byDDwHR4amUqelmzX80mFdVe6QrmpLj/bviLmER74mn/wdXpnW68Ux9R3RtKmj4vM/XeYPyMHNyMwGo
kTsrTlwAfTnkSYOJNB9rrFM3JrQk8dI8sZqec+dbfrNXKMNTHqJn0I3Ion5j8eaLaLcyW48GzTANmoyO
qqwgograZ19PV9e0Q33BGgpqn+HNmaLk81G1BpUo12LpaP52ozBjUMW04RPXDVyC3v1SztOmZ8p7dZsm
I06aOKLNxfXPutq8OAYUQPnC4IBBrwoNTRuYPJEeY8WK0ToAhHVPcrbpuZr/k71x2c7M3rkNkN+PKwYF
b7OOfJrDftlR3U8fK5ioeMeUPJyqLHJQkjV+B0P+892tQh9ejHXtD8s5wZnz1Pmu492J15zp8B0PacE7
8beA7wYSZoztP3JU1/bmZU5jrStrkIUD/jCOcYVb8v1CyvEJ1aYaJuWzQqJes92WKiDKK5uenttDPSiY
PtmBupxHYdvb5ZCSDWbOrDHin5FJi0K2d5K7ro6JsVpKrc+XFQlGRYbv1DX5HoD3LgaRj2meYfMANtSq
n1spolyy3F0bklxSsz5/dMbnNcV4d6JSQFjVGeY6NwG53LF/IMwDssXppdLurtUzExXzIvjOn+RQOca0
vAUXaecgbCQY1V/1dwRjN8JMfZJbk2z3jTQER4VB+4EbBSjqjmxfzGodoIrm/yY25PR4s6SToHKEmY1r
Dv72RxkM/AsQ4s+E+Owy74unlQL/INz3k4EYyZoZ/ZekhA6BHy+t1GuZCMTbF4N7NVBH7Ogwhcbf+MdU
NESSPoCiPj7SGM3TKrwR/QxU2Zr8yu4RZlCHJ6UOQzlG7IQLJhcYKo0UKqFVBpKjN3f/ysoVTIrKYMZj
/fh26hKzUEyWBtgvrnrCSRib8lpxbe/3rr+P6bNfHKtEqQrOQJR3L8v3UN/F9XWgTMDdy9s+T0OQlXbZ
3zlbpcKgA4zGKKvWIyBosA/uaHZENg2PrDmSwn7UrlqtzcPNK8+DBB+jUwYa2Mf/wtzKhqbAzs7UoVzn
ueInlCWZhZ7b8Q/nSaU/pfxK/eRxXC7FW8aU4/ky7KEGiBVm4dX6uWtq/1NaLxvUaTmHNJ02pAfWp6Yh
yeMju02xkDDm/Cgd3F4H9NMGDO9KPwiFDFFzHhCeClLtY8dLM6qw3jgrSK/UPkF0cmtdZ+eci55buxQc
8CHuhhEGj99lhcpV1Oq+b3PbLv+CEOLhsQV7Te2ngd1UMlbMmt2Go+s/tzKeCwsHn6GtbZjvzzsJhhKH
CeMWOTQSgtR+vtZvxAu4Ygkx0pIQrbspVgTuLFjm3KDoeZIsIk368oxem0JC9dnDi+t+eJIY0bnGzDYG
U82LUxe5USEQAK999mSri0/hbrWrQjkzRJs3DTsXs8TYdJnJGErlk7OQ5VR0H5ybbLTtNvT+vpXkkVOW
Vn3XnyCiTi9ez/WCb1T8rRbwV9otWBNYeV4oFUifXMFjEZCi50MeKwgVGsPDj7anDfX1/zTEJ9UJMG5V
1UPRwMoDJGbepNkBscRBlHSUVOmf8EiJIQOdN5Q37j0s7IwRX7/17oAvaNRlw8wnKDbiZfvHGVka+Ahv
PbR9jPhmeBH0OkBogpP6uJkFKMu9CvMeUEWfGx4WuvDfB5f4haOJ1H2x7IKt02/PseNd21RviNtDcEN8
ypYH65knf8qNtV+HK4kxM+ZkcDLmCPh/GEjOs7/K/fJeE8UIbSNIMJpQ3a2xHOF9TQbezLq5sw/M3o5v
ugfCe7X1RHiCUxRgW2+Yr9Fq+0EcDc09NIPKmt/xzFafcm+e4S4k7TBI2gImoGBPp071VLmAml1hCGPB
rL+2ZjEd2J6VKpSYZo0DyH2wmw9rx2UfHbHT14q3H2hBjYJONjWEUkC6Eqb+AENPd7TC5lsFQWzaNHsM
IRvqXw3fhrG6T/sI+f3PPueBYQmxWWrx2T/mxD1fH77OLUDPpJTIRlGPjRA2ue7p4XY62RXneLzLlFtZ
ZGM/expRzWvohLIGCZtOHMqtoc8MdCNp6DNgMYq+FERJ3L80nW64tp5cOB4eRw79EOHUItCJBJvFnTmn
WzCYJ1rVJyNuitvcH8RTdMGjhjaX8cad31a+CEzboUtDMdAKPmURxSXRHqKEtHS4TIZOU+uOxM1pGtkW
g8EUlIMY4Fnu9LthWNxuIDvSsA0uE+gmtpe60AIfB+OivKPJ/e6qOC4O8WbpZOtVQpRbAtQH8qsZ+J8P
syAxV70ZOLkIPYpept4sA5NmWShVF7sDlB1DDAjJItc79rmquAffiySzVPkGP14xkZSPoRjhUyvOB4mk
Tgs55wzDL6BN7Lvwr10bh0OvXKup5tPbS1cEXacoMT76qqj+LiHzLfk1Gl5cCz7X98y9Qk6e9pE6KAU+
rglPXI0GvOPDuel+PbK32vSS+Lw+1JWe+v5lktFFHgnnVEOgnVlfUb95JCMe1hod1Zb0mrLBh/wThlZO
Rf/bHVxdNtw8w0nuyaZadbSzwq2z64sYjF0v360EtlzzO09q/frwbOfECj1Vfcel0ciTg3gLyJ0IJLw8
muc1y/PFf/nQllHi4FlRBr4g+XQDi+7W8I2bqvUztXHV0hebq+yob3H94SAQfvkGb1e70Zn0fs1bmsdV
med6eB29gMULOvqvpiguzUaW1ney+K4R4jOWm7kwO94EH+85zfH4HIvddpSdAp5/Jq9EOhzPJLAt/L77
+fFOJMabj9b6eVyIhxCn/RRgcuTElt6zL1KmQ/KAvGuZxtbSL0RdVvpcyGMFQ/nUsvQLaLBPkmBv87/Q
DaZvZvP0c8RxeSonBc2ZZG0l8cRqoopPo8HqjQCL/4qOJAafJOuCTLFvrJKTCgcPUCBLMCS1rDiSmNRi
ja+m5jhaxfpITb48anHhtvWPztDxRglu7btE+/hPeIAcGQ/7IgpVqa6du/767BEu/2P/1vTlrtoN7c86
MALM9cvtM+K41HwK/Fa1rzRyeEm76DmyMQV7Fp2TcgksHWxVKG15XZKl4E1/FtQWx0gix+CZQT+5X7Ns
9GXJkX+/9v6cyBzargVN23mPcfBfy6Ag+f1atF14Sn96CeG8Cue1z5wq7dYiMsfWoXwja3ntm4F3E9Iw
8tV9oHZPAD8oz2WwABKik615Mo4Q16XaPpbVoXXz6h3VcmMEcU/NaDerhbfTHvdq2va5ih6TeUHfWQtl
ZJG43mRtBexQVbIoJ8Ss3vaD1EF3GUDS/+etiffY0wA9avF+Dl/U38wVlC0hcB+v0pOIiidEHQRrkXhl
CMIiB6ebIJ0646VlaKM1qwiwXwpRbupcLCJiGzOnzMOzcBXpYkns52AQprYAZfBKC1OmYrZ3OGRWuRHm
RI8eI0+MHaXiGCH3vv0et3rrdw4zpzRIE9wf6ge3BW8Up3VJINdO1GlWNBcFKV0gRdiaNIpJCHzNWdNT
i1S3tbKqUe1jWg2WIGRPO2GaWa4W9QlZ2y8DYre3FU9yfvRr3VQCVqr1vIXmnMzyFshX/2ljt0P4KttO
C2HDOu62C3945xMSB7Q+cr3WEAKNM9qg/BbyXV30oAM4weAauynwtx6MDJSzD/uXyljp29AmkouU29eR
acr2k0F0xK67wdk+yJFxwU+XLCCGJ4wklWR3ZB2CIaHqBNXOtD/JvAO/MLCZ6pykaOLO0NTDl/HsJR13
pORkod4i9QfrGu45ZcjIG+IBLy1N+SyHRMg5attPkUQqc7D4kgpra6B1CH80AMORCWKtH1NI5nZr4Aaz
eR51JKw+rQy65bz73JVoytLZMYkLEZy5pLHzNNVN5cz2hTe3ilkhh8eQf6iEa67r8KyqDB/JNuxstBWt
ZrwxGxM2DRXH7c8aFNxgMg8NMVwB7r9ZdKLzz8AtJOeNfcAqUPSL410ExUTErF3S9TVjXOGnXTR+nr7f
r+bGxEi36/36lGq5ZYuIqSO2KpkJZ1Lqq6CmVig2aGLAz5bd9aBfR1bXdM6GxJ5T39FW0ahrJIiZ7X/6
NLgRWfZ/aD3pybCrTdc7Z2/fmwsJFB33hIWH/yq8TjfTdODa1nQ0rUelWfbyJ5+gqm5wuBH40jHrDr2f
QlfU7ZFGowxyDZnOCErflPBqwLXaT1FmH3xgpuu5E7g5sReWUbx9FDhl1oWwpnwXeHb6DqsxwjapCop6
4FkRzk1wTrmVjEfn0AqbqN27siyGc/G3B5jIhE2N4/ZSj1LX907Dcz+gPFA2TZ0X1pBBh2/iAE038kiG
CxTG72eOweUQxKZvfnOl5b55/gufWUTrQJFNOYMkIDpMINQObVBYhOKlN+FQHyXSpJuvrRAgSM6mozav
NDbHSa5NayNopTWTFhL4t8xJPT3xXKyA7yAjkdNif3oXcSf4qSf0AEGUHFjxI3y+SaMqVWDwW7frQJmc
OBxMIEBmUrTg9XteFE/SJJF73cebRIjnEOo9elA2n67nLizDgblIDULB+Aps/9zTOvGKoNIeUwr66PGR
DqpUs3ZwpBXCrRHxbb6pa58dwqC+6wTvLVlHGcZ37Oz6HXbHUPcjJBPxllAgdjSYEto+Jb+1jpiBpwBB
DuG0PQwkoIe4mc2qt5kHKXNCzebex2PuvXkkXtvpxevyoVx4uOx+hXGQ5SQ73gUcxKUm7rVVDcaLyAGw
ub9kBrJIUBqOlaiO3IDVmFNKQ1vYn5I5ntFtJhDHi5O+AGNlVNZgT0XOaBkBydCtWH4US4oxDYmAJgGd
FqjXtlIiGORuDZgt3yp8stKsFWL+qcOtUVwJRZLZi4AY3bhvPIoah0kr+hQtfONwkV69LQeO4P32Lp0v
tBcEKFTpQOOGSKY21CPshppW2yAASBq6+atac4gzGetjtfjeBKovDgoYmHjvcgb6Ea9dLRdPIjWh5mFh
hpogzai8qRxeBeVaXfQ1OtZBwXYpxxKFTk//w9CgE4GOejebiwgmHiWLhzjvjz7lGriBEILUb1WbD4dU
Ol2vEMtsBBrL2CfMi/7bgC/kPy0jvuZhYfs1ijJeLBItcpQ6C3gvKQwOR56VjuPs05zEB8/CVMbiN6El
woH3FcR0/ntrSukuVdueNt/IIymwK3rfXOTuqXICsEHd88sWq5J5ZXu1B6TVnpUVPpmQl1ots2Ip7jue
jXcc1E+nYTdNJPFIbTeHvAa/Xr5FKYIVaS0fRYeYx9+pOQ55ZYpzdvyqDSkTMnOSEOeRSvrN8XspXbQ5
VSTlcUm1B4dHEO5habHvVTxJ0+AjlUX2dPUU+M3+BjtzUEXkPDQzhA8VEEBnxYyQQymhMaUXojcg9fTX
tsP+5FnX6ARwzGaK3BDf84n4SQGqUenA4obrWj/0WeQSEocitERQo2bAwy+g9EJ+bYcPJQRBN0aNK3Ry
9v2lkWOx9cNyMSRXg5rT3jxCE+Ul0CtlmjPDuL4Jnq2TWeifmrG6olVh/FiXuKRV3BFtE7eqy80RdCid
IYljKlA/5YycowLSH/iufDCSpQyr/jwcrMjY09CKbPej9bz0VFjiitMNePjRdlffScq7IanfxqLjaMzJ
2fidmUVixYbOE6iKUOqd0XJLhFUAy5oAYHoN8EU6av0ywAqznPW3cdcXjK1vccq/5/HgIUvqr45f5EB6
jjXsAsyVuEZPmfREby0l9L2QqylE7QW/7m19nDnU/B3s48G09jS6PZn3H158cqUyzwGktII6LHpXDyIN
jfjn5FyXxaLUMYS9LkdQ5zBtb2s2WPJJbFnEEKrEmHoMJlOEELbVhrURIuLtKgsxAwfP7KZbAf6dUdSX
uPWaE8EithCGqeEMh1Nz25S4eVp7YKaQtymxZmRB4GBgknPOT0yAPprUrq+qVJaoIaiAtvHw+D1xLiOX
zZW7/KeuSRUSaxUPnvDw7xv0KA0FHVphhl+m4dgln7SDS7A5mU3Nl3SMkf1YdRIkmbDbgK25mKoMYLUz
PjI/zAv1zgR6WwV3sB5/k5BATxc50S/4BlGFXtkqteCXN1PafZBNsB9eulgKWqwaJlKFw0geVAIQaZQ6
C8q2xJFsdRZhFJ848wYcqOAceG9Ta2GBw2gH33XVkKNKt+oYoKroV65fK26lw+8C9rG896uUbhBFEn/b
4En3od5Zvq99kmrodh3dRi/rz5RN/s2QKLUkX1TMqq8PFyphdJXRKcwv72mv/bHKakvHJ6muzwjFy8rt
cv+zh/3d9tBepelebMnKs/FaUIMrGt7Z5xtK4yPb0KPdNmNRI7t4a3o0tdGpaRoRQ4YF7Mq/Mmxvrdif
TdUMysBCOaK5KzsT9dWct0yLa2BUIorRxpNAuyBKk2NaTLCgMK1xbCeuA7cQjd9ocW8UfmbBK9Bg4hrq
d+JntIM755P5RDINLaOYbK5Xy3k2gML35g1FfhmlT8BRzqtN1CqL204R0YUUyM2sCaT9IkcpyNLHVS3N
L/EGKq1NpLX8TspFmm0XbRsCgsqb5VxUdQWZdZALk8AEcKJEioJeDnhEBBIeAK6Kg1ZJr8xmfElvd1OF
eq72QmPqHP+LQIAgkKgUlt1haSDNGk6ztwFQeDPYMLf1PwIDd0WgsYyaoZx+FeW6B7j6IaYA6++1gyd3
a0uanqkELVHp2dJONcBOFUyBKsVHy78U7n6LMpl7096GCmO/a4HuT/am/SxekrWRBYBi4mrGUmsT3RKB
oDxyDU1JUk/MyvmgWnxywxSMZST3un/G+jNw/4UdwEcBdBC3qgA4r8o57mQVlzKlOHTsEhUV+JRcC2Gn
b0ULAGiZ81zVKW7MQmBDPdaUAMYjsJvyTrOTZ8VXkqUbvAUFdJVrjgWFsbrAjjiNi9zNCvyIO2AXB+vI
6hlGDMOaszk4pDz+PLc+ywKOhZcY+4tDtePYxL7R+bZ6mFWskHhFkVmasr94gLHuA/nn9kOI8riLiBD6
IEX99b9Dgws99KlBIYM7hbaK62UuHf+cDOqsoUcVRkq4SoMlHvdP6Vf9LLaVd86YVcF1ibCxZbyWzQ7+
v4fTZmpKFHFDUj/mJ3RWVlLMR0+dOCucsJCm+zJDId8DjLuqUp1S+aZI3FGje0eA2/uDDeXgjp43U/Pz
EI3zsGY2E2CPFHkI34xnGrtk+kRGi+GEsvGBRWHxhVnwctPtyQN4ayQNBebJkXBOAWZWVFxV1VnjcCc/
xDOWeTgCc2qwLTTh99PV+exN/Vc5tvVxyb3AZLkowt0+xW70fvTyH+dcFwt1MuJTwziLl5WWY893cxMl
TMRbXEnl11lHqlLIB6RUSshOwc7MqOvm4Ny0/JmoDr75suw4h6dgWh9XKMZfwYDkKK79aBJf/boJHIkK
jrIN/EpFaykt3jjesQdlXNMaWIuTosqs9yv+BLmSbdZm0VpUY19en2wVa4NFiMJmS5Jp/mKCBfl7qsCC
BSz3s/TtT+bdqvt838x1QQPS2JWrqVuKIiEeIiVAhlboJ2fjF3Oy1cfbh0Ka6ylNEev6Sqts91V58d0e
fjJ5ie15CP76k1ZrL8SrpIreqgrHjYk1OMoore6DRFEfLM0OC4LGn0fFYqxkEoRKjYoit6YTMmP3/0z/
U1fQ8JfIUrG8OfkWVQNcMhYKxswzrrSsc5Tjw2H2xyRuzzAgXLIAKp3VABH+VRJZMhhlSlHHmfrhbpnD
r4vJ4MrlJqytAfF/lAwo5B/ZHKmme6aNf/B1q/kBJftSZthO3cdGfYii54TQqsqPvwxEJKxSwZ4C2ekH
Tz1LyqaHRVW89n/NAq42YlYUeNNwHtdI8JDbDEg78dGOtqeHBL+D0s+c+dbWRLYpV7jW0WD+vONEw0iw
rVun7Ja3EMnZ08idb6PFSS/hhtQKn3oqr4s8iMvNZX+0ySNaiQZrWdmUJEFul0mXRpAll2ReixxqlVEM
TFdw/QNXl14APYnjmNpRjZnJf4T3wPPfCggN4qPMQxDd5sC4VUK9BqIhiR6uFK/9PBc0YYkhzz/NA1Tu
wX1JHsyQdXswuJt/rLWb/L5KqhoBeieYAyLFjMEcC05aIZJadIJxV/RmKEAFXsTQcrE4pwuHkSTIxz2P
D1kNkncXSSFkTWs9GCFR7Ai1WiU+au1dz704wVq6Dzuen9k3d1rxWBhOP53iqoy0KING6FSAl/OOFs0p
hwHqAx36prZs8FlzSxCRIio2JtWL4jnuPikqrrN2Ywt053wlzgb4JpFOKqTCvqgPc8dTDmCqYbnEcEWP
fRSIkvAWPavCIXan1eHsvV7tg8yG5biJTuig6fvp23ZlSPGk688CnoVyFcrRoOC/ipqqR75VSSUU83Ew
93ROzrdYlnQAqC7pii8vTAk6OfG5R/1WdnYedH96O++IcvDbpdShFzEpYhr+4LxDmPCujSa9fCUPIjK7
uDFjRQiHwTE5cbMxjVtaDz1vcu0DGL0CmcCcA4+9FjTBH3aoaInw8uXnf2AcUYMf8ISm7wII+yRVPk+E
q08UR2GdyeoYY7qOxR5Eiw9lRv8oaFOF3flTcuTyGWW9ny0X7p6f4TarbLzvtS7021wzwlIh9k/s1xy6
dlXZ1/x9nzpexzQYrMIw1aebGNZ7WeUcdq0wMggrPoYS/T4XgZemZTj88vYNo9xDXQ9uSa9Sce2Sbdb/
2gJ3iAiZlAIjKTgvA5/7pj5/R0upDFy5OisHtWmyJWmSRX2Z4NmxpgMnuXKcKkZrNI+KQ+t1aTmdemMO
Ff6S2SSQ1X8xl2NLgw0+xCH998tnaODLB/mVnZ4URGglDQDj8eSGn4kaA04YJWMXtdXz3zBTPnl7wG6p
UHwLf5HfVGJanemzMMqwGvWjY0t27XuQGcg42q5JqMkEHnCmiBlFNWjrRIFRjnOcTa4bkZ+HQG/xuAo/
2iQDlBALMQu0hZoj6qlYX0Gr4/qQG9aHnMpgikyCNSmxhTRDzWLiRmEIGizowmzqfSmZ1T3yl5DK4a7K
dQ41f956er0tRLjbIqWbNOF00nurLqDXl3esGlmyo9SeoG/NGNg7xVwm0VhpPjHB6nBli0YnAEDIKII+
Qxx0W/xQRuPHh8xeCtZCGXErclPVJXrbi0GJ+KhRZVrG6Z+34o/E/QEpO0Bf8kwoA7wjtnIbwx948ozq
Ua+C1RZyMQPpEQoQcUFECVcUw4rxkNAtp7Kcr6Hq0sfZqRxM8vYy0mBvpOv6FeIqBqxYn2SiIOrN+kV9
pZ6q7wgXEZlnkgesIQ4jbLeju4z8iyMSkmW5Y7TyhZ8ZntT5H8HvqZpwvwEg+FBRw67BEBCQdCpNleF1
nfJtLRL9s6R5P3XL2y1/ZuIAeMD7HgOPa5P8ZBUAMLIweBIx0/tjBrJ7tvgwoSPhtKV3IN7puVniSkN2
N61v5yJdbLd/iOovEMfH829fDDWduN6e+0xV8C6hLgv/GQxD/3N9aTGuZ+/0eSUZJHOo5g/UNl6rCLJq
N+tU4HYJRY8a/J/rw2NCs2TU98DUu+tyZbs4EpSeMJ3u77buYqdrmVi3jnMAOrF//Ekhgfy5A0A1TJpZ
mUugYvslH42MxBYP2RB+0yRrEspjpYl43eOW7kCaFo3GHyq73u4/fo96HeoDw2zAdQpLaO/RCjKrIwmb
Ja8p6U8l1yq41ir7d+KzqfxQ3IzaUf3SYe00w2mFqVltCsGS36rn79DV/Hw/ra+abgqGW3ycW3pl9cv6
SiGJ3ziIUyfkHcQYBON4PY6oCUNi1P/dgX3W08jaHFjLRkmGpisJx9jqbhw/S9jIffj3suNeXHe8CcPS
rZI7JfAbCR1eu8I3mR/wDt9lxs0JctZW/uNRuDp6LGlixRM5BtMz+tZzcJ0TUfBJK+6TdLAz7qoLd1ev
mBmAD19q6O82NQpHSQLm0thyh/TjVS/yYI6cLq4KUXeEpXc3kxzy02T1yQZgYsKlFYDmAGi0JNdvCqV0
YidWhhSFidApXEUCxOxjcd7VWXt9Bk57R/hRjsQTTDO8ZYPhANeRw9hFtT3HVKNNfNi+D1dwwAVC6WLH
KNEoifOqpZlojSZPSK1mT2zcq5hstbEo2GJmNPJvPyJhCMJXv9bMY/ycJgu5CHcuRss2UFFQ+Yp1jBLZ
HoGDqrOPg5r7p1piHavBHns612dR3sgxjnwYN3rBtl5mbzs865AapLQaWY6SJNUz6sYVde/wX8p1zvRs
TeMpleQaR6C+GI1FwPw+1u7hGTHHw2hOuWhIYWqReAfARCwIzAhPTOGmRKnqOpaJXPExjOQiNdkAD9iV
cEYy117g3l2AUpF4EzVhGir7S7GS1y4T9RviK4CJxeoaOKE8lCVExtkW72LL2EB0TXIfdjoAoTSLhmw1
rYoY7eaKKCr+rkSMfpYKKidQbQCruQH7y3xzs2wU3tpp7+Mei6PgJtNzlOJlaA+tGOujh8w8PmInNQe4
8seH2BBqdTYID9X1MFu/rr+3wNfn+GAMU3pVzLvO6+8V/lIYNwUyi5G4BC5UHAodUJyFln3Yrq93yEL1
ADkv2JoPykK8MaYnR0prZLsbVcIL5Ore65Sn+f5+UGL8fAj7SjPDuOXbx0c4/hOBiFeMWypbN7sjOtKP
Y7OS3nnZcghfLWpiz3ty0aBspolm34j+sTlOz20IMgDzeYylpLu0i21LYBrycwehq48VIkuV6eKKNi1j
NIrIOhcP9OGb1NN3xZxWeoTBSBqDyc35PRzBA28QbaSMrmdtm+0aCpKIC3CWvTKjpmKcVLC2jHL0Xu1r
u9JAg/c4YuD3fWeM7t0cqnZvz4XLtu5q9CTZGKAkOiTtPMSZT+woBCJOSZ150ESIIxxhLSfzrf1TrTlx
HT5tS/EQ+OTW09u2NMqAtYd+mk1JKywjybCbnoDoaya6c4SUb8dccYjlJYKu7LPZxpMPvh849SJgb9ub
2MftLMAb2QxUXeEMsqvqHiq3ICLqmOIENHn+fZnCxcfMfD63aAd6uEdvjJXytfRpqPwXxi0yE7zKLCSY
qaQdP5zGOZo8O3x9J5ORF+zPO37ubP8uuJOELqeEnorjw4s30T+uAGOsmerxpqMS6EtqpDblWvknPMaO
9gosEQIdxGjR1Y2d7SdLUBmSaGdK4DdFZ/VFM52MoK41iaekOTwLOFYfKRJc3r0GcUjjmGO3xmVZR1XH
55f4NAEBNmrQEuof4XPy9Cwhy4U9tveawDgRg2cAy/zqcpoKHBteUdw7n8zoNM2Bqzs8BPRFhpglpNOP
1oejq6+plfcRzjqcJ4IjQkwwlNTZ2lHdCCFQPQU1i9d6ibJXPITK8IoJixGqyNwyPLwqOwtX4gm6glEv
44n1OZf9pkvtmMQ6T0MCu1cgoQri94xJoq0pJHuqRTdT56hXa1GFiEPsh3slbeuaZbuf7tmonC61Ee2U
2Mp6uW4MJ/cOwljfEaXbYTiPWf1BmOLwSgbBGa17/02UlBwtfb+jGt+K8+nRRa+zRYELnGn5cEysSAhQ
2Cu9NszVieYVNKxmzFTC+SxtFinjIt5jJHtD5w3f/3FQIu33eHly8FKNxTgjK+AgOguS73ZkRN9JNtyM
2fzC3sawHn0r0gmboBsyIPt9AKgNrXF0J42wBhvcDgmikXNraPHoD3Wa06Lvmiui0XZYFMvibjr36z61
UEGav5WdqWuHO/upidAdEqqIAu8ABpx+8GX8+QOwTMgTCiG9rA5vRxFHvEy+uJ8I4Mt8LdB1aoKOC9Gd
Geo9uyesM4WD6KJxKdUusYXhfAR2si+N6/QyBGzm3dw7pIY+qpaCzOKDkmy1jV/dZcXewBaYhamBLZRU
BWvLZEyKGFk8pdv1whRdYQB1CaOTdmfDl1atYk5yqf14xxBqy/Jjw20CKRI5rYSQ7CU76wqNT5qf2rkF
5W6Q64H/gbn7w2TxuUNt6IoOf+TWL2/Qax7aTNNUvewLcSLbu72qAqMj32sJs8DL9g92WqxIriQhl9di
d9CW17jo+urWLTVKvuL5hskKwzbm6XkQWqHhFs518sUv3NZSm2D9tTYzqDYrw9s3ciVO+ulE/0Aqo9ic
hPj/859GFPaBV80k8u2y8SnI4uMEW7H9q4gLmK7V5R+AVtJOZsT11tGzCH2b1IBONW+Vm4q60Zx4LGYD
Qxf7gAatqomWwvnhQuStpi/ncHNDNU3fZWSwKBJ9ue07rMjP1k70wgcK4r7LwNYYKlLpQNUSWO+YhbHh
6LUfD8miL8UMMa3xxYSV4ZykiGNM5HZbo97fNaspPg2lnmZ7IQIN4O62I6N3lpEF1HZ6vM0eOm9f2uEq
2IyuOFD3hVak1zzeYTmdUyPCfhmdYcYsrBkx7/arOtSagUiajekhKjO+zE8V+NeJt9B6/yq+cM9z6Qcr
3FTIWdm8+jJvELTbc8YtFg1MT0GUDqSpjbWbsIYOygIrdUBjQKzn2l9tmiKTbeORTL1yb9GoavF6g0k+
3Ctqi3xi7PkJOLeLlCTaOZng0anmNHATYKjfHbygU2bLPPuW/+R+ITMRv9Y4EVLDbQzn7ffcccTqFEvM
bZbycqEVQU5/pD2zeSKy9BCGzBvPPtwh5vOuVPI7BK/qbjMs7gF/KYN8ibs9jfr8WdV69WKaS5FPnHY0
32dK/IWJ/7T8c9vUQKOa+ouJeeL9cJjo4ndByWabNdWGkJOCyrmRlKyFjP3ngH1C7RMJVdt7gYsuCc2/
uGSSmrLQSZbtk6Bypykm3wk/zCLoF4U8aHUuf0+w35wP5CE17/VWaVeXAam3eEELPnZm7HzmHGfG1bUG
xExjAAYLDrv1h8MciLBFS8Ah2JHsgkNoyTTxUcNBUGDRUmjLTrj2iyg9MHZrqhy8pi1NWnidbQBUIM2N
lsryWbdu8W7sOYofB7uowWdKz6LC4tBRPhgX7uFhwLaaYuPAr1sWHpi/eWWnVWkzQe6Q8ZhAigGHtTz0
ouaYxGRiqDfpBFUvWJfq91ZgDYrGhfUdX/+q6IK3pu9uzlugLHN5f720t5XUq2Ml1XHYPs6Vmc9UL8Dj
cEbkG/Kj4A30h+kNJKleO3IbAy+axtFdcceUFb0AsEokLrSJ5YPvUKp1xs1cpRSfgKmA7cdmOVFc+De1
YyeGIP220fUFT0B9jTPnc/CQE3ymeej3Y1P+vDrCRyo2zVlSQWwtDG7EyY2creVEif2IaeEwEGeVsl1/
aw0ueFNjs3+JmWoQKXqmp0ZcEz5AxQJjaszczsRms+tnhy6cZTdp29vFG75YXApkodh3W/9yFI4FJT+W
X8SqwtkfNs4U38+xT3TzWPH/gSb2fRpWplpe01jcGCkHqFcXvd0exuJCXHAVHKkCcJNzJydwjMq5gGbo
AaQl8WyYq7IPSb1QshK1oZe9l4som3M1YeGAUIXFJ4j6vmd02Ox+uQ+N+86Pe7lvSSY8rwn0s3MfF0pF
9DcsiIHr6zKrd8+RFKhk3BokPDkLLYFYGrM5DpTQcroUIDbzXBrzPhgdFYtz0/6SeDUhPHTiK6fRR26d
Au6mFnipcTCRPNDJiRU/aBUW5/xJo99rzDG5YWJMGg0PT62SsG0tfK/FplIqilKoKvmRcexD4+dA3Miy
iCrMkGPe0uRRVyy0dj6NCIKHcAR2BQ1tw+61grni9mAUeV4QXEtagVDHEVPrL++tZO63O35HpBj1iFK0
NjTuzmJEwMjst40GCgccBgFI5fYqdUjUGyvgGXw6sBbMows6sn1n9cDdIrah9ahHn4NiYkd8F9qC9SKO
a7lf+0wLXOGXl2YrWVBNz4dW4MDG2h7uWtjpSRYxQXbrZFFgPXq+Vs+devRDVZTMPPY9P6uVmuHAxIDJ
b15ZhZS8+bARBp+JkGe4UmK2Dp+fFzrg9dGDf+fRxaQyq54y6juewEAS6GgDnPGYeOmMICnwqzdFbyTm
SlVb84CG62pNUJdJ+e/bwdgNB0AoalWGG8sDlUBZG5WY9rdNY8B5TEVzoNgxBxyzbkrO/WvJmPoGbMXO
T5GK5f5BGil5H+GBBW0koQGEDh+mIpUHVdOrlaBDoCqMSW53QYMgLsLZhBXwvmsNhfF07l7oH7Q9OC05
ZFaxVuQ18CVuvFLiU0E3NV439Cs1BAu88P7302NIpR08qJlG060Vy2Qs1HIpEowa2CMA5ZaAOFu7Tv8Z
ir2hmS0ebzdZ9I64YUNPHgcs+sIFm3EsJeGCyCcj90l4WCzt2IVkHBadYMZ0OgsfT3+orIzvg7TfjgsD
UU48Z3lcUpEUQGgwl58yKkA38CR68Itvs0L3fbOC5tn4ABAqyFbMMvfCNhweUpBkxFO24abaej+mmUhH
DqOGz2OrMH6NBGFcYY9vFBegRKhyTkL/6RSMe/9QXbw0yMALrastu9EaiOSplpeOPZy7CBBUdLHgY4Se
rgLR3fbXIDuM1D/3hmZcSl0RudG3lIgOk3q3zL7MGOvmXGcS1GCmtimS6e7mUU3dIZlik9YgzD54IB7o
NwHnXdsgRVkyonKcBmIsbkH7zcKzArLgQGcOo4sShOrHpmVYJ4v06P+H7RTl4ZqsxefPc5IPQY2XTYls
cNIIQRHXACxDgNwZUzUVXqD+x4MG/upwizYVH/ub++18q+jw3x0jbg4zuqowQlrKxy0YycJ3TGHRAfvd
STxac/AFE4LwpKMD/n25nesWSzqhUjlZjXOAoAq4YnVeijYLsxVSBKOggyuZurGsM0cGp0mxToH0Ozmc
IzMGm7qjKncxPepLgYuOY97OSj7zEEvYvyoqkfJlRo5NDWV260pKhkq5W4AApP27pojK0j519j4BYb2j
gPh1S5KU7tY123fCpF+A9o9Zbt/UqMs4ezwhEwtg4qUSMoPecRrwHEoymgG2FWbDg9nIYDwkFd4+6OZ2
Lc2GBHtHjH2rpsvy8/ytSvMHg31X6J84ObWtsEYGtWMEylTUoz2plkLwdBCI/75tt+eENQWpePi3eoJg
nor4NgTxsz7zHWkHbDkYvYTkcQGCnQBWpbiG9pgupyvJ+ZPc2xIbpD/ZlxCD6jaX/Sn3NKmPBQSBlbkP
XCAxEOwKc6p4GdszLpbn55/f+TJWDY/emElE1AeLwvoUg+3s4E0IWbopKEZp6IIPcsiUsNnxCB2vlKB8
XBlbT9zo4HTAaxPeQqmfxJwiexSquKlLStSr7RDNi5lyd1spQtdY7kOYgyq6C0S0u0AcOgOuNRExIGH/
/EEJLP2b/D+mwIqd3QmBWUMGJobJybrPxrwwvdu+Z52cfsRXHmhs4CFM59Vrbtst8dM0LkcJiFYHY8/D
UsInldjzLK9Jkl/1r5ryuTES1TiYBCealxG1guag/g+cgkDlAT+JnJufo5fnlA6Mcjkev2kHWmBrW8j/
92cAY9N1jy8qb5hneLjNmb+DG340Ga5m44qjwNaQAzwqX45hNPiJreQ9ySrwW937eMSmwV7IczTPiszc
KcYjZbdHQ8XCiJSZWUi7mxKhOi8EYip/+gl/GS3RlnPTSrBTAa1th4Icn3O5ZrGtdDA2Z6KQRb7COIZ8
JrYzv2tvt2XHswa8tlRqg22h5ZqOs+nkWmqnLeFFXZSkpRJ5TZoJjlMnvo3ajPX9zjXhI2wK0oWq7z39
5dtcpkjl9u6RbHW7STOsdqEcKUpXOorlhrMaky8C80hwYZaNf9WcQOXQWh97cKtRFCSr+Q8Be4gnpMeQ
NcbN2/GGWJaySwSXRLYR0uMPC8fuwXKErYx4K7enyS4rLu4QJrm00BTxkIENEi4AhYULx8WIMMY9syZc
Evcz14ZnBWMES3InllT8U7jOmqk9bnZN0FOY0jR2xVwDjhF1x2WJETrrpGVcki+iB0pklEmz+AEY2Ttk
Xo/vkwSx6Pn/pGAYA5Lw87KKrx9NJ5vXcFcUqhmyXT9sr4byGsEE38FT4aOp9aDMk7ZqgowKORQJcit/
l9amkjbZfJall+jxKQDuVgCIno8XTPN+J0N2gyYG4PW5V57PnI8jdBkIZK9nbv7omyP3g7068d22pSN/
HunjN6Af2Uuinfl+BAzZGCzoQBkCy90QTd34gj4eYqxXQH/4dsNYl9xO8g0B6QjNQpBWgGrI3YKysjC6
iey0TsFmUr9Qi0N1yfO2BHUs+SuBWoDqQ58GTaqkrDo49BxHpSvuP0/6hpaCafvayv90dfC1R+VYJ6MU
hy92pqnMmWZzdLByJld/+7SfhidwYbv29LsLKuGqyxRuf8Tir9RN9Mmzv5GN3A6q3Bb0dE6s/RT2aNuP
QPlb+fvd5uQUN5CzzYXCUp7mdPOHlegB5hBrbzUZEpqXF/UeasEjAVkh+bbJSc4ii+05HJ915/atLWn+
JQtVL7KATizfImNSEviQX5YjwPKl6rqjH1VD1yl0tivrVVpy8MelS6SXpxIWWP0ue8WUpmzfWekRu9py
oNyWv1inW3Da3dUp7qZ8HyRlZyac6EWwCONR2l2SQJZDBtPt+z3KVDJ5X5OrEGJ1CwHbv5LUPoNrcOWJ
Tn2k4WYDEDZpsP83mo2wC/a/DgY03u0zVOMw5HSALu/2NrWIkeFoO7U5aigCtvvZu2TEM8w9xjAUWCS1
HyjWnZ9vfwLc4P7OVcnvWQL0UVFHU0cVdifzCi4LHM93vuMrc6hXBGGx+PnmvVm2sbv3vgH+dncHpFxX
KK7tUecPfPOS7wWCVcEbAmsxJEkE3PbRA7NGHX3T5+WOrZcaQYi7jHZX8zIE/K7TlNP3mXgfWW8sfo/N
CpGOLzXX6SfWd5eZx1G23+7UaQQpDlTHdnFQO+QAr8vv0YCfV4Cm3NJofjJJi5AOximAZU9n/lzJds2x
MEFtexAgY6XiwigP1dcZV1XK+sfPD9Sz/RhtEkMavEr2zKvYU22vJdgsep0GV+5m7wKVjBsnveaVgHeJ
HfWs209BJtRnzBzbJwxkeHD4Y5JKT8laz0JDrrG3lvbsXI5XHvnwCfuYxNjxAkI97p2daqgqllKjKFqi
cm3WdS46N1owfkcVd7q/Fb85r+zXI75yFtDxR7asbIGod7IccKtZcg0sh5edWdHwPyYScnL/2cmq7YdK
1UcVGYjH789OTjc+quKxt/iSxJ+ihV0neAzrPNEaPpTPl/hHyLJ/aoaBhLtssup3a66JazitxB9KV3fn
lyfzi534XadKS/9GqG505SDjnkvUCNBjq2ngHVtIWpjleJtJEtWNtf8neRK+OMaN1ovKk/xjXSTbnziw
OAVzmnOj6r/qap5bR6+21E35qXXOpjmQZDcYxMPnQiSW1vcN6IRKhXVPR764HS0gXv6LpirmIGaRBZVG
Je9S6GRZyea9ZHnKztRW144Ahrm6PKpYJOQhrYmsswm7xVOHWyxy7ZmPUgutSKrPt5Wrn2FhB58PxIKA
xdpVMTfo+aMF8poiqNZcou1SAaetXReMS72PI2fKkPwcFVzW/Bx4TwZk1/lwH1nx4ycnN0w0WShC5RSP
JGMDFKBf9ou+JNfIcCVu5pkZ1xUAisq9c+EvnWCBi1g8yz8fLNjzPZyJGYJnhgBlGPqTUyhjFJRbHghv
X5cfo8tneNHUdBS7LgFQsOBQdysHG7qOOPfisWe0JXzoEvINo6ER5IQvI15PE8L1iaWnS6yAQqeSJB/a
pbCaii5S7tVfZwfrCy38eB/2JSWiG8xTQM+VAy+b0t6+tfGUwGo2hwjhyHmyJbbf0tW19QqP/viDou5k
ZKQVV4dv9PZgb6aAnANp15F0zLaP4VMKjJ7Sc0fHgDkl+MDla6j3DnNedFa2a02633CXnvqBdf5u7Foa
HDqOiQmjU0p75TAvaHCWi36NMbtetPU+ncbqsM5p6LilLy1xNUwHMv87wKnrND4Z8q/oOel1C/1N4swf
EvhFmcioRl3bG/0tum7zspqBW/cFvvWwOK0zDOQWmeb4zX+Rw/VBfRCDiJvh5hTWYIF09yggT9+8MPuD
gFBjCUowxNsuGujGIlM1Z+dx/YK6UiTbU7QX4UeW/IjL47EbTQYwawl05zerLbeRuenFxvwRZ2PwnDAq
JCuauOCpc8Z5g13USxaPcSvnWyIPVCLCkVWq1dUSJbAQ+DVbNSRKg0wRy+JvUKCGQatFCI9KC5liQby+
UancCscb+73PKv45HKuC7kkNziytx5eMmDm3yHWHw8UsUZayCBS2BZkvvH+KAN4flSZcXNHSvBCfaopz
O/XAi6GrJ6RSA2JY+wctJa/UwGINtke6ISPzDAh2lAmy8QpGswtpUN3zbaFJ3KUSsPEa4+fQO3DH23F3
cWBvy+/4cqVBfUxxevR572PjSHxSLYCKYO4sgSuBnPn1uuGTPB8OmQGRzQG/HnYR1g7NlNebHgyIfTSF
7oWhMdOO6+cXI0lfmIwkTDpUw37flyOWSW0A9hXOm7veAljvsjlcnuHpuHzSNJdMnF7HIzTf/4CyU1SO
70jnvnX01uc5LAtszSmzuP2v9IsCiFxO3ij7lDMdE7KsNvCdSagZeciIe09sTd3EVVCcxV2kcalJNVU3
1zzTs3pJa2JSBoVJCP4gfZ5EVhN8ToBybG7ScQXf16wT0uLJ+VB1z62Gv1UFuCo5qG3U68jwkuIWHsXX
xb3JdDQ4+nzYHLmXfrMNFw9msx3ykVJ5fUcNQx4PPWlYqIiPEou1WULonBdAtgsK4HJDRpP4Za1IIzub
FXuGT0gwlBO83oMjyceV0nPrxul2whErwo3R3MGnqxbsxRQ1l372Knd0Si9W0+ZbkatI4TNBZLAh5zVs
X/obWVsWecmVKjJkE1ua8AdeYNip8vTKQ8o7+Xzo3mNRZuebyY3bp1KPDhAKyQX5GNmH0hTG1Ygoc5fE
vlwxPHed1TuhHhhkCqF0eYJ9SbSDIbUr9OyG9CYGMpE++srOhI8s+0Hs8S6lDevcAXX8YhE1zBZTp5UY
2qSIblgMY7GTxTR1hj61b9Qa4SplRPrKHG+L3mzywo/sBYyGjm65pG1yU0dxk+TmIOrJFWjJw9H01Rtt
PErRs/E0x7NpKNKDtiO4WGKjGWVZ3xPZVq1yHUO/9X+NQ+DFF480N7RYZ1Y0UDF2NRzFlFlcZBK8ANm0
ncLvpeFNaLA3Q4cywcd0p6K+6dRgBjeCfkhaON1Ohekc77AW/wd1IldAqNaSzfDRKqaB7HQkb8m3DuYk
YACnr0SuLBui5kc8DgC+AP+Qj53ixHiAi5MlJNALAChFSdxs8BCV8GKYh/mA4HtqAp36lUxrgpsCYQlz
tlS57aOZtWBFantY+W8LiGGqYjRukWuxIxk3/vWsR0zEoAyv8/nzH6zm1UVxGb6DUP9wGViGoDzcxhXq
qzWCDvZk1Rq6JEognsUYhXGcR4rJmOqYBYimQef4pwb5oyVG+sAx+H9iGwRJ4NdmlgoHX5/1wFEz7yVF
EG1B02QUBRpnKvqIpT5xOQMz0qr+6Z5O/t+u88NO50rZXLsZTKZoc0283jaxPBTwAeMtUEcr/Vbywep+
FMQGsb90yVi6VlEvEpR1lFPmJm+ApTgCbqnsNXspAY2HKkgWuv+Lcl/yw6hE47PcE5xYGp46hjJG1us0
fcidDz7Wpck4CUzG4x/yAnvym0l/fmlocTw4nrvFAm200O9jUpmEytpcBcxDVeSVgIE6An7uIIp7eQUT
ny9B6ZToavGedMLwWUSc98mXXLyEEu413bCyJDUUWwbhO2YKAx7rgezA7S+FrCwOl3ZdabCtEZhb4kA/
Hx0C30e6vZim3Nf+Vfy6OYuqoDHmkNGjmZgnyUBPv4lsgWAMlt56whecS7aEOUuI0c/mdx363cgie2nD
cOpYjyVV8DACvMe0ldABRZZA5PoCoWxDnoxdC9pdRkuc3vBRY7sJa8DDe3U6fYFLOLjUzUHrJghsNXUc
AP02G0QJ87ryP9mZ0Ap+VGUbO74hnuQUngHxA7z7J0fuf5vGO4oPSHhoopRH12vlGR4Ctg4kblIgnoLO
Cfc3FKViX/Q1Lm5gNEOTiu+do5xMyniRhwctLPMbyerUMzUybN78ApBYDI1KkwuiLDjHY8asBW2hIPF4
x5ogN2zm+40KYcns88nKg+31+tpormlbRRs/QqqEEEJAc9enWlqp8hPReFIveKQcutiE0XrthYb9xHOU
ZDT0pR/RkCNpw/NPimclYIUlhis4dv3bEU3SnsCHgSpugftlQCVqTOIAkklO2x8htzO6oKtGqU0UaDKt
9UmP6PMamLxy73qh1YLpMFsWkS1anwwFAtR9VRTKH9inm4zQFhUuqxOa9A7WgMGZOLHjEsINpruKUoS3
3tjQbCWLJ8evuNMstfoar6A4Fkzzqa9emkZMFjPlsYlReW2PWPYP+6zfGhHvk1ns0rNYkr760b83191l
aDmWrWO9GC1u5wJonQFjSYu7UeYCu7HJZiIjJcmfe4WNtY9XpY1GKfqkh4OkHlCdeaEn4RI1mgcaVqYE
rAZNwgorn3VsZinQIR/BsBsDsL/1fr5SKOlHYQ9IrIKIr/cqE/cId45UzI/mQGLqPegd3WE9ns3zKgP0
BWahwBRRw4aAfCwEGrnuGNUAwCSGT7D78jESUAekzVcFz4CjykJXLjWocy/gg5X4H3dBkWtudq18do9A
7F7jtpBMZhTqY+CkXLUeBLsGVfIwqyyeWMQqUCkQ7q8PG/PCAFvdmpWDWP18sdEn7IneaeR5p4OyRZU7
xUhTSA6saUUp7EvriKMLT4NM+4RuVI/FssmScg1BaAoRRPYI2um/br/qrA3fMpRFdrbnQurpsrX1OobU
qZyyU3dACfb+DnqMC5zNPTvg/7zIXPVp6pEYhttvXZUaWXo40Vg6CNtxkhcBTb2mC/HwOsw5JlAiUCy3
pQJCiDRSBAlM+cCrghWthV2EkeJkpxz8R9cLGAkGDY0GAzpZkdGkJFcpxM2W/GrvBgsAWug+yiuVa5Ky
nltqduqoKP1VOBH6TOkH9wPbWedh3MT5Cdxgwo3OnwyMgoGxSgrUUGCIOLGN1QBntXwRc8VWS2DLfnF4
Ln7YdhTjNTa5JCzSE1bmI76FzDZM80MJLKR0+66t5ZXTQBnCBwrFExatr95q7EyB7W3SumPKq79Fk1kW
VHMMhzjDNkWC/p0R7Da2cRSQbf0ocYL4W+8TwNUCrGbXm2nTCOUoNgy/QG/+fMiwr3keSTMC05L8rix9
NGrG2ZhQEsu58b58e0eKI0Z6WYJfLF9kMUUZ6QIlbBR8FA6tZNqLVoMlmWwylBQuR3x9ltw0s7Rcga9v
Z1C4eTedfj1lLSzCC5TmgBztDe82pWV8TQvgyptLsjmmFa887XWruhjJ1KB4f6GGvp39lomT6zSpCLYj
zr2XRkkEtRNCa+GnrJrJZTdL1pB3o67oOEmGvajvQXH9tU7vVppCfI6ivaVSDBj4N2e9hct54E7ikGQw
4EVbEKvtO71OCcRMSRos+1OdWtYhZ718hGGr0jTS30HqBbh8TR7jkLBl/WX0pRzEGVm4UCFnntms7uBL
rOuBUUJOKNL6Pkx20Mo6DW8idfvX2zZ8S0/2dP7eNW40XWLWdiYLWpKJvWNgIf1rEM4Dr/F/QSgu95xS
pf4ZIIuh0sB4SyG3R3mCS7564dc6O6d7mXBAZWWH89SM/u+z+cLmquV4u6iKSWJuyBahcbJKpiVreD/U
JSHiy2ugBYT9iFJ+rPQoKZslxBEixG6J8Ztg+NeDAyHEjY6zenkRyQEz9Ze2J1tqIZ8ki0dZCv6XCrUk
0aKt93/ElvcLR+eu7FrQwHu8a1qx78bsyS8vwjMPVoTp/8UtfDxWlj53RXYvbkkfXw6udyQmJy9S+OtX
d95snJES+6Fa/jyugMwzB40rXueDkfAMVfw2vKieFdXp27ElB9/KpjMq/L7lHKNd7ak+L6eLSpmP3cQV
lnTYFmakPyAeyGEMJmIvzE5dCZiFPGsK9wcLEEYSx0ZWyAX10rkdtaWdaUxz8Be895MADdZK2FioWMZ8
EvQyrrysH9NYFdrJS5PSIdVVr7JgVDmpENZ73JnZ2YjHpOuBc+5zY5KZvZQ4du6E1IyVFWwxbdoj1H6l
3VcnWtT2u/WwyxJxH20eNLPCBQTTRiu7njpiAIOLbHCXF+D2TwNfuB0B1CVfF7G1G3rR99fvXgUXVdr4
w65ew7YH8nm8NIHqlCkq0WKbyHpp78+77UypT06kPzfLaQrrEPrmyropjeBfYDpXq6GdmxFBtTX4S38a
gq/h2EVXgl5ah0Wsn4cc1bKlVZL7B0ebQZ7ceLPmMPv+BhZpPLnP5d+qeKftYfJoXyFK8u8T0wlWz7RZ
vevItH/uHyAnzZzI4yzjbVKBV3Ym+wEl7pkyAh7T+370jpBwW9lYFtsmg337HWtHeYbP5gto5y+/ffkl
951MgJ2P33em5FQxLtwLH5y1MJPyzLlPs22rGvrr2RmF0TRNvha0ddSgc+qPRyY0TdV69EGuLUoyk3wJ
FCf4NB0c4iwXTtwucuUoVwySw8veJDqeUJ5QBXGv7B9q7XUdN3C4zrWgaMVsvvkn4rEAKiySYNlCSRBi
m80S65vFVBF9X8m3hCxY5CYW+1PGqQkNTaQ1vH1hc2q64YLAXRqAODQlPHpPJ3OV+H1WtshMxaZ14cGt
NaDiN1g7E3y7aY/elkeiUFFzqqLb6Ir2tJojSFUDjxNG1WCfuVGltu57BIkqc1G+sn5zZQFyGPvH9FnZ
k/qiguxbFWcpoLxLrIY4Od1B2rLE0jUXuCVvgK9AV5XUToVJC45OFuNRpggJT1EyNt7RLDvR5XFLg5if
wD+LDgfrTcDhyvlwRJ4AQh5jBybyTn730grdh3JI4cK1+85yeVahKMEVBqJ2JmBKZJXA2h70Rn/xNu+k
nGQcKbTFoeLp+fAmQrhD7Tru85OMGCsVWeJSsiGgL66FXxh1xO2VS586p45i1idIiMTeeqyeBShXdhLN
PSP2rMuD7ZN11zd92xY9zSRY23QqvAa2tfOcfEHzvZG1xbgmPppY8tQ/wxOPcmVEh0X935XKhOkVzYem
CuE6CCZ2dFMqQ7tySMHjd4xFqpGSYeYPFgzLHoecqIL/Ogs/nrr5hkiNdzBsyzoVdnrG6jRcQIZUEFxV
C0QpiLzSnP7Wh6yGqEN0RQpQ1+fZwf5oUnO/6d6R40/mIFPejI47LIplDxpj2EaoYz8U6vWe2tqoqmBY
MBXo+iWvaElre/gu+tj5NPcwtRi4GvgMqB3Yrt6jK8Ca3Zz2BAC/PhM1JBhyu6Zxty06x1m0cXqM6ZEf
HNfRxR7Gd7Twy3YA/XN69XF+WaB81PqI7fZ18xMPFGZGWkhTCZDc/sx+qGZZSSfj+Alky4sXooWPYUkd
lim2Li8ESJvqMYTK06mf3VdtkzwNpEREbc7075RbTLsLS/OtyUJ2oANzkkHPkPm2vGmQWq8WyYeUyRvT
THXlGopMHaCO2WDR0KseTvOKcI4wpJdN+TKOIgqW+do4VULgyuD8VC0VmA4pU7QTp12aNptY6TiY+uQ7
OTLOwMchnDcNekn9w8JNct3umciuFh426vlyj+6njEssXD6kbYFulwc4PJUv+Wdl8ucB25cfHeIEfisV
+ARESmx51joZQIgvYErBIZMc2Lo3RonJ1uNnBOO1LJEdRD86dyfE7Oho9lzDxjsMujEmtj7khR0ZcPF7
qdu0Q4OUrLDx+CYdTkSlFUrzEW0kd70fz0BFPlBeDUvbLfs1lw3okwepXAavaibeP9o7SsM8I9yeW80l
np4Y1FF9wnt3mwMIBwycS0v025RwRkqECrkMwCuercYbbsc0DxyWlWYnTAjQxxgr/4GZtOlRce8JGgcU
qP9kNjIXR+rvbM7geyuVTdE4Gur/4T/HHDM9iiARKhbXIC9xgTXqnGHO19yiNite9kFfIohgrPt7vKpI
HMdwDACIOEOGZhi1pI5OVnDedAxMwBq6qssQefgXUW8zrEgr8sgamNAA5he2zRlOPDFUTu32F81glzBE
/0dzZn/gsybL9Pdvhz4gWjJMe7i6sId0oX2HD0khNJGi8l7YAsFwLPs5sbVWm6F+XC0SjaUMqDcTog6n
Q9f6heOobyw+74sG41WsmE7I9gXdkw13CjyUQ0MXnqw9GyE59zlflbRqsUfjfPYAGsVdKrNWCv4S7d8N
FAoOrUOXgsHavkA0RnxZN6d+o9Ff6wggfnvT7tlJ/rvcaCpvd4yrfgCcv7lmFxqON0t/Kj+WZsfkXXIr
QwNQarxx3GSfElnZnYXebtxuapGV8PzvPuHvi49lyqCoQlifOGi1nxE4mm3lDgP36+ub0lb3Diix2o2E
RHSCiqaYJ7Ti9RZ/X2/58uwYv7fyb5sB5M6q15vXvqhlbVAK1oTpJaC6Hfk5eK2MhN6z4R7xUZ7+wkOJ
Waolz2vEYi0sXIsv8ltT5bELmOWdUXs5v/KbIkyhreJjh+MXK+tGOb9+4VdJN0JU5Fk26W6I384o0xtO
amr8SLfTrZHlD3h5b6b/bkubNJEB8RSPfvhHUzogGnSF8WAnrpKNL807wX58BshcHJGr1XDCG6fWnDZF
dnDEsGYh/4l7m9+IvKVYN0mtgvcTKSmsiEVqDdiRf7dcLXCP7heRAIe4sATJ9jcpob1bPFZ7IzXWu6tz
2rQ2xS90A3I+g7R5B5pOKrGWj3VK/YlXe/84+q8pSuE2GxD+otuPjTRXLQ51jXaogKyHAikx9nGCLzQD
I2ZNabAj1MfM57qickJz64wYBaHJqO9B0hiFQb07nqlGz8Wndktiq3Cyi1NPXlryb9+cCM/9dHb6E97V
/QBvuHJqLN3K92+Miz4Ssq46sAQPeRO1POaJAoLvUyJ2VPjq40mz0cNqLsBynbL5BEOMYXT2cjN210ly
zSVmtkkmL3nARFRBTBK3ZJOmVolVMmgiqMgJ3QGHT6fE0NzpyRcEGQUN9gRUwCR2Bob137FaUqo5mJWp
7KruTo+deKvN0Z5FM9CfvDk50FuEq0AJj1iy543dWtE1+RnPPDYcouNO9/Zeb4KmVgFFhtcU8jW0TQEU
zitpgdVb3UHnPwrA77gXYfkHNNne1e3psg+BTQDlrbOVLAJ72ApscLLL3uoTlyPIvsdjsn8Dtw3yxwFN
iEzz32c7xfnRnidhCyAMnXHok/TPmdYJyAPw+W4uC7OIfdlEYf7OZ/yvYux7LkHFj81cRScN5sC8VDSk
XTAhBOgQRrv9RGbgR4y2T7pgOk49/gPxGOHufdLBlutdreZroedOf2jcpjR3rSLBk9pyRWur3IrTD8WI
QmPffRCueRK87vAR/YZVYdTr8HA20Z9EDTrAVTTmbCLxIQFoJ9JtN8Kp41zIYMmVw7Glq/EpBSw4T7mW
X90V2yCE852NU6MIGmqm9GASn1j6CQHQcXZlRzaXqNfsqEoMQAm1dSpEBlwogKdPTWclse61NdQVZ4CB
mPFphc0P15zV6WMJMWnvxSZfsuQwhrApM7UisHbkyh9TGG/73H0CaMx7bK8tzedT8T5y1I6mT8WnXNDA
9jGPfpFK7D7jVSVnJ422XH/L51XQ6MNsi3LcVu+B8/Jf1se84Z0bO7P7iEBi3ygkYUaLB7CIdaoB/6J4
H7uF40BYR6INxWdv4JgHEWSaL9MOh+J8tEbV+vUZ8WKHFBah83uHw2IbWg5+qSCbOhcLry2/Vp6rHos8
gWdu+3FmhrPDwD9P+cdQOhNV8ECq/ckuSp6ODcgudSHLNtxx4wmE2aquUawhqdKKUJk89qdHuy7j4b4K
2ivT+oCQCwX2blgdXbKE123Utts28yPtcDqaPzf9MdwJMXLXWddUTZxtP4dcK3GfeW4l1n9Pomeimtri
wWncACjFs1bR/dV0HvBidRzAB7ngTIQCDQlFk+TNtwULG4NFJWvOFG97VYRIEhVBtD6fjmJJWXz1OvAQ
3i5tjhSqlhL1eGYHURtbgU5rwLkiyZi7J7LHYCxXD5SItP9abZC77DiyYzOPYXmonOu9tnJM4RlTxwxe
5jfx3UjZKxMQRB9WoexMfURER+ivIhbKqZby0ZKigAqo1h07RSH2BvmXJdpaMIDAN7ABC789UoEb2A8l
bJDzEqt875gSlB8gjSBwNI64/JCWYgAXpHRlLlLZr0WjedPLrfYqVDWcgbAS2VPhJWhX59CJeRsARskl
3I4GElQ4mT6Jud7wcervaeLINKJhjT/zV8eQLxkMs9NKCGeNcvMyjuv68zbG8OwuSMJqCL5Dz25sokP6
Xe+kSA3z6n1f/3PhIESTt8gNqaYVk7ZmRTi+RpJFlUMzzF7vaVJGci7Sun7C9QsraMTZzC52Po3Gg6dM
tjKgFE6xTRZMrxZYQPwnLIPAEHN7qtjAshtF2LQtnDlwn1aO1hG8HMueAf8NM6KGrn4dGWQ/pVJX9Qat
L5Z5iZ3UC4iXX43/Aq/4Hrm4hYE9Vh+k5yoxi5ZXXPnCGTQeVVItEYFu7hiv4mXyBAtHFSSkyDHpTR+p
zmAVHsVm8L29XLD4TUmYhd4acsw/KBWgXUH1XkHny6O90r24iu4GTlXnTbG25tjEbkzjtSOs37wYqHaS
KyMLi5IibV0r8D6QI9vCLmr5ZBhMOGYyJsf50wX6i89cWJ+TzYt9RvZ8SG2EViTeKjmBB+F+1en7K3E3
eR9Kh7JBpL8lgQD1TH6Tlx6KAmM54XsBpusvuhCVMkz3I16U7Mma0QDTeDQalZDa1Ks1vwxfa0wL/KuT
erspqL0skYgH66TU2qAhPj+6fMJfYyWISvgXZHeBRZzFndXk5nJQDaPkXsGm0Wml/hfeAPhwAdd4PdjK
hNd6JANbhZKEq9JDR5Itxpqp9MiS/DsCxeZ+a1/0Nj/+0XtoaBh13JKB+rfdAqE59jY6LYVxB0SiogZ/
husNs05WdRhIGrkbtu6V+/5xl9vgI7OkyxYkUcgXGqgL8Izj94MZmH6VSGSI2MuGvuu6iHk7cQ8P183A
SFZJH85+xoB54osMPJCF5KvfY/VA2FqQdKTCn3tBCqG0Z0XWue4R/ZsBVjkMnpb3EUk3xSjrWvs/Okpo
dUu/xxdNFTiKfryDLCjDlCcxjZvBtHIaHX69iRShGeyw+Cyq9rL0/i2zIvvYeOZPdkYBVbOJHr/IyQF2
VY/zAnio8eIm6X9a3vBR9lqFP61z/iszqX+Uj+l8SLp/d0xP2XLz+TYwRZMDGh1V5M/jBvaZEinH5A6U
JOrapPsYJjORoLgCEBbrc1QyEhB4qnbzR2RAzkYrUQV78pObIoBOjE2OAw+AOIJLszvcH1S3rxidYT3u
IQOkmlHX43tV1xhOCbcqWSKE5HuoT+U7lE5tKK+a76eSdY+A12embRXGanE2QNXrtWD5tCx590he4/wT
/mrMF9FP/3HEp4rLBRZrxEQCfiyWsPyxMmjQ1TOlKN3jm/k4FQs/y0yiGhUH40QyGbDnnSi9aMY4k0Xl
VPgFyCiYFoT/GLv7hesyU6XahoYpTEFnExOr/4Z1oTwn6m3QauGdIucfvWqJaxqeu629a57IELQ1JeeC
AkRs/hGjfEYgrR+pooYXiIUBFwpBxkq9Dj9YKDqn4hC98UNNj8gAQj4bxbkI/pO6nYHYIUH2oUMfdzDD
6HT7SyCqeikJkFKoak8mkX1uivrMJ+1GZHC8WdBvAb3OHRtdYdrobQ9xQoZs/zCQmY5BncuwvFLB6HKS
Q4tBNjJYEBE2kUwgmxweZfPiBBeEFc3Cxw5Xq3tRubTmpBKbcsgP/7lukOIfmBANsH8kPssOR+JwTDFJ
3JVI1iAws9ucnGWnWJyoHksbSfrmh5nuJY22ZrDb5JPcaxwVRdyWq16lOl1XkiXQMxvhhcfjhJlI+Fdv
GtO3ITmpfLCZaG9amZdo5QdX4TpVXCpSKs8lwhcymr18BaoHBHeBxZg1ykJsvmNZgHPKH8c9DiC441Au
EKaB4RGawxbiSki9KHC3co2Vt2aMN30p53fEKpHzknQNRbxY/mXxVt8a2Q7pMUU3MShmFk5y/DcnjRC+
zFecbgO9djQ62umk1s2I8cCWxf33DjyEApelBp337s4q6goMFjdv3aQEoWEnSiBVCgg13DwZjgRaj5Md
5JinUxo9JwrriVgK0IvwF6F0mNF3wGqW8ZKyQwohf76aoF40R5YVOreoCnSvU2wcbJ5jAo3hoX/Z2JtG
ZrCMeJ5DtPoVDRj+golls5I6zhP369JujvJeRA7v3j9/9zgJgiETCrre+PBFOpJJVdae3YNtDkcidypJ
uVzN0qm/U1nQEWucsadrn56M/Qd7doZ69e4qbhg+CcuTfcUEZ7fbGpjtSb0iAJ+3yISgwGKoa0xoBOdV
U2LQPvKLh/NIcklNaFQnBge02ZxzMvLYoB6NZU1LDfRvtEjQYYQ2k6ZycWadqeg3qjEE54mzIFqfTBjE
kpZvu5BHtXRukAbBHpmmkWzMhYtejyM4wIC1rt2zVZ/DpYZZN57a3wXGrr9G44WciNzvyzP5PHBnQHIy
9zeloPMw2eG5/ld5H7XtKBIwVLnFsA6bveHcCquYl1bVIyEKM8KGiwgnDDaIPSp82Lqg+gQhT8db+YPa
XxJLHpZ2GiUgwZU2gPkUDm4b5qf1/5wtMlQpfn3rnGyZvHKIyWPid+IS8/DxUZ2RJUEDC3zcUInG/BJa
VCEJGdKOKUQTssoLKLs92JPPhCzSQq70cn5IHwg4jUVIf4NPXeleFIR7fwXwvvReD+9GK6hlsDTy9Z/P
DAo2MjZDWJzb9DjNgSP5ylRm1fMMx9xgY8u4qRRI/8qP01J2vQ1s5DkhcDQC/U6JengYhhyetITExlUb
ExtB8e9HK8DvKu4tIncidGwqRriTl4v0YToutDJiN+QZgWAX0X9uYAokcEKHjptYjSfteS5+F5NHHFEm
0zXAPJhSu2wtWt5EGGaVKQ4Voyp2suh28X0eO05SQOD4wPoc+vkWqUx1ZLS8HNwoLPD0jU+T3ejqxScd
F2z3/RPQQ0qdEaRogs1mfqx7KP/IL+RTfMcN2Q1iJpirHDDj5OhYJ9V03/ClSkpa3EWSHzGEwdJKWK+t
QfrnGj8oiXsdIQq8psea8gUzQeatxaJD6zLP9529OPCq+8Q3LwshI9OYZt1royoNovvR5wEvUl+KNNor
uvqDUfy4+TzvN77ZhdqpQ8febOARtiR+rUsRYjQsUJXHvkMphaSiTREm/u41pY7yMEGwIHM69TtXGfby
9WnnsCF61LiZnQ39N7x2OYgSr+DgWo64/Pbu9N07RhmzCFRzNyUHlrQMz79jTzx4zgEXei81hVeZTXWm
ulAbrfqp/LiF6a3Buz6JMmg+tZbwp3XpWbRzkeWJwpdBVl3KQWdzm0LN8wI6Hgn1FECI7iK91mFTtcrm
lo8dCWuurmssVlnsmgWXKmlqjenufFMYhupVvURmc5gfKr+/qCTwBfXa9x1mWXYy2PFnLPlvpL2lx1l3
bhinn2B0DoC6ncZliAPJK7MT1PWm8/nEt3pvywhytH7pT//BRxo9IAisrEQ7hFfh1MZI1ik4GXbvNRM0
ybsg/5UlEog2WBYhxj7Z0HuRUMJkJRgXI/WLRfOxm680v+M1aSNS+YZL81unLkzzMjW+oCNVH5WxcwPy
CFY5X1woQ1Zmdzg5zot9xoz9hsnayYBMeZYeX7JiYNJpU8j2Q/cG3o55GNlMgbu9fkygCVUjKXw5FQAZ
l/cAAjLK+KXn5h9Z5kWt+/Rqo8udrC6Qz20D0ochkM1gjYl+6H7gLUJ/+mE74lPUytzblxFbsEMBRAAA
aeeayViHeb17KeuOsyF0hy7haY2M8yhmdTHn1870ZZVucNrq05C6IzLFhJTdOihQ/nBz9giei8JLjrlA
bF3C5DL+fQM4FeGWLHcubZq+CZ/GO5GXVcXZSIPap7JdDywcR0pTtj3EIxc4ODIjwJWAEOkrmz1MpkOg
YtM2zUrshkPOCd50vQ8KrhFNRWdVaibPOx1f6iUgJ7Hsw+g8n5RYgas9cCWHggLP0BWq7HDf2vvo9cY9
SqrSGLsgTYzMZdrJ/aqow7tCtQlFgjGQgSRRUL5SEDNVGWwDobyM8ybRuIp5xehj96ACs48jSD9lIb8O
Mfq1k+bvaIu44xG8ygC+wW5J4QIfxtfTAFx7ZyKqRJf2S5dSZC2vTIqSabazWaC49hP3AIMZzv036KGB
hS8g/j7SIyyH/nk7CPkF/F0TvhtRBACsSQ2mQXc+rhB+gcOPM2sr8cdf8a+CN2l7CO1sRu7yTikE71Rc
jja+GlMuNZbs8LKGrzZ2d94tScTfDzAhSrlqgbwT4F86qZkqk0tAOeVrAm4eyJXBe9xZw/I16jy3Gk+R
trVarcR6fSB3izXxrh65EU8h2HgDLMZPHl4OEWvXQo3yIqLAKzBW74hJi+aFo2IKbIC4pQQcEs3eTobg
agXj5LdPyD5nE/KlbAJN+CHPKg2RVCfXKWKXIqnRvVUCqtRdiInj2kZwjQc9vlYI+ZxnD4cS/OAUvQyt
u+pfQHNcyEFjPgmfUX2zYeoxPRmxL4AuvDTLrXZaGFpGZ1irHIJqjRNv0BJa7K3g7GMqlZ0tTQZcXJgp
ypjlwLDYhT/hh5L0v+gUHgCyClfO8teEI3SAwrrdpInWuybp2l+ad9Vta74F0fbCtNeG/PjXPljVAKkM
k0RyJPa474ZOBF21jxZ39bWMgwZgwJeTDuZdcmZgKaB4U7G/aSIngTa2G3V+mT1gA9SLJ34zFTjtuoa9
8kZaINl/BZYOBDxEu3JeGORgdase8mkQQys8esSEf6lFqSRrNRcaxvIINNF9P5JTEPN52J8+utuw891p
H19wVKcyGk1mZRNwEEtMFxrfe6J8Q0BeqN5Xe9q4wbNmzFxdhCKJQxd+6w9A7Vtgi6sdMBWWjluEFAjK
zi2ofBSkw33jxhpId6ExRqGmka+4kjnu59n6Wz56/aneUN+ClYkNI7nKtyRnulIhXDBXJB9QJZJfoBTx
sixzGxcSHpotLY4XEl0lqgC6cz10L1DQvELSRCOEEbHAtZvBp4Jv7Clrb0RML5280aZ5OZ47FOd3TWJA
jJRvmcyqE8TMZ1YWL0w8mRDgDSRdMwRNo/u/Q33fWrfuA8DykE6g+UxM+u32rlNNcaY/6eI+FQcNiHbe
ZIEkCGir8GnTOn/GueSQZn+qLhsDOS9h9HRycCgfjdWfu5W+bW93lxgyo1o+cUo3IfBm7b18z/NTMTMR
AfU0zG37H40NFIFKIHxWlMLUjEtqS3R08WlenIPfaHN3k7fLcW4k4RvDsutV28iEIxtdpGZGWPyEGrN4
ILbY8pIiM4IyLwKTc300sLrbxnBhQopSJSPujTt3bm6v1X6XoIo7gKWfoF5L44ANd4RopzOa5MpU286U
A2X1GHyJhWQ5lp2cDfxiizAhOKp1jzRJFaAgQ55JbxCSGAHCB0xPAsiXPhqh7Kqy453iQyElXLHdcYrb
s1jz9kDHnAkAFB1IjymdB88YDDXcwTJDHyvPHwfi2WrPnzTFW3cYoNvnnbXLktiwz+N4b1V1rS5qn3+2
Tu3SYfxQOXE8FcoVHojsS4gngMw2n3aOsOml8TYgx/2mzlba5dPF9eQIJ/rRMz0m/reuCQvuKKuWQ7vd
aTzqbHOobYaObJqVUbCWPIK8gIMHNHTFy7GCaeS/DGGzwuWt842DmOGtgxVegY1bQLJSC91kA25LRuF5
mzKq9uUVu+pPvY3l9D/UTHX/zf5pxlgYUEmytppRU7G4egp9hkwt3auEQganPu7IO4X5dEJ0ozCn2JRE
dBPcMgHk8Cp62UGM3u2YkVKhFhh+/j4fwTshwcsnIWBYoYujZPUBAYk3fDHgP/CoMZN+VvXq+H7I5qHp
6YcsK9RPbR46GHDdTe1sLH/dV1navRMUaOlnAhssq8eFrn5ROP8l2E/LMU+cgtB7V2JroLrzA6e6xAiz
6upsZnMsCtzfUhvtRidm1dZxCqgvH1nuZSQtzo9qtbNxPFfeh47VjUJrZQgpW7tP0XqVONVyVJbG8XB9
ACuOBseZrEV6kYFup0doqQe9OofmF8cX6yRw+2zLwUn+wsBECU5o4UmhmYLL5eXqMFtM7ojCD1otEo/z
ZgZcNjsia52jYtXoq1F9mQZnn7UcEnNfhzO3EY0DOZy26UtRELhXn6ypPrv5hQ9Et6ZutaZRIpplgw4k
Rv7pmQ/iDlVhgQ9KHr86fbTRWEReVXuELZZfcPlc6LiIA91XwvGhL0IAcR7vSOSfL0Zf4YbjXZswxDwT
9EkeQIks0juT+52zJHRzNKO67yFZVyF+uDDwJhACZilqPx/FVlwWS1czVImwuuyQ+cL6rxB1MyMJB2oi
pf5L9Ki/wREx54m097p/s6Ljof8CNwR1dLzRSkWH4LJMAk6UX8lq/AdAs+XRc3c1dKFmN6wl1KHNrHN7
FBQwsH3vF6+CX8bD+BB5LfDKc/3pHJlVHQdnwOTd/5CFsLL7kJtwlI2SycfY3GoBsWzyn12lGRw9NHIT
m9V120wUM0a8I9agbTmAjSSTgaMDJzaw3Mdpnhitjf/ooX7WTHyFERpFva/9yAO47yD0o1/MQdlP51Qh
dlSn5EKNE8vX9b62pezzuwdsjPOfxatpuJjyNiqDoG53401+azKk7C3jY5wJktnxcVf3sRloyhpyJP6e
PRCF0dEnYA/cIb17uHylDfmSCfTqCdJav+FuE4Zmj+m0PzYS+nIxO+7nGXGiiX3edGowX5ICp5GH6OOh
47lbnSBrCDPCeQnkxMlfyYARwNgFHtamKQnloi3y8/wHw5epzFhvwhiBj6NY5qW9Fa93iGfUOHFg7yFI
Qxjd5DY7ii0uELYRlgF1aVelcHxIKBGr/1j5tpTifGWmoFBt7RyT8a2ji/8lZ9j1+BujIafWTuViOEd8
ygxydxRjpWolQBxnVJgj8Uzzy24gOMalpqquZycQSLJpV2Gxu8uwFUQ8r/FIc2f7o6/PpYTpFkTiazQM
inH+zkoYq5yBrGvmcbCcwDeIZMnu7iWt/Tg+h//MJTGLnHe6Kn/sZ9geAdMIPjU1riHNl0+04FPkGAho
AZtuI9XzJLpsKKjzrKAH9PHLKHePNneFJilORjvxEpCZvptdFXuMBqHsTzs6YE8HVp79gFVLlMfMYyfw
LM0VNXul+/2HiOlcnhwIG/Ztakow85U+DHxJKz6u/TLcjoBZVn8LDU64Wz9uXOwa8Lkd3y9d0IV/ig9L
nLM+JsfLhSnOqdHiEn7SxejrFr+ikeZD5TTFSAUdoYr84xoc273GB0PC8I02nIgWeAAHZjHRBimy3GMT
qvLVTcl41SkteSfUARwPkuhBtL2/BrDjuvxQrYUYlKxsrnzTpdC+8J4jIne7LChftfFXCIRn3ZhiGUdm
AA5pivuJ5xzG8iLzuUfji8M1dDxYuvt8rOyAGekkYhcj1EmTzbdFxGk590m8guiWVOKfPj2YApwPKZxa
jAwgJOreOqO/tS7KE7+/ssTtnKaQPPexeQDpHPMydK6QV85bnSIEQTxza/dMu/LrzymiugPU17T/Rmti
TpVk2Vx+st8w6Ch0XByJVDxK7Htkx+HhxIPwsxS4RJPTVPdDjW2rrJz8MwuP0ukM/L5JKpfo0rSxfMLJ
iauz1G0atWwo0ZxQb3mbXX/JHs6wS90zsLzECsFCm90jlkfw1sLfIHeefw8LOEroCJT20wCWPOvCLYiy
Eky2QaxjM6GxisZltp0I2tttaKYhhhJXWfbKbCcpU+X0cr4U7Y6Pq7TOndZwX40YaIoRg65SxV2CkNqW
rL8+5Tw6txXmX7rVgf59Aml/1g3/q5ErZLQbN3c557JmTNIl9tDmD4LhqFl4Lk99OCGxxwJUvqQo0HXv
y9fQvGVcbCV8T9BTiRBCTOi7TETxyVZvSEiwaNLtqU8m+ajuytssV+iCp7EgjrVwV0wMKcebI3Rpdgk5
OXPVCkCSqM8uyJkUMmgFt5hd0UravvIZewtA1nHtzfSE+170vbOo/V04nIezrGYe4b43F4a13DdJVsob
LLE1KYa7GyimSCGF6AIQyfAf0nYsE2m3nT8xoVYk7j4c7x1jPVIXGvjgKcc+Kasj3aqckSAPD+eWdchR
WjLAyKr6dALmtQrSTiYGsJ5SrLRdSOJeuHWTc24ty+JAF24ETbPWgp1TG0O0kC/vYR3CowLf/IfzaJKY
QYaWr01MSJy58SdpA7eOhRNvEJ9C2zDcCvZ1cRSNLK652Jyo0gc6Jy4V5doPtt24JgbHUiAPEzTrq6Yf
hSkaLaWT5QxqqVJ4lmabGpPd4xqQVxus7DY0dHPO7v1YK5mIPPkxXRde0qlVCcovcHcrnbSlmYyYLdtd
93/QDQbelwizGJRsyNEVJ0Ivz2+MXv4LSzDLJ5rmKgUqhtZvls7p8pORrLOMpYgD4lZgXMEnwIRkWxaV
840X4A0nUnQf6Wnm14NBNwlIA37XWf4wFvFFIv9Wd6H57ZydmSGetxniTk+TrgRNuad7UQiwAU+SxSEB
eBWgxY8j7yJ+TZYB76CiArI/0CzXNauFKK1dqseo2UiZgFqPvYmwWNx04hanLFZPWVQmh82h8nL6tf0u
bMi+2q6PPuyHFS4VDsoKTBBFsV7mBoIpWho1Cp1GPtFoXGbLz3jSNiuQcO8aBjt37urHUvgwrx7Tuwlb
dPSMbL5SzTh1IxkHKJw/tyFh32k47mZVBGWMcQBaGcaLrZxdhPXSPhOY0vJfiPdnJyC1EwIXQebqir0p
HtMr8csY/YUsjnIgr8G1APvpiXoujz+MOGF1Gxv3afZhvz4c+0zkJGY38YpqqSQrKb7ymh1a86/AsfF7
78lJJ3mh9ts2luxuk/ITUsP+agQFKeGuKwHW6CD/YDQJeL4zN8MV/n9AqQIDBlveeXvh6364KFnoyAx6
6axIMXRxbSL21nLvoRwSCjP8g5bsjmGiVsOmBOT+RiBLZKsvvhHrrn85DG4f75ept4HCuGESdleqx4Gs
CLQmeVdHaH/F1TMBxMYn6bvI5bgLfI02cC3+X29Y2fVQEVOU1l0cAEAhhZPW3HrHPhgv5a5plo6Hj0bB
fuZqU9TqdS6niSYLbUVR7rPvGH1d+bDj/KYiTEIXjigo/CxfrQrbtBoDIDBD0ZiNb9UUyS44ptwEM82K
Ti0WvJ92wj6QBY+ywN4b4LoQfM/dUesiH2oiFtQaC+uS0HeMOA0XxljRi5ywqXK0nM41f2cMrw3h1cuS
5j2J31czvrn2nalNs3upKCLXKQOoAcw0AUkYxpVmbaw14YZsCRpK8o272F2mg8YLC6fEgbfKAAZSQRVT
ngSfCb+klQ+iu8SdcMIFGH8xGXwAJk6D/uc5TGSguhwggLSz2SvvnPp3g2yeDXa8B3TzIFYHs94GDIVy
Zp2tLvfhO7t8qbcO6jq7Mw3RoQvLLRlCpHXEzs3P7vOly0MFCZYzcZTHcdSBdxu86tx/4gFo9+hVYcpT
36GvjQ4wigY1OiSdz/R0B/++vYqJ79188Z/vhUd5InDds3CLRfzT+IK6xjfk3ZE4ArltSuH3OxspJd8H
xMI41lrRrg+dOQOlguB5WXoBILmglAWY6YY8RNKyuatMdQVosGo4zKSvrQr20ycZDFe6RNmbAlaJSp6s
BnmjNYDevSYDQ/7z80twaJhCfpX5aK5AuOlR7Xgj6K3AL0MBy4QYXiec7Xj/muUylvX62TS5W7L6ZmKs
P1dITRElRy28RPCC3zEZdbL1NaV4nmqXwUvddktbEQU+xOU7jutwQyoNqDSjkidLujya+qXkLnt53lzZ
8i/HyYDpTzuzppMad33U4H45qJMDz0W61uOSk8PRICCnWCaC/YG8oKwpjUvUuTtTdt6+IoxFdLxozhQa
eg9XaUqbfO+rgOqNHgEQdI8gxSOBpKa75etqtsrr4uRdbsUN60bLxnwAmj3YDshWmwXdy9xhwzyfWN5D
40u/X2UvLXrHSd45lWs8YH2t/DXFNkl62K7niyuuhlLsodr5K0AlUpvdiucjU5ZWMG93QTz87M+j8Drb
CsCKIfUoLgc6kvUdE89KEQrAj3r7G6b2+a8pukHqnqiEeWmwCXi76v4IYfl7ojnbcj4jsOUr2xW8qWwn
jSYqJxv2/1Cebt+gzCVuBh2IhorYcH2A0uxoveaH/pXVvsOG1SKSRo7TTfFVkPwBDCVVW0JQgRc6ozeV
KbiWZuGHUDRmQXmTY4CSKANa5y77fb7NJJcXZT7QcBTPceSNqszxbAVsHePeE770ZnKx2LhHfrsjJf51
rPTjBSV1IZygVHpWcIbcfj0UeAo3cGgQcd9lyHsyUvlI464vd/4aNWhSWvfKdXWE7i67/SndpHFmbvPh
YZqlDHbs0LTZnSNFv4d5cRrp86XbxKxzXiWDTUxN17eCe9mIhkh6FNnLWqzhCD63bxKi8S1Gn/MR/QWf
UdvBw8k+FkRxq2k0Emy0ePmUPowWjJkTICM1Bq3eHILylhNbuuH0xsfWTB2xIToYfjsJNjN2RgxbV+5O
lq0FhXkmeCfeZTkkCw7uE3xjf2GiRBLdZmk6lKo0pyv4f3mCdRifivJERKGVwArapFHxJNxcKhk8aAvv
TF3zuHI2goKbjj3zu+jZ4KRbYPcRXr4fCxUREHgmhJcKskvlbU4+zMlPoui22dDBMCcVeKYfaq7XJK6n
EK4E/vo/u0bJUkV91XfwhRPcb/xpGx5AW/Fv1+y9uHxGL2ohrNm3c0nR0SCiJYkFW2q00gbx9dI66LUr
lgv36I9SlxliGSwk68tbV4HPPgmXDq6VfZWbPQuO8RqCYK8KDH4pwVjZtswt3qt6biSRrXjsYpSliRH3
XRlSx99ZjS/ix9I0OXtutMYr4zb35Djwxvk9Rp4ZaFnXWuyKQw7wy2yz/CDJF5m+fhr/6wxRJLemWEYy
2H5z9MjukUmSML9jEIYZ5x4f4asBDrI+H/RuHhUhhBvKwHUTVlk0w0+F1P6UZN/9fZD1M7MHWuRrIDKi
YM/q6BOsuUODb+Gjdx1eV1qm3ewJH6xpS+VMC4OKUOrqRNZ23DeIp2tvQhcNo9fuebBQSZiZMmLdOyvZ
7EDN7Io4GevlLOm7oESfT6Bmfa6HARmdXCLOwvWRR645+EvxoGYHS35vFtSu7hp1GGlJS2ftaX0emsLY
c3xD8KlfE4r/NUQgPOBg7mnhEMgQj6UXX3zZKB27ApURYQ2h9GeYZvH4NfH037W20K8H07Je66ycCcsw
d0wdgQH/lpS9kWkWo81JuO0kb/XHFwDXwYyupqh3RXqb84KJlNXdDPTSzMg3BEzuJNBaPP0z+4dfb5C5
DL3I8X3ouJxwtgoIEMy/6ol2HjvYiSWKr9SHFw2ZLxrw2ivDsghfsTzVYop5PI0SswKRcOQsJlClu38l
ICG39wvS4WJhL/P7KbgiSiKiff2bPxou/cfj6uf3ifEwDJ4SAqcjrv5iT2A14dCmekkyHlcnc6bCop3y
TRqGSXj3YXN0m1FZH7M6DDMi9/DPGB5CCWlTQjxAXflpq9Wx+7XX9udkYPcn3v5g800mv2tdx7BgQ7Kn
jqC+GIjkmSn+6+3n/xvhzfFrHOzn4cv5WETSJUryxWysjXa84MvRmQ2VRGVksg2VGpd522GtJ1blD+5N
mxaPHsxdNZKfq7+Ueo9B7WfwDc49hK1ozu+QFQwdhKLMmmhqO3gExgduIaQ0UbhYgj8ZrsWfy+4ybmpu
K26IRaTJTPcbaILW3SIUvLjNvjHVXbpAjhESsExKzMXcyP8SAyQkxlcUhAOfKgYk2jxJRZ2/4ehPv8in
qongyE8WbdmyrUJIXFbhSCsMdM3H/hQAkvCs4+gLRi9xtG6/SLTqlxNPQu76DHnWHAZBntpeNJYD1rUr
KxCPr5brHYDJ34afdp0pvz/3zSg3JMry/8sinFuTS09Di0k8PAOEChqtDocylA5RsssS5xr+WXrk/D9I
kcd+qWv1NwAEeUVQ43oRPN0UdZlazs4gPXe+PMFNjikPE/1NrqHnoUjB6YGaybKydbnGK7/aEoPxMKMW
Xgt1Y7sh7Bo5tYrv48tZ/e4s2uVIIuoPFgQF6SVmNLKBfll1vDfIsGR2VPvEUSngbVNBvQaIbNhJaxg6
Z2yupZUTW7rRQxxr8jXzdwn+Am63WEUKp75mo4RIeLKCwLLCSoP3FefVzirHilYul8NISjHGOiuYudHK
DFDIzDd2g5/oQi9yuhilTH1p+hiky56nP6qabxjHICDc+m3NoasNVEXVN2y5c2r8ieCIPKEgxLkybApV
Ub7YS/xyggNrSKvjQfvwV+RVfQq2xuO8N4zqqiZ/XN+vuSqbuPrHrFD/wDlirhYCKHQB1JbcViMwGTEO
T2U2UV2uV167gFS10eZ/5vcbkWsFP2mR1xHBXvustRdNjF9Q1JsmfcLqa3DHNLBQE8yRnT5ftbHm7r6K
Sb1n2gz3sFOdm6QqiLaVbk4H10f2YwwwyGxKrb2f1x7WrAEBhCUnJYYcDZMHJRfNts9yalDgddvxJwt+
NqyKECZ+/sfqSEJaCoPUl4ZZenJXxqhPYDffhI6talKKPJoVxh6ZJ/gql+rN+5xibIx7o1ySiMWggiEt
dto42vfQAsPQZEYryKsdHxIMeDkeBRg++WiWP4ZwuuEpaq1kSdUmCkX06mlhlP6MIntj7+YikzQrCJ9e
3vp03sQS3XyhxqFDZIIR/LIj/frOxCRp+mZTTQwfloOQsX/P/Fjj9kY7w7eLvlI8KPcsAZNEsU/8zfAt
QZrJbxAzj4THHw+nM5uV6tmLTARMGnrJ7psav9DazW2jMvPsghGgMNFGn41kxFER1BC1G+N+cBc/v7dT
KUHNNJxF9dBqS+Hgz/9fJYfjIRWZmtQgz2RlQ4YQmVOoTRMohGmHD1UYBlz9cDU9lB98l2FfsiROER8q
pukVwCRnjrrM2FiwTU6+azWsFlCJ1hQ3ijWO9fIhbQBgwnb/n7buv2pLZlmyX+CjwtjqrD3m+mwGfJR3
fqriPQytMn60dKBmIdDLkqmG/Fj5LaQtqedNCeEgJxYdcwdVl+G5Cy6ipt9mna/jIqc6PGSjIQno6Iqe
tYOuARFTBe4xNhcroMWhH2mHJUMYXLoe3I2g5PlsqBmEj4hFiZrZJFQntUyWpJDBMbk91cqX57fpxqjV
PLf4BXBXTa38Kag7VYtB+UQpGu3TMqbLXQKd3hnFeacBuOOC+NWllL9rgkdJnOeaoNXEyGz/qcZuaJjm
x4Fg/U0UYiFDiADR23d2X8hl8yk1d4AiqKHu0NDN+WfiHhI2Ds0XZd7MGhDZ4Av+FOSM0RI8tz13gBaM
CWatC+9cgPbqwDUHpl54B2bKfoRVhI5YO5eDX3IYZZM+nxrKNnMujgoi+nwtambUpK3furdof9wX2Vkn
wNIOTpI7tLM8U4Xn+8VijRm3jsZWXMIP/wfAZYTAmH53f2VYqqWqgoibyioSUeLtr1OOHWlz6TlSwtAB
XJw6mWbBYgOFRdzPOpHqMEkdI+HI1uh7uoy5bw6SisHIQU4i3EyXpYK2WmeyvQhTXkRIzzlAohCIMYkT
iqisyl+60xVE5NBaxfDHEHehwUgCaT6z6uxesMPohv4rewpk2pEmDatrKEIqKMui+CFGPCAtlpTZFs+D
j4fd9Sypn/bJxCqczZfj7RqCo1p+bWaatnUAgEh8EIJcZsKzxAUFrbuibMZAmipHqq5JaH3F5aFuPYGB
m/NCPh1o2Q4SWs+DRUT/x9L7sHiRS1LaNVTtBrgmYaVtfvSOGiygb5/zZqbK1h2v99qDjDpGcodK//a6
dMXkvPXz9x6tOev9c+xTqj66S6UyiaPQ7iSn0t3ELEwGLBNoDSe5X/cl2jtOMuvwWFQxvrNfEeUV/hN9
WnT3dNFR5ebHbVcOSgYqfL5+geh6/4c07YSmE+2ZX9qs4NQBI3KDRgVfkRJSNrIXzB5l2FF40SxePYOu
yZlAWCx3zW6pv+gTIC0NDVwq2OWorENwunsDBEqMxNWhGDxgQ37ekW4n8j2DkWz3OT9vr/bUfeHNKaVV
BUYskP4uZQwPbbUIJ6FD03VNGiXnJgRBwUwCnRr+msK6BeEPi1RZzhXad0X0xWUS7bBGCv5+mXMQbQFB
Vt9Qr7+gFbLH/ZPNYh6ewT8NoalBnIHJOzqoNEM56rG9TxDsGBCnEmrEe5P+XkYLPbgl/PqsSJt32sBc
kvqAFhxMfqm7VJB6z5wAFqNQ4QItqcKfiFDCtsIwDRqQWKd3MSRYZsajkD1Enmv6avEfLeClMYcRybn7
N9OucW9RmZwCzNK8rZ8Tsiz5kwoHLNmvjAjJ8DA/BI6wjpC21IckTstFR9FwKDuAyz5VTES+jMpq3u3x
klq1pTs9aexHlXZYwsQsZw/K5kW1sQauPSu67kPrxjsFrqKjuc3rInqIr7lWmb8g66PWaZG57GxyLLon
oPO5JcKLy+E/77oU4+8NTn6MuzD10BLStqLBUWWA/KuXGF1E+uqumyU7Ms/7AQne2fbJtMGXwDkeg7cY
MWSmxSviLjsY+wfCF90IU7q8Go7hqA5oNk/RlCP4+MSy3gMJ0dsnzRysOfvLkL2IzgP+iw1IBFNXhWeS
9/Hg6qJCJUXVzXiFc3HCJ1jkUo2sG2Fa8pptug5DaMX0+xoar7mCcJMVuPfXY+mDXq2v3lRoTBLyE/mV
IgAm6LTPQsMBpUY0huJ0LLZv0SEA2hRxNQYZuFhrE66I01X+YbSkwo+XWZFH4E93uA3FJPmtAtviuCab
fIp8ievwz2k8/UHK90chTDp5VmmiCtKE1Ytw6bGvZtmHrlnbFItumAeW/L16Ay7pxDPqOqZwYVLUIXDi
QJW76oQ3rX0LL4mGpsuvCr74Sfj0rWr5XHKTw6enW8NEiXBjNe5hxDo+ZlHiTIrOjl8/Ysn5IY0PtDGI
/352eqL3HKjDnLm15K//hSI1zrzmY0r+oHaRjLHVz1j2DdBJO/YiuzeovnlewrCP7Xw0agghq0hSNQVe
fhfPHOWjkN7G1oflxqcWH8qo3590cXzzVkpQrWhNTbRFbTS4cTiUtr6uaSrnJQtrgDQPyEdPmoOS6XFf
9buhz2ZGlxBzEZ7ilOaBNNe64cMMD5d0+ow8NIM8Vox0KWPe2eWr67yABQOflJ1AMjW+WD303T8Yt9fg
3QiBu+a1/7c7thsQubrv18xthGy6Bp6dpUKvHIfXZkzG/uUxSLNRHgNyy+9O3HnlJGfoDuFknqu9ZvWD
RMYF5AHWrnl76YtAx4tdYHFKDLSINqICQE9o26YEUSLP8DvYEhSZ9u6OKeWVA+Xg1M8oY3kGeGMJX8bj
Wond7HsA+tZha9/NqkzsZ3OC8ZKdK4PWKAVwrIvzfYma8tjzutFuKYM7wfafibda9mgC6xnKvWe+wIY1
S8jlhJBndfI0OP4ZJWbtQx4+MRV/THXj8rpFBhlpK+o0sRI/p4ysdmNcJtCMaBJuppCdwdyLc1RRMEoA
J8R7OQDKNIRiRGhni6ehsQ8ZbDOPc1Di1NyMOsN9abYZct5BuY/DX8ljqI3ol3zI4RQdGYjVCAByV+q4
miVZYuAUNi9z/szgcAwqdWnnjz1yQU2Uc6TRj268JJpXFr7ftuaDA/5Jb7bYiOAbDqMQyVe+pB3UxrNF
sKJuZZ7o8pQfiGJKlnhAE5FePHo5iwS/gW6LwZXipc+dhla/4J3h9lDzpQNwkoXmVD2He6ebeFkObp7v
FdY/Fw7k5+cX8DnRUEPZxh9OdddofTSYIIRVl7xrUNC0r+qTcUoSkgsg44ffovwKSoRD/vn8IVw2rEyw
e+uRb3ALU6lQc3zOPHV0+kJ6tKN9SZZxUx7JCtMN8/+9O30VvBieIkx+Jon8Yq6fZX9weU/aL6ICP/b2
oVxsCqdOWO3OJ+mbM7AjnJjpRj66iepw0fkM6s3KMvIJDRKik7P9EqmWWpFiuvfHTbNK5tYklFZt8WY1
iCupZcejpDJNfhS7bglSv20U9FfiuAjX+sqIixTwgyDbu2qD6+7WhUC7d9CYZLyvOTzr3O0ehoJSV3G5
nE3W/YlSajsDy4lnUYkxZWSP5SRtNp6fQ0JKsywc11Tn8DIb02vHbEk62IilMkI6wccWabQblXCm7SdQ
IMUBF1WySu4DWdSGJGiYlMC04z19s6OVnhUp+iuri+Gxo4A9HNVpjc0QDkybYDeGf9YBLLPj3DCfworS
XScXY0YI9y/5mkyIEzhEbQ4l45R7eD2rXFBgLgWwNTvl/k4jPFSvgU9QOjD6UBd2919sYYwU+pMgKeOk
m1ZNtTQOxVOe23rLr2Jve1+087bkuvuasOKsuH/TCdySDLUOZ28bVN32KQELf0vgpV5XQtAR9GMFtnfU
/Ahxi+Da4ZL0u/jAKCXdLmkMRIgqHih/UtKqy7bliGXktG52r0qPrA7/TKyw3I7ub8EmOYHBuPO9Dvuj
R90EH6Xqp6lEglRjb7PkvVHc6DvUOA37yu/TUbQE1VU+5LLn4v6tCuN9NjQiXZCSsFhVPJGE4MJtXgjL
pkJUMv6c5vcJbywArWczauT+eB/yYetzmCZT8Tch6HG+k43eyixho1BNOWwCOpS+LKBFutez2BWivB8M
liJLRhJR1knSOTzWfMA9VpwgF4kgaMMpIcDBwvbONmjnPfSDWQW82Hbzi+Wmrg+9dkzwvmTjA0dEQzSZ
CkRYL0VDOwoDYpIKrmdr7SX0DzFGgmUFI6yAYlcYP9KMQTRctg9V6Mccn9b9BH8YgxTNJuY60xsT9K4H
ikYhgK3Ss8dh33rlar2krLgB8GabuExSWv+tVp2OEaoI/rAli+8EiTxrdTVqUqgug105uy1Bof3EFeLW
iM3U4Cf23BA5aR8r/Sl6PyyFrlDLjv3+hZjLhdF6lcZDiGx1wH4ktMw9C3UN2ZBzI5sj1k4AsjHMLEfZ
Y/a40wjiZGHw/tX5g9DmfqkTEk5GnEBG0kLwAhP96bq/1qaMq4GTM2jFIlGXckjTd9tJTP0hNF9sh6+A
RT49HvnkaePUgZFj6Vn1a8YadEWAxsrfSECS9pbxgSxLKeaCluoZkWn8BliUfT7f1kDBHmiIRnowMZZm
5Xztvqv2PHpPqMRkCF2DhOU/YOnPcPwpkUyivUXF42cbWbERMtqLRbbbHkUKyeZEnU6SYrKFP8GnvU4c
d6FiHa4qZkjHeD0v5ikwl/t+Zhga+5woH256hAY/7B+QINbIWqnHbahVfDpXfn7gFMup1eCQ4lKh7x47
qEJnotkGPyqs2Z86Lo14QbpCk6bu30h8iAQ6c6EhZnwrknt95uHr1LyHsIDbnbnwdoHTj2w0+EBrwlDW
2t/D37qg3Ov17HOT1VJ64duKmrx/LfNAlvmIHYwlJCEv/IAn80h3vV/muBuhUaV1/vsEGfy4eW7fBDYV
FwEUG6u7tgdvA/YhTMXxjRJFAqF017k0T/zuH0WStjCA8Fa6wvkVrnoXF1d/HxOnr3jS/dmf0SMSKLbd
MppX8mvnex/eSEhQp621f71Aa2lOPugbJhiLb0ymNtqMNtM8eOxO0B7rLeuK/30iAjGGjfy1uj/B5Bur
WwIRi2/urOtBIDMDZRMkKvSMuLv6qwW4H4zyeq75koIZFQVlHBMImwda6TA17qSS7vXXuxNoglaaSJSk
kqWkrqmVe4KsoggW9Ij/lftD8XzvMs2M6SwM7ekkFjQkpMIp15KdKOLqsBHingSzJDx2EDAUDXa/tKhr
2Ewx/bNB/aIIarHhtcWgU0nSy9fx/nrgU4PLjs+37zBgwoy5SpZZteyJOtMOWPX24eCIx1KrtojCA8b+
zezJI8TRMgWeFy2pspTBUycmHRhc7CmqQU8uQfoXZ1mRy8hYgJ87GpP5E5Vg+K5Gdz93XiP1+WoCczWK
vlgVXmCSENlaGtqe5sfw9D2D6BNHwG0Z6cNix9xgy9iOcQ+/JaMulssqprwIOFP3TME4xCyfUtC9iumX
M4Inzj7HfpjV2NMfRn3Hns8Z1TQsvWp7SSfGDF8ojrt2vqELnbQL8Z37D4bEKa875ecQN6FgNAYoXaTe
nVHbm8Lmfi3UY0nEOlesVRo14ZQuLvGytP/toUyj1TYQ7r8yyri2pxlhR8Qo7/bFggbRyDuYUSEgS9CH
r1hPDYkjV7sR3/Elvf3xw6Epmku6Zq+KQvAEhFaltkAPKlB7zamMZITxSscAbHEfyQMXQb6mKnApjmh6
RPDf0NmaxAeeAQCdatdJyCdPEHBytDPa9SawXom5zh1B/fOqxMUkxqZCx5Sxr9CG1qe9dtZFddjP+FUJ
ggNXnoSi22nhX0HJkkMKVhpewV+kH2/N1Udn9qt28QMDrbp0V5bIrrQ/mFAZiPfVpgZ3hjiChhorCyuj
MIOKxbnIWdDIBsH52m/1N9RR/0lYQPV/Rn1jUgOdt+zCdRqq/oj3nKye+IvuPF2+YcOc9kzF7+TrksTa
VAtX5OMylwUiKhu6B7iL375/SEfmyEs8CCQNQnKfIxpT3UtJF3ZJFQyL0lEjDJd5Lg7V2hzDl+FXk0/D
GQpxFgEd0F6LtXYkvmqkJxXjVODYxmqeqS1kjnfDf0Xexuy1JWzCzpQBWVI2fSgZQFzRA567MekW4v9j
/3PDFbmU5CWO3OkKV13vm58xgJDVlDJUQpcqBgOAo0DQxx2tAiky9lFzjMcs/tyWfQBSfNyPYNSor5gw
gvYiRlRqdxqsDxvilYtS5foYbh8c0UChGLx+FzO8EwzLrHmJwwWkpkQIhPg5OXbvY/bSv34bOk0coMjl
ZK0PBiWHYBvfPoWAhgpr8DgQbdJ5xdy+Z//0mNwgvlHMBAjVcbQ0CuUWdiXISuNaEaWg/JrJjrExmIxz
KZdv8pg8J8eOiZBxWwuqB57S5+U0tKGwFIDxjes/S3jpAwgb3S/SWeOf537l4Isfaimk6IKb44PqXttB
Nwh8ufkSHPj0jEQc99H+g8hjnMWhIZGa5k3EoO97LQHAUOj5ZUKhtBNKeVJ68jd21CHl1R04p3C+7gl1
ApLL5Ukk8sJk/2PgPwjpRyeu+byUBrWqPCeFESDIUOVXWUd1g/riCPifV8La0knkmWAZpV6xIYq82fms
U2giaK7vvxSYy4tYvw95CurSr1Pq41OVCYkwEcpOrZx4P2Qoj2gDZXL+iejMqxaQz+zQEA3/3hXAQdNM
AgM2Ewv56Gc6b0yDaapH9XWaZlMToDgw/VTVEya6o2aHmXz8aW3R9dijIO84M0b4GvoPdfjcDt8C2xM+
m5K1rWsnevKfl0U7IzK3fuiC72YtBpbVUfaHm16SdsBPYWbsQ8kL1znjhagxdKyrLzK2c11VC8K2GRtN
3Q/znHNwDjSBHPEffUpbuTqQ/MIJf7rrGyfqoghEBI1VVOOhFBP9cb2rymIsMS0h4rJ/jsSpB1OhXM/i
p7bAiZ4/YdEbrQJDCenBLpI+xsjY7PlhyYNbcGytcx9eQYpBr2lfup5vumihtLGH/e6ZflCxWG3SWE+9
E1ZPiAoVvKF1MSzc2rlzRCIIOjqHQP+YmGZhgt5Jh0K3ipvWZNH4tEWY0tl7B1dw/on8af2SaJQhN8Ar
bKroMAZCa4SujZq6vyafXaMMUPgvCpZjxS3uMnQQuu3W+WM6tQwQdi74D4M6Wkks/nJ/AIeB/JLR49jq
0mEB0v1l9Rda/+3KMhgsCP2DfU5rChHEZYSEPDod2lvyUn9tNQuteiUiytuTMKVUjQShRYzVc1VP7z1O
cSy2qWqCGAlBhCiBmKcpLc6tY+HTy7afX/MIRPN4RPdIb9nPKF8Htwco0wkTrToROtCg9sWI+NIpWNB9
ttCzXWtnppDGwmHC0jwisXLrWsG0z8w+c5fGY59yGUwUe5ycA/8PqGwRa5yNtW+/HyoEJTIEeIdyYGlk
UxiovQLL+aZy2DOKIf4vHS4jw1QuIG9BuqtE0MoV/XoYB51n1DIBafF1rvSHTymLijGJDVnm4YeurUlu
mTtBRLLRqxRpQoPDsSFMX9vEHMKFT1h6lNjRAK7k7FDBPcMtUl9J2R0ESzWh9B0f3fR5LKdKck6x8Kxv
FZFrBOtWusyTRHK2FSNGpU4YsmdVb1TeWG5C/GgoqHNTAQ4MuDex+eEgm31Yc7ISZoUYmTDEuil0qq4b
7FCis5JSFcKYvhIDpTLA3fw3E3jmhofLqWAQn5pj86xpIg49JmDGoFTVARacIFPUDyLUGXuWEJO06pOc
AgwOIrbbNWWO0Jp+jqQKk6VfsGYUrE4fJL59HAFThEETjTXV9NJ++yTQX2IFPfkdWeyq0JoeZ4+A5raG
nwnNQswUuUyj24nuSP9ly/XsI5bQNuUR+2FRFZRo8oG5IHfLkS5VJj7yaBz9V13DyvT+AM+Zz0Jq9wVu
kRLDlqU82ud8KckiRW+Cbbudkt0rucZ8is+UuxEkcGyx+P/H5EOkURaXqnr7TPS01exxNrur/OJte5X8
+2gnOFuzHyzCDJEZRv3XCLKnlIa3hj1nlxYYnUP/GbayTEsbl7ZOdBktp3zHTA/4A/Y+jMPgtPm+V/ur
mx+RggQMBHYvFo5PgZlqlIKFPuWICQJvtv6WlUoI/kjnz654BTOpjWoz11yN8FJ9I7/xEMSW2ZAPrgux
bOn142Gy2qykvxAJgxMitZPij1gTvwH4QKPXXZ61UX2HapLHfCqy3J6R0LBJz2Uc+oLlp4CMqr6iPcOl
hU02+1okDFYYRShmfSiPip9GJ+YRU6aBdTPfjyV7A6viPDTiEQtXHXIkMqMepAyLq1p0eUCz8nfxm8i7
QI0nWKT0cy/cY9bBSZaEVptn3xv5FaSrokrtkvEnIFWmxAU/eRZQxV5YXYLXQ49b2MhlRyKm8zTNR0Cm
m273GgdwxnuWEuUjC1B6FMh/sUdos/RPwFW+AzP5kRxDzr5a47tyCxzlv3JGoGNqqisw2SbbRGjG/Uaa
moc6LffUUCog4NQnPaNGdAGzH5SfkUvsN3Y7z7P50lrLUri1RHW2R40o9GPlan2GyDXVbcou7KO4WovI
BJmIU7jUHccG0PQui2dYifj6moZ6DeBugfkpPKKKg+bhwLl4sVkXci5QeCY64cr6w039OGS3wMDBcW3W
OZGAcUZZNFenaDSHXGhlApC6/drslaoj4Q8ZP/H6e1Uqq9CB9RzAmw0EsTGFM5e0xhjCIdVmWUy78DEU
zdq/fK8INLEnHXc8KCK1esdp5QKrzW27k53pqKVI+rl2eIoKGwwNc657Epb/fF5l8LzhdQyMl0anl/Yr
c+s2XnaHnEmpX4UuimdG7PsEs+Hb4rrmN8ESB/zKnUr7Q2zrhTP6Mb/coBrL6w5iXeS1u8NkeZSzzlo0
JWNDTnwA53iBsz24q8o8EdIUDhF9dO7YajRePUBtWwbBY/tzmiaOh83FowKSrtWzK0h88b6hWcVnvEzI
Fy2TYVQ1M1qqJAsUgcmyx2U3e2vZsGc5ZKN7L6dVKNDfbvkkIMCRnyVQ6c9XwNXCFtDpUdcp+zRtOSjM
RpnsqgV/sDAK/PKZPnpuekizZKHHZZqwunfEwbMm5HJWwsdBfQkRkdzYYKCyKm0wtYWta8cA9iC1mXVN
t6fy1bYL3I4FM404fmYUfu4AzgVLHp0VSYPZSfEG9DzVK8rXxMvStDY/0+CiLFQWyH94c2ZvmAhIknlS
aBew2LFCY79ziYYzjiesKuV/jnqUmLnlOjJkQHgCNemysSBXpFIOFJT7FM96XD9cL+KsGTocwtwjvkIl
W0JJmzgJCLPydy1T17c0/wdJIncY/o/xkVCnU59zMhUoW4selBMtz+q1M1YO0UILcu8I8G8NClShTvFk
hYAZTO3928Yh7uJn1JSmbuudKrHgwmVsFUj1eOpEdHo6ovM82EbYgopIZ6GxVMJf1EgNeYXMIaZo7XxI
EfORU87nWpZyLmo/OPlJltYP+7x5f1yCpNZc6/Xi7d9JeJnm5twRpVJsKmcvMB62c/jYseBsT5Vuv0nm
e9KXrM9c/wODVxDfdj1TGFM58CMfl20qJwcefbzjsMsBhvVlTsucnkK8bl2Ez3D59QPhRcwJRLyjPg15
iBqBajz61AWXBSZyh9u5JCdLSmFBksMQwBYx/fH4VrZMm4l/Bory9m5gWj55iVwCqyYFnOYlqF0Bnz7V
H/009i1RsJ0Lp/wXB9LSJqvkfz9LwexdxbO8RLWKYj1UHx0gI+W8mUK+yvvw5AOKWB/D64OoJNBX6Fa7
fWWalbxPZxE/HfD3HImEx7OlWJK4HxOSFotfjR0cpjMUCglC5bNtE71v/1zFUR9dlZ3Ti0wddJaytC1e
LRFw4hZgzo2XUAML+XavbJxjzyUZASaF2Y6tI4l4WVPlG2/xGNnsbb6EXDkBcmEUaFlctLen5guBRe0V
e6OI2FfhquT6dYLmg1xJdLfluRVkHn4no3XUoH9MCPxj165gYZOAD5IlmUaNJAJEK9hAm3h3yktpBgTX
aNC5V3K9wbuBcQrHuzvwgkmsjOTd50UXOUEC6Bdy98sXywqO5dSDnoLkDbSBZz1lgUcXwwlMGx0XAHDR
5C7UyjchVnbun6pO+UkHkQB7sMcCrIJpJRGLsmDGQ8sqriidFevMZUy7ZWWfBU0+ul/xphJAZYy1hKN5
0zLvAQPngtVGuqQcZZ2kFcwO0RPQRb3d160aHYGR1h/pW3qMBZ+m3pXRHVABBGjAdwhBERzzuiE3oPE1
QiDXhx/I5GA5rrfPoFJstotqvUrYuXc66vnRWTb6ggEtDD0LgmGO+hky9Sr5Xv+0fwKZa/a6JlQtSaWB
8D93DjDXlaP5AY9H5lOoduX1NP3XaSi9TFJA3j34UHFm/wgVyba08l22R7DBDskHW/UmkDFiacTtq0LS
g8JxDaHKR2sVX5PoucZ4KNetilycoFoa5Pxpji3ih9dhDRT1BJ4ODF25Cvls6sqrTOKZ6WrExiDlAQKS
hHP6be9ITf9G2E3diO/aT5S0ki7l+cQTHCcZRw+v4BR/Lw75fM6ge4eW6aeG/l08NmFuXTLkdxrQHqCc
GvRgIqzzJoZpEa0HjhyiUV4r1n/Mr4VzqWX0vrhD89Jg5VYHQQg0Z9SDG8I7yJto0+vfVCXeL5J7a1mT
3sDJeWzaMZpQDV9S3E/LFmxhZ/oZmGeq1H7grIFPbckB7j40/geiUkw/Asj5PRj1NygxfqxP212wClue
RAGBBr32YHhW1NYavdYko8+3N2HMeOWmOa5kv3HnxzRzvbefLdgsCG4MFUhmkOdQkaEEL0Ldd26+buCK
y8alYF3pX1UqxLsR8paY+ikysyZZr68INC2aQ9YEGwQcHw4M4JKI/Be3CfpCheSymarShPYkSb9GS0wv
N+Hqo6UuGEyWJt+kenLWuFSFnQEgHjp0TFMiaxBn6bbQs2rg51kaJ9fmRapsh6g8zCD5FohzjED6dGJI
AaYDC+yapAbD1gHxcPJSNIU7WRHNauNOQ5/qX00CeyxTAukSHpZwUOlAaXZuRZhMJL+KraS1JPX0b4NB
3EcmlCxvVpC+r1VFbDEyGAxqMrqRwCV67CPEveJ/UKq3d/3azWiQHTrQMgi09SgG9cv15/YPiypBCxPf
36DK402sZi+ysD7SJa1K846kfJFr4zAmH85LZ6UMlxTV92ivpTmu9AnqPp/D3D+ftW9agCgj8s7R+NKZ
FHjeQunftqXBY1+WLuYZJlxg8cvTM2MablpZL7ILPM4rVJDpryc+ztDyb7urAK9kZJPWbmlz2acZ5OZs
26NJtgnxsR5LxnuKLuoma6/btI5ICgYLdd2coq9dUeJhO7f82BaGywu73tCmtYSqO0dkpWS4BvKJ+qxc
dlSlUm39r/guQG4LrwsBVzvN4gLgteIv6Uu9t51afZXUquTQygoNDdKP2wxFM8s3EDlnFnqebvaSEwcM
Q+9RgaSJdd2JKPDuyEbFO26jEyRQTRwqksV1a39DLwKbiqNn0MZ7zcYBYOQmM8IQQZZu8RysfDMoKWdA
62ugk+BlBZuD8As5PEtQSmXVp63H76UNGNfWeMIkmtFBS6vl4YMIzRMvZhlmQQlw9vW6FB6mWKVBWCUS
GRjNDPEhAaBhQuwuGyLX9fsihsO0xRdU7hsl+CnPf2vYfBWlTiqTSISPXw6ewGGx3gp1OjnJilX8pQCC
yhDgjOeiNbFS+DnrYMIMzTwX9+yOUckXejWgALiWNSLplf9y6OzVGfm6S2spll8/SLLGi334PTCit7yP
Qje5uOTF8+kvoHh4J5VA4rugu9fwD9/PLJQogFFyD0FpBT642yWxCx5IszPNm9h8yQy7fvzNL82oKcIo
eNHaj9kEsh8OYspRvrwZm9PzNx8q53OOMjpCE9tJt5jyG/hDfqQlHWLizWjjxl4S+aySYbkIiI4PPIbf
EJF18mJsxoAEadvas7NFl8Xn0XuKpC96kPwqlTRU93XkVYLhDUa6Lsw2CreA4hPqYQNJmbVxub12kjiw
bdZtktnBpHAPyZca1bXN+2luJHnf2r0u+Vzq4fLlN8N7mPfapXG4Tj4ziFX2D4+CE+2HlQyVQVCXjiTH
PBm0hxPufTaCf7UV4DVIzT6u9/MZVA1AbiofTv9ItrkzJQUfWh+mQ1pUvvrzAb8bNCoDI/T3lsU89Zio
ANErGGOdiXlWH8Iv3pdhGzrx+QEe/8h81ITi3QvXEyGY/vzNH9pkC/EimhsMb+rKlF70CDpe/F+7y/ag
OY9O345vHYBuCDBVHd1Ya+XkTU9gtxeWGz8J2yv9ALehnP88W1JRq3HdwBLpD1lx/QlGDUgRwBPlZSdD
uTiCtHTWv9iGTBiVzgw9T//Q1lyFtaoDfVBqPz/wh+Ro4u9EBE1r2xUUXfXDyUDuRFgOBBSXpz/0kC11
0UTq32CUqSfdWx/y6mPasPHfOWuAVbtXZIXpneXzYysFyTc7++VsTdvxzLYovon3mxjcGozakI/shJcJ
wB5SxMRPFtmn/2aesfQBh9YOJdV4X2QQwiPMov+2p5JFv9fhOKyreaAww/WTeNqNL6dw2tMwSzNT4XOi
9+5PeyYtHKtQ5npd+/knOhIg4lry2WTEkI6H9mHyQ1+MrxyGjgF3FPILkdxj+NKTy9M/oQEO2WvgL6ct
ZzCyxafUxflFgLczNtKEeyGCJldBI4UfKbTTp9W9k/Fr1YJ5X1oou2sTZe01EcU7Jt08xcfMoEXDfHA3
Etob1kwkEV2XS2S5aMQFac6hIDuuLmSoRmqyQCclp4gWS8iU1oqLXetGwtOTn+umSn3Px7+DNI9fqmft
qSNhfLk2/93fidpdKzwW62W17vR7T6WwPafsfZvYlUdbbTjudW32sVFFsf5jXw6AFtWWugbXcw2QITTg
t6MuUqb9C7Ln+t6U1+tf+YFLVaGeGwlraB15usgka5J+ZGZck5lUc+2SdkIbd4ywH9McuexrSNovKqC6
nrfY4x48C6DnnoLGL9w8SnPoJ19NET0OPNlqK73koqZFHhoLXXuvODZAdTXqdXwFZkygzgXwkOvPRDlO
Fs6NkF5pHcooSztWbKepC1cA55MH727p4WAuMS1ftUOup+Zzq/OSV0+u2diOCN38fu4XBreOu2d2vcgl
B7J1sLfVwIjoq5/b9sgwuKmMiLZJvT6vfLl8TNgpmeQuFkAqER3lok/MqzGX5emTQG2nkSvxSAMTuenn
/lmqbSRWQpQE9g83yqUKkjCWDxnpcqLcuDdWhU1l8a6Y/UTzG0Y3QzTuaCCiiAt+FKvZSP+6HMDu5tQQ
fJHniooUgk9TTlI8Cvl7DlkvIQL4qg8oI3I+dMxe781ICjJppLyUiM2KmfW3CQWyYtML6jZwUsKEF5W0
0k0rgD1FQuZmPCON9YkpVk+0M1jPiOJMpBXHVdlVEG9DMUF9LTPRbz0HSSjowlupck5oZM55bkmYNbiC
9GzQ61nf4doVigLMhFT7c0BmegpzJ+shg2aCPJUxoAk2z/5Q/anDyuXMTuF2s/vLfKt4npqh1mWDdy8Z
/8rhFhWc8m8gcBtRZK8vbDgABQzXEsmpIahCc5epHRpmNIqwwd2GDC+56YZxscgLtuWOGj1JJQoy/GL8
oYEgNEXKkvzVdQKndIBYvmV7Krs+RSo8HUjP7+jW+GIKVEIcXHAcoDPzSYV5P3J2HBjKBvw4Rx6KEET+
5GdPOVTPQf8hBAnwErrboY5H3sfas/OlbuDeKvscItpLMEGsn/lZzN0DoIgKgv/uH5d+HtR3pNf5mGz1
cLomAYQ81RzlVcLDySFTtCWn1myR0vMZgAzVYztYLBlZABqDW9qP35wuVCZXq97B+9n0iIUIf0f7A4JV
RNowKwZ0QJgsEDKWQYpB5RvbWF4LopSXSvuS77Z4JNM/+t58UIp//k9IGrjLWIgoboNf6kMt4+WxjszZ
G6VDyn64iZZmKY7Eo5rpUXnsKaM3yXNFCVW5uSSoMLKOPDUVcnHUckwyqj9ryHxRqNJa7MCy0eES1ia1
fZHgUYdjt+oIa83EvzZHf6Jw52v1AVKRqHR2lW+o9fg6Or1DExBJ+OsduwWIq9ffF7GN7x1Gmcc47kKW
p7Z+PpCWwJm6eEDuroZwnsSkg1JyyK5b73LvQvBrrHsxegZOTXBJUfbK+DSuSV2LslZY8Ok4qmiRT+y0
b+NQZteUbSNz3zISgTP0C24uS5gp5vw3uSY+yoyYAHmTkPZmruqAoFML5VABYWHD6DNNx6NEjjbOSWJa
DwFV34rL1pSZ14RVefDopkeA6CoKS0iTFRqGXK8OuwLafzeoRjO/0UaK7pqpJnbycMvcjkWmj17wrrFa
KUqWiyyhhYwbo8rph2mpTMCpDlKH33Vh4OkBDCa85HW5VqkAeNpQmaV4j8yNdD64xfXNrDPD/758vpFE
Md4g6mQvDpLrJw5zKS6FVI1GXrDfadvWtmKHgO/pXk10DY4nk3aum0XK9kC6w+cLzk0Q2dq1Dv1u4Yj5
NJJcfAaexgT4mfo04JTn/LoxBAIwCA4XMYAblBIqpRxCmIG75f2cBpSpn4gz14mrQXaf7r+tLThNlKRy
5b9d6ZhU98twPs9VPf3ShmQSpXDsZdgALsZvUWQIAwEJ20L3H/eFNVVWpxE4fE3pMTnmL4LVaBit890A
VrPnbzUE4gWzSXGjNxTGzJq+4UhMqDGP72yvwPqRgfcmd+GrdwqZhgzI5jPAtshomxIKT2lq2m6ur2Pi
wHHyaYBZurjTRrfX6klgBJMTRzCFu0VwTFLc8UWNIW0ujHPUlDDulwtIlDTWsjw9mabtlsFXQX5Ce8Ij
h1hGOfQtQzCA9P8ICYKPB4epc+VKaL+6A4lD5rbkBfUqcaNNIi+HNZvIMAproeeHxt/qO/aw8Ber+Gpu
zk+JOmrQHIG3XSk1+aheg5iQor9ZsAJwgVYX/g/EjCe0WQTkIXOapXxqZpt7mjGA27ukE4XPHJlIpU6R
59KhiNkftOst5WSJq6ieC3OWpe2JFwLoiL+pp0TKJe/dy9j/PoWRbGy+9p2K5IvrYhxVqWJofRVMFuMw
NvLX+P/SsPqQUfWPABB03ce68XgFKjXhXYUtXwpEwR2K2P0j1wuGBTkaylYUtFQNLYL/9QKeidz+hB4B
YOedm9cLgqCo5vpIG9vWc/w85mfM5bZrGsSB6WLEVXqGABb8O4KAL5OIm6mbbwCY9Ybw/3p1xSng0kgo
FwRHISHrIp1g2+tCvsvY8OlyPCB19uLn5RryrbvnUosvxqE/W71n4r9Atk2AUxYpDxCilz0AfIVtBBIH
n3J9HlVbmsgrGaXURbMO1d49hN0G6tMBG5M7s+S8N8rCBKWfW/YQsx3Z0fpwzEVjDF/brpBkGRL58OB+
X+w6tc1LGt6RwFnsMgXOM8chYGVqVs8r8p06jFnxwJEPa3Z2gTeI781kVFhzX9jYSmHzbTPcz2Qdb437
bOxdIufHvCDdO5WOKAszvqzamXPkDoEzZS9xuMqwF7ghcm6OYRRtTeJnapnXceVyQyaqLgjWUP5mmviD
mSyaj+C5X61Ic7jwlMF1C5UvI/jkR7j0IEKXR9/fBcYuC3Zy3MU/1YUQFt2wz1D3w2r3Ob8ExrdPBM+K
PX2nMZpNPKfR2EWyzhV6Ng/RjqjD4krp6gmQ/P7p7lR2+m/jS9XDK8b4KVQCoT2u3LX2WGvl47v/R05t
xXz5+Hcq6fyjnaqIN545vHvl5hXgyHqwnclOLQC4HkMIxS6mUBqS7WeG2XzojLfi0yah8SZPDgX1+zHD
lvX622N9+UjtDtIcxWzvPZdTgnFs5H3N9sLqi38y7aoT8RXWFVfjTF6cRa9oKTyh624KoNOMI8PpQt5z
hDzOd8MGjqKt4s6Ikemrrm0IYntQdHuVqj9GmwTLzuEB6iyZp2DgqiHF50+QdY0/wsFPwhzPQfXyzUKm
ihLZHx+LyvYdJ139pbRMw7SYzoJOcmef7MO4i7lRmHtpBw38EpLGJKMKtxOx2l/Xm0EfOB6cAxRgqe1T
hnxp/ihclmrMu3slXi3T0BlU2AHqbcmAqOtmWPfR1LJXhZY3ooveUM7S+bXJN4SIgbHAVjKMyMbXYwo+
m5KZubsrRuI70sd4hD2D0Otgb9TDq3IoqQZH235POjrPfuVV+Nc36EdCdWkIxt78KxmaI9rElbitG82T
Yk1SxdGHhjBCRLAHo2ff8lv6uwU9UCPR8H3SzGRmXOnFjJfhnMtfVbzdM6SvWA5cvuG9g+MEzJEfCVGa
1Rz5x5zKWoZsDvkp28ZCwqa1oD8+Lp7Ki8fuTqOJlirMKq+iAejRG46oC0UGIUzNRyrf6TcgU17gBRuw
xPCtY+cCEWkcbZgFIux94zHasYuhnRqObqGfClI2DmGVB4ie7/6B4dQLELfUWh5amO96j28TzyITJXYk
sMyh0FLErOsI/DDuvfBed4ygrDJUe55ct4vAFWYye/VrJ7VgdwOKK5iAic96+UsboZJVJiBtlrqnoVUS
OSw6I64okdzMILXjAXna6co3mbwtuWj4f/bH0UxNRR1/UGC1orSRm1haI5Rpnqc6rvk88FjIsJJx/HzU
izpZSov9Jru46MoZGn3fssrSaAz5K3+/f3CxpnXsvf80MLcFsKsZ3uGXvYqRndAcxbJ6E2Y6GjhQOPll
lsTrDkAfzf+mUWwEZuxzom9MmrRui7DoF/x0MzzvZj1ykFGng6AStQuA2HPXoZFYTi1g9+HyHP9Nl+6y
PR7HCv8Krfqs2QSb0EviDR9jOsjoM7foS+p2sUGf3w/a1ourh3b2A42mh1qqQPpCUhw4PYD3OBPYOHT9
R2V3UJGFRF77em8LCNLzCd3D7Scclpz7XrnAinGGNnXTrpnhwpZQTUkl7/mH7HmZLfwrX3bOSr9co+fe
Cjhr8WpUHtlVacTzGbzmCa/qdIvJTz8b5u8KlZaWLW/k3nz/RBDPdnAYqshdirPsYBLyAGGvaVKMVt/B
kZT4aU+Qpt9reQa7DZ5nCHjNt1eqItoZyLli2QE+z/xM7/y/jdxzl83yKSqCOEYfrVEY4Ob+AzzSJvpC
OhI5JLvnVpKsW59cojoDN/nzMZcKOjPs6GRndC6kBGhsI8YHnIM616UrIDvZvbOC73z48eDSEfLXLSkf
/cXMyFEzu1QAWKdinhM74JP9Qybpg0oaxRmuCxCWVcWvQsGt8avWCZZY3h59EF0YFLSMeAzQPthtdG6Y
eRlw0Xq/dkvgEKNcSvVU2R0+u7c/ltwOBr221gUc9HKsNJ8YEjA5NCdSdWzG3J+3rv+TtI0eSXPR8W9s
wiXm8Gdxyrh1zjboW3gOGLs5+WZnts2Zc4sxizt8UGwSDVakTrVpEHjfx5PsfxABYL4eZO1s1YbIiFU3
91qWuxc4e5WCBnddYhVN5EYu905FQhJNRL2vwNStsbIqCMbw2jYf/Wl52wfWlJEt5wQ1FqdYUJlTaYkN
gi6i1k4+HihjBVFUpnl4PhV62c8CJR94fOg2NZhp/UT+pVJBKQAGi8ixrEqPco2Cwi92+tfRm9U7Ouc1
IUdY86tZ8ipAwuJN7lMHcXuVOoPl07V0g9QCabDnMmf287axsJN5PAWolIvr3I1nPESq6tfkFXEQP+2O
Mtwf956i3v1HUr7kxuew9nFWPo1kHYPaVjm5fcYafcEAyQchmzAuZ/bSLpePdiX6KaniurZimdv+BlT7
aAPvc2MpIAYV/oaMOHwYfKUJLQXlGRJL4fUKJ66t+FGcEH3zkfSxWvv3Bf4t25jI3+eyS1RtG+/pkXNN
6JLzC0eXG05cvul21ZUCJOpWGVkIsHvZwOEW9yAAfjWoV07ZsMhbJUbaTlnEVrWIf61azee2ygQhhayM
akJRT9ZEC/8gumKJ0Sp2ch0Z0/XuXa9j5nKIItKss/fJFD+3DqNsKjbOmetrISdRXuVO/1nyNznniXUh
MXwUf+NuUuuY7ZB/w44EQD/Vj//uyrpULooBa9cOm4oxlDbNMBGSQcqgstbK5dl+ZGSwTDVYKfXCASP3
KmkbTIo6UWStjGaZ7s7Pryz6dUceKgS2yutNxNqVDp2V2iWgkP/S9kyqA/dtnqrG5zy9S+k/PALsZLf2
ZjQRGbxW3/xBBnYUa7OojiL0wy5yaC2qof1CBpl8WzZg571lUUSVYnqrrwAMFOVguSHGDri5iPVCteib
ytq8iqDz2K4COQqyXL62Xx1+yVqx40Fd2ibDxXo5MbakhLp7OHJLIKlAFXmxVqfsGmjD9EirHvf4pXcL
WlRpwKzTpKeU8AmhRx5WkYta2F8aRnxrhH6Z9m0hDiPfSoquMqQrS0Up2qlWkGKNN8y01IZxao691AfA
obNcscxM8W1mVNucThD4DVESVHyey++T91Vf8Vqfp8bQoI4kZPFxwwRG+pPM3T15SKllgfhlUHMex4bi
kaqD4uKySzJdR/FVGczCqdPYKNTeIrUl6NKRJB/hLRByNapQEb3p3OYrPY7TA0RslbOcd8u3u7g0CfiU
oocgIHhj1juUD1IlIWSOipjzoZk7ltRHhX7z+X6jU8o/+54YedkikOQq77IaWH0/4fcMajsjK/3mttKf
dlp/6XC9IqEJKWyIicwg2zsgr4lxo2+qAEs2pkbMYZI7fnO/xyJ9eiY31JC3PgnEoEY3KCm6atQqcxCh
GU9PMfWHuIIM4+jFM4ghY47Sgsh1hiwfdvcTRK/Tdydi9miF/Nr7sXhZwEZYQE+C4imSoqTakoSGGq0i
OE89LdHR8PUEPR79syI35YXB3cQmBb3TZ12k1zjuy+budDKRoiPR4FmDCQkndwWQx3wINGkSzC3MkrE3
C8FbKscJxOnerdTWiR/4uj4gDt1PUNjWPxEZIcddRKejvdl0NV9NTOQAiwtzv48ZAqezHm1dN/k6bHdI
qVBbej/dSIo67hdFnaLyv0P8ZecgrWDMXoqsYs2ws1tIH13rJcOa6QKGiI32MkPTtJjjZkuC6w8+vNJA
fJyA0KF9a5dHti5E4d1BImo8jdD07OqEQaNCotamqiyad2ZFA4eZg100Y14b0Sed5Y6w9FjgcLh1T050
rqAdMgYXlrB9XOTZVcbImSZYkIaBDLKBfdTSw75/3ynJT0uKg2JqjlFlneQIy18VQ1xEoG8Cs7iJRO0l
kzYEFL5BzWzNLfKUpEJxzmMZ5MjXd6IO/nk4UdmrBPb3uNsOqDBP8KWq1JMYUqbvfk7dwek5mbJ07hyv
T2ZmFoVPMAOhVoncLxjSwpWdn77+FoQqFgzAn/hKJPoeK4i87mLazoNd4UMDmM5le67DDNNWvP0lhr0k
4LhyaTeKaJbWC/6c+FJfJCaKQSg0wJPocorvtkH8DbveHgW31ZH0AVl3A7IEOrGx6TaQfeleDK7QBXN0
E9tmbvbOa4D4/DqL8ga7bgXD/ZXuN4+zkX5A3eWkC7vDvsrUsse46xO8onWgr+qjLVGKJhKWFEnfaXBi
ZqOUmqCDwqRiyRtHGwV4nyGC/T10Xj8nHyqEaB8CQqfld0e3IwTaymyF8IUDUG8+IBM3Y/YjkbHbu1zI
S4wxXGn3igyily9wJoWYovb2MMKQxAHhtk40WjsNHn2tvTWOsXUsvbnuZ2s2KyUJCn55xv+M+tbw0cga
WQweDQR0FIq48NF8hDqiZrIel1o+tPnVT8eUkYMn0IXgQwTuGpchsZ8ywROjMv5n9XZJJ/0eseZcKNJp
NY/TWuTko+aSllF0kOZXUc2zKM2/Y9Yb32d+kdadDWY0ni1IRA8IcquqbjTb5RPBqdtqw1ZjpG5Obnsd
mDzY4r0odfGrwgEnlqSWSLkjmCdDjFDWYJQrrsWQlmuCpIVrM0AfYrtk/7c0RcCAoyF0vkPd+jubMZJR
s/iR1mqCPtNoDcNvdjZttoHP6P4I2aipez7V9XS8BKktk8hCewP17brxmEurtz52W/OsjTGjE+gZLUJv
xKUBSkIZWKePloEEdWsxfmGrWs6YIQNd97SKPo9HwHRkzM87t+XfM6mXLa0ttiyiTaBNtXondkhrN+ev
jep3ndVBPU78C6U6XqNoM/dcpXzNSKPIIUSPY842BGJ4QmcNYAEWVza+U6WIviDkoQToPmvUr5fmtczE
q8u5OD5vlAQ3/IHfdDhcgCvmcWA5x6L7BZM/8Q/BOtYpAAkqSlGxqRwt5p1wjZVoUD4wk4XNQcVIBB1b
vA1SSCqG7phadGomwdcmCuuZkoJJxovkPpnmgiVlmuPeJj8/tat4mP8s61lFuxkauRwdTUmRgNUvt4Jf
j1UOI/DqUV5E6XzFzte8a0NNs9+PBs4bAmeBMZbraoEbI+8WYwOFi7fbOU8gyeXlV3DZJToAk34FRAKi
P6/+Qw5j7G8iD7gOA5NO8w/oKF9qt8QRy37tZsghAvxTil8rRdIM+eLQ9ziH0lYHG4gvPaCe7avb58u4
NwEVdRoQOmOvMHe+qtlOUcPR6KuYhEyvUsUMbBbQVR9axKbmnzsLCAGP0gQUL0kKMCijKmuQMLM2gmnI
fkS7UTdQfz2U+45aJfiMRA2fe+yX/GLKDr5G263G7YAD5N0/A4jrSAUMShHLvttCPs3TcYwMtMuwYAto
n/KcMTevSnjI7pvSl9GNc7xeooPG2g58tn6dcn+6TgeejFDuxAV7PLArIVoTjCFKEFLwIFBTNo9sMCGM
o4bvuXkaNbUe5yGFlBk/YXTyFt32s9j/Mk/4tQ1DfwHVuwq0Jfo9rr6/BFFNEwpZQkWcB00MYv3qrh6e
6c52pj5OK/397J1DbDDG05IrKn9CNJSIm2FywDXv6mk7bhlHEbm/6xhN+Kffio33NUKPjCGPrngYatGU
XM0YS5tJTyz6pOmEtb6Tck4m+AFspWu9lcf+QN6aCb13JNIQ7dQS07Yx4vzvaDGrTXvQJNYoIG+qRhfv
/cDSAeKap/Np2a14UbLGINHZuAVZakoMLK7OcOjGIFKV34YBco+cdY2k1Aqh2HaBabMKHwVzWhWgGVzU
eemL95cESnVHS2qipjewmtyvrvV5Q/CBWGAlKK7jy0kgrocChMmFZrcVLQQ1pNfDRvTXWPNz6kr1stcE
4uAK00Bmd7H22Imk3vGNG/JfYeKM8TghOdAOIikP1DArQncZvXX+ZGkdjEpxxK1/JpG4flcM7int8BvY
0S8fSpNFNmnb8j99ubDSiN0HwWHDzsmiJZr+sk2ZzgAxTHuekao1yBM4n5OyQQtgW/Z7IVM8yFJyTJE5
aBFnZtfltAizD6nHkuqubSn1FYiQ1UrxbgOQVf8ks1PpqiFNT50OivsGBWtIsoSDY8lZPgHc77DpMKT0
nqw/6r0ORDfgBLBdgaeUQt60G3UUDJFrzbIedW/fDXoI+lmXQUEE66EyM6d6zQ8tp+x/wQej9/rNOix7
jP69UmoSXK2D/evDWDVSzUtFZ0d/56iZ38WhOELP4/2wbMosXqDmiIsq2hdpyKcGG+RPlPIpAyEAwo9A
TB8367XjiFzohQhJqvnETzbnOQiLEi24mRZSzTEAqXW8nu/Bhda5T2WQA4C9nRwEr410qXw1qA4HR3LF
5VdbTy3UTBP3F+cJgex7to57KNYyvoWt64TJWSu5hsle4gscMrH0/sP3kXVVobnfixM958DFfc/8+Ed1
YYFM5JCUPDi03VkNR9I/eAZA6Rx3wlQaO8dfm4OnB+76dhAKFknSysvTsIslPlfHVreN/dQbB+TWKVk0
PBFjxkMIh4+Kp62i7WFESNLcIHSFJLTdO8VlBfmZNta6g9YXpPKUDc423NPwPC6k3sAMDpfRzbM/3kAq
Nylw0COtPzxkqYZztenKUj09DwElWmxD1zT1P/K6OqRKrVTy2rS4+1NotbC1ChdlwZJQZi7eTag5jk0B
A96C94EBSi9T51TZVvA0L8Zc1CQCusHFGgoIFKsiQBVC3B06hUdWpOREuhLefsv0AnUDnnEm83gDO9k0
ugFG7e4EL0u6E5iuYA0gvCc3cuTgBbNpS1ChzN7xPopm6RoJMyt/qrroIqQMRtVRxjDx058eWngcuQHi
++tKwEAhYfekqFRrOxP8czC4LcN6MaLEa6U7VKtzs4iAbDqME7gAlN4HjzsDXghBMFkR8EGqvOrhBo5b
7eslnsWwIJEpJ9NGtUHTGcvD5D6k6EaNfJxIJyKbs/baHTqhMpP4lyCxzy87yKK3e5BtkjTUkd2JKJBG
yBK4nE49lw+wKNaxcQwIVUKsJC93r03x8MiZocTR7lSnv4oEkWDJpqTfxy0hq/+SBPTv8ox5pabNubhg
e0A9Wdb45Nx7OJpZMqM/9mXbkGUT/zy4kHCjPdTnzh6jHRsqhCqiL0+S+lXJr+kNqjmDULQfja+/Lb0H
a48VT8ZGwRt1yobmtn6n5//EDoPEwo8AcQ35zbG+EtyXy1LV5LmhA6GL/u/pLNgJnvD+LreVn+I90V8w
jRo3kH2DBN1hmFNvI52J2Y7u7HMmNiwyAKEaH+i++wyDpL0Ws4AcxSXUcUYMpGIU0h9P0sp+Fm27TYxp
DRf318bzGaA47BXlbNeyPn0atIs14EUMXDsKy7gVgwFFwcvBr4ifl8yOeMUNbrcX/mORkLx9nq331ubJ
+2wfv3vDBfUau0UhI3CNY7nmMCCrYIYhdmGLzPFKD/Z8E8dKP2jQQgzHftmf7B64JyYzJ47zWUJLJXFI
obiOA6Xxevvbrsc3WA+MPn7YABMz9xN21MC0q1ycAfHBTM2Sahcnh1PGTPmvi5/mKGKPO0ONEV878fui
NUW8+Zo1Rjp2hYmVxjIg7fX5UDPdTKD5ttGrisX0KJdwC17DjtT/tT+h504hb0pDDPBLJ49VPVNMsKuh
lb8jOORvjpyBeHnMZHWvzG5hLorNRVkOYt8AjF7xpeF05sA+ADbPCcMYKRk2a3ZwC6AjrY26y6upvCZF
hHK88PSDKqBAouKXXD7saFSd+AC8vJfYKLjCesdmqqalyA4FaSUxTIaE5VTlSj+jmF66K4EaD0W2fPr+
IQIqjJMV8j6s2wuTR5WG7wxBn0IrafbKFieOvyeWy21W+jPAwXo2zzNWYVoCEbAvr9gATmZxFFNDUlUv
q5GSrbVTRTu41hEg0S3leZ8ym4C4hb4Sy1sm8oXwK4oSL6+lFXFZZjmJnUDF5C9TcQgyyqcndH/4+Pwt
OdsUb65S9crFKyW2TfDl8Aw1xL/aDo9zaG0FkczF2qduaf3TGsA5/IHD9Sx7Mfbllmq918P+Y9G3+8Vg
UfUC3jW3OThn5vEdcE1ROBsJWfJuq85CU4UWmquQRUKvQq9s1krLgP/kWg90e8FIxOKFlyWWd6OVroW7
g4AGfV0u5jd+IrMK5J0Uk4TDY1XN1hi0t0dTyXE6ZkO0dsjuGQT02b4+3mvuABxXOPwjWL4zLAlLVL+D
OqdNURMYTfsya0asmHkCVj+5VBSJZUCerzVqKMPQ8KghgMM88xSyhP+QVc2Z0jFisfRJmSKOG1/icpJt
EzfhWB7Zl5ETWEoq1F4wE3PO39pvVvA9Zjkah73hjEDfTlftxU8lViyCBM/CnoccWWzW8yXTsuhlU/Xx
o/52oTyKhkmV4eR6Po+Fy72WQ/NG105PQUgtlaM4iuOzO6HAO13So9JBoR2w0XXDfoTEtza0si8J2t96
VMKfVycgsvIbS3eGzf5Eps/itl3gqBZJ8rG7UMk3NIlRUFD4iQkvcbt2pz8IGMtVnBQ339jkXAFlunXh
W8jtBjg/3mfd4cpQaQa2Km4b5GgXlJMkJzNxmzw9Eibktsco8hnpweGvsBRYWkUdDH8+yDu175LHpQ6G
2oIlyIV7e9Po8AtH/YdbLRymaVSIPcivzTGDDXbK8cJE6DU5Jvx4+e2fqCubI17i1bGOnYVT7OcJklxk
dr2ynaSq0Zy+appB//JgX7jdbT08/a7CRm1QyhGbTwj9bs460TTgvf4nbSxzz1fyPZbyC07rp7ZPKhmJ
AjLCwtSdOSl6EtHgZE8CUnY3VhcVrD+X3O16+JOngsiyeUvaQy13N5vrdS1Mu2zssNlYfeq5g72rmqYc
K9LIkGiXTaqw2gCTRTluFKJtxR4nReBkpAeivedcxUVXneWcGS8Gu+geKUoONxanE2CFP+W5dHh3klM3
2X/9mC1KJD7A1VQD/TbNClKRlf7t9bcyWjltUGKeqTn8Qe6ChkXRhj9OLzXUfymsfkaKiNpYOQ4RBw9D
iwIvLzlRtuZb+Du75F0E76RaWOQpI9UrmFlV41nw/Pe32SRA+bBrglMrKopAWOpcMYC+9u9wglTfymuu
Qaiu0ff5rHw77+0e3zl1QwVwv8Zu6LDsBv8Ru5/7Lucsfze/Yn7y//zkw/wSgjSSHR3M4QyboaiGkLee
1v8h5g55ZX5Gr0Te+WTpGmivpf40ookcn8gzg0H057Oy947WCdNpHdnKGlQkWevJFuwJN59yCy3Brj+A
Sg2eBdNWUnYYbgncEXspuYaxu4U8hVFbueOx9RVIgfBSGD7mZe34Bxiib5f4LzlWNSBpOA5UDxcAu7OC
pjaiR7B41ioS0Fc2nvcOL2rWBUlCxV5LjzQtlTemOzDcE9rbAqAGBI7Sx/PmcAH+9AAHi8ag3d2Tane/
c44JZZJaq8UlXXfxSDAviTK49PgFpbc0q5Thm/WJ5P9f62wEEf+RK/ekIv5V2wWOgKZri1UJKM7O+JaG
jnwugjGlRrFlVtOB/AqfthQOj9uwQyTwGcgR5AtT+9i+xFahWdKHUrBJRUGRJa4wHYcFL34/Fp+E/+EU
K+qemFLCdexausIGsk0s6aVjNIeGrP8ff/ywEuNqmMeGWOkuJc4Lj5mqcHdm3+qRkNzhL3nq7R0YME5Q
Dyf1ozZcEghJ83Ad90UL6pIevXvrFbGhUdRGKrwzUuKEkqdsZMu9hlIWa6u54O6gapcRqByCzg7RTT6X
LOlj2EYg7o+tv3YlOySYgIoCNHupnX/C+sHcgdgDJN4/8xNvJ6a6+KlP/Fng3PohEX1n8iXW6Cp5XEbP
gb686sjqpKca3o1xs7FLinhLPF8BySJw561Uwf5r5FB4b/hkAfQQWE+C3WxvdUL9u0An/FIak/QOtrJ+
Aa6lV3izJyiSJLc3FnxfsggYcArMLG7BUaRD/f/Ha/W5ABx3T0+k5It4JvpTKG0RXsmMnBvKAxMYddXI
wzgkqk6/Sf4mUOVuB98mu/1MGBv8nERCxscpp5okXeDve+7hM86adrvZUvmdG/3HiC6hPVmljGw6YjIl
hCquKa7s1hVQFD+UeqMR0cHBFz29j+NAZRqTvTRH33C+tCsECxlWMPOPi/YH/a1nY7h9ReJescaU/MJR
FEeGVjsknZuxWGjQeLa4+zAfrwfunyn8QCnD4sU81XPamy1yxTLw4awHJ0UYAQ9te+lYq89fi37D0vZR
IA5iDFImNU5iGu9lR79SFuVQlm21A17zm82Lemsr5DcTZsswacGCP0G6GTi4lOPgenVmWsuKvb9siH6G
zWzKHRlsDAI9tFV2bBcKZInzF0nj4zYTrjOi+T7rSLYV9qkeWhkbgiWbRYKUYpt3QNiR4yAmJ5QzR02T
AdDDjyZFKMTnmWoNy/awd82vm9pS6WQQpWhljCzTyUwy3tGEEYUUoK3827pnfFJliJApdoHyBOrOJ/ct
MnxsGoX2lwwFk+2y4q82ITkyIjJwKGS6Ch9ALQZCrvNEv/hPOyGqwavMa0cq5K7T/kT5rd967QBntuvF
+PWgcPtLO+bLFC+OPJnWi9Y8Tgzd324JRvRL38I4Uqlw3Tgp7LdkGS1lT9i+k+ZMlGEMudDAnFI5otjo
1cd+SU5yb/s/vU2or1YYv87xAXHP7v+J1w5AWgLM6+3Xw3EiSS3wpQHzthrsMTMAx4ZfIEdgKDvxrg73
sxRpb+F8/2gndovqO/avaav9alzAtZ0nRbMCsxBsm0+3T+pFWZLth1WNacNDVyBB0evlxkvrIu/xfYBI
oMf9wRNCU2EsTHEcJTMPpqxQWYFPCUf7TLFVlrJvpb0ksrQhTcK8ekVlr6mZVc+hORspv+s48hr8sOgY
BMoVK0Jwqy/Jc+QnCSDayD1Vd9LZud0Wx6SbetJ4MvfFofeftZqPU2RktA1ETDkqUIbd4tu6OkSgnTbd
tpVq/YexPb/vQE9clqyCKkkBxZFexoUnKyiGbrltDzFPygE3lrGngMPMrLHH4T0xPf0ydUy4COb2m1CL
nP3jI0rtGpWKYysThVw9fZPJpJEn9UOKDVG0Y9UDGEsQQ3bkPyB+DpUOcb/X/XuNFsYquut7/x5NnCeF
0vgqIxwpFJ18K9YzbgpwDlDLkbI5mk4kxQszpxa8WT8Iw59HLoPg26dl7I8pEFCEP1AcNhsE/48f3vLe
HsCRQvgVS7D2bX0E7qAp959daDncyKXNygNWSKqIb+rGGoQ505G9VnWQVtElu+BRXof5q0HxjK04zvMv
HFOQlk3vvTRy+Qv8+ydzqCgH1jTPTJnbxuu1gA9jKYF6ZT1TiMdGs2gl3on1dDYylH48CIai/4szrQ9W
xqYlH0q8L7cTbIO9a4SY5WkTnBXkS012GQYSucARBzn+6NopYtdTMn3oYVJOo15VzYtIJnUTXHY2SmKP
5Ailw6VFu1sZMHHs1vQgvv3UnSowPq85ytXBkJkTivX0ZNmjZokhmc+9p34654mCnAFUKhe5x2+GbKY3
jtcGM46bi8psI+M49UdC3bCQzNySehO05FdUteNdotamF704sSPjx4HzGU8GvFbt7ZKwuqPTDETOxpaB
O5dd08wM++McEmGuBPzfvmwGyLLI+Qpx2olK6EJZ0GUn3x0CLeOkEhF1tmlk3niHLka9x0Laph5S0Bvr
uH3uzczdVSg/5qlMV2omDEhBLXoiJMV+fxkuUlpzI0EGsEP0fOXVaZqqpzjjPzeRYIyaOTBsTZkFpDlN
xMoPIZ7dkZTTAxK8gQN0pW0tzKXFKHlEKBjZlnHnrz1l7hc/Vi4JJp/v+JxO+W3HQW2hUFoMfc6ssk5H
cP4NWAy+aWAJbL4A2s1vDd+GVEh8w2AwmsFhTenEyK3az0zrVKzCovmQQk8sAKWWqR5xNJjw0KPI3peV
Zb5OaQ1HC655fEhPBzbELVb0fvqXzSwANq0eE5GpMuNgqxuDji5GqjL0rrTBlBH1xyacKpYH9r8cHDjy
QSr6xjl5HflNMLbytYmDEuQiz51UUgtEcm16TG0iI5EUhOqYtRKJ8fJXyL7MLgPXu2MAeuPuFXK5x9Wb
PyOm6O5gK+lUg3Q5Fz4+RMAR4h3CrzfFLHN9EfQ11O+nOdgu9JJDLZWZdFDfQCcro8ed16TftbTOhtEP
YbIoyFShWlPn4/AbeKNwzFYsaLzlsoS8axudxLiNbaWGaSAlGiqamsxjYvlk9RgtewZbL0MyQbX1lDjr
5RdbGVK2CwJznL5G8+OaOPFgeozQPBoPuviSJTeUJ3c9XcQgc278YKIs5oYrr1RrPUSUeXxTO9h3eThG
7WW0rB+mtYbRKR9YNM7K8rbcdQLLLuDAKJ2uys9aeVAiBniQpQ8j1QYplj4y8S0g1ETBS+GAYBEOFteT
ZDOJ5vzdBZSSHH264ChX7AUa9dTttacIwUib7WVb+2GIz3XxNWaWDFOWu5YyQ7/2oBy194Kpl1AIVAB4
4oaJOXvO+VE8YME+brMKS81Y1qElhpn4PcJFUqLdnaleBBTONAMgRtZwYSwlnvJeeK/wt7RlEy9hMgDE
J3VETtAwD5Ist0EPAM18GVioN8ZeVfmOr3KNqgphSjoLSVOprLAe4GmSqkkb40zQ3WyySyqL//OWAyKk
SOvmZlYCEuI1wzLoYMSBwPCHs3mc7Wjt3nwa4tR0Ba9FhsVyMlR4J7GqEd4yauzK0D9mxIeEbAhF/QKR
AbTqqlzC99S4Qvrhha+VIP+p4wNthdavl0zKOC7hXaVYhFZjEiPkYrE6HVi9JxhiyvRzBnoIJDk3Qb7r
90g89lDty6C5VTF1hZQMoK4Oh/lRWQ90ug8hlqxukeYe/rCqBkYyeg1KT4RlWsgwdedT7XDdxfA+jAua
H/4zCwf2UuiXOVQTk3siuU9C+nhkWMtlToToiAD40oYE6nNfAvZ4qVzO1Cf2lb67zi9xFYuwgiEwGp6T
/j3EZglp+nBIU4xyp9enuGjG6ZT3oqo41lY96DjyETm8n3FNCBeKVeNb/5ORipY0gE+aLfFVAsrJqXJY
SNP4+aRnrNJXmLvHMY/4ukEyy2j5fHATGC3pTtiEE90Cam+JUONkQTbhLTyJLp2TLFFaihrthb335YCE
/FoJDW3eGLRBziJn/+W+X9a/B3VpWL52fG9mtlb+ubHCafnMx29qifvM5Pw4OFwRTdhls2a0+7zkbe4V
COBO3vub8hYB300fkkg9wyUfcRh7PY7bWb+KnS3N7st0B6WzM1VbxwkDOu/4SdCzY13a5zXvKtagxaLR
uR5vWN9dnu4FKuJEJmJE6WcPkMy3Ce3O/fOf/pJFtp3hWhGyxFXMDOFbU6dpdhErHPLo1eZumsCBytL8
W8Gh9fj25OHnB09RM1DM48J0/WiIdef9IHhyGiyHfDLOu78rUwTKpGEsXWMxetjoGqnS7VEjEAZ4bIcz
1hPecb3pbL/bUmVDXnlZRTFL7DCfOb6XEIGp6BAXeCSDQFmnRAV0tc5fsza9bEfeYNkUJ5U7NFpiI9tK
/MqnrpDfS1VCeNgDme2PrsVa+ar3+Ej2Faqjo2LDOHI2RNVY/ujJ0/7xYy5Ncr75uZCTbMJYN+9R5YHL
SKkFBrIq/2hqxMbjnv+ZiwbZ/WcHUORgxxFvrbMw8D0vj/cmVkgRb9bAdAC+a7qTKLqaqAkMtQeVleEV
QpB9dgf2LPKehAft3932Tp+j6QgyPlIJXuNfDyE3RM0k3ZsPaWA/2cS9iR2UY5ZsxkYqZ14Pql0XQjov
utSDflJXQqusdw1kp9uYkss+N3EvbxQlkUtZ83kWU1mVLO8FHS1IO/MI76LvCm9ntmAJi6rbETDa2hSZ
amEAtO05PEdFRfVOhjTmYt8Syz8FpnzT2qgCwTwFZMfc1uqKnpMn7DSDBtEb8cfjln5z3YIGDiaLpHiO
22IYVoEgYtgGc+VCTLpDV6r1znKfTXNimj4+isAGgBCGBta9Qj2rMH/KMKa0EXlhLg7soA52pfEeoQ+e
zlG4VQkA7vSCoqqyu0g9qmtId2sFEcCd3CLWPM8OQVLSnsDrlXYvAXHxbmobpd60t00XQeA2bUiGXRPu
xrxq5MZBO5s/+KTVK3gVdZgy5LY3F2Kb9LBTkrpj7xXDSW/esN9c2XXc0Ncio8Xi/G5M5diWVCJP07/F
7KZPlfpY8v1euM1DaoFxEGYe2khvxpKDqQ72dz9BNLiJWoiG8QLspHkWpPvlR2Nk92y2xEUgwyqw8ohB
yeQZ8y6R3qi0bE6aKiOFXkNsJvusxBaXWM9trkWmEtX7RlhNs0uJcE0NSjNuJbMucxbdJ/vUoEPBClIo
7PaJOECx9jx3NBjmB344OV7qWpx5XVXjXWOowHmZjd/VSIYONq2TsHs9LMEzKu9qitxK+fwNRBV3roPj
4i8SltOt6p1GZ0FS3lFv6rDZs/HxXwUOxy1L1bPSOeSXSOMmmKzpTXryu9YQMwRVVFi8jevSM2HdTJwH
gXifJsKLEf8EYgCoNtMf9sXxA6RBGTjHZcpAjk9G3QGOumcjU8kxpMXktAtuNBlZfQzAp7q/5Ry9SlZp
VdfyN4S8N0Z2aqxNFATPJWSCNnfkOjKOOteq9eh+LIpltDcH6zXO48RrYxdmTjyKdmIv0hpCwvc8insI
TxUvsTJcu1/FJk1/pmJvCNEb9bX/OCH0exCHGjSamPRtUPV/nEoMeJcRjwq32hG+uhdfjRjmEFbL238H
114o6CcBzc5ByHJzxhLPh9C1ENATJMZs4JENS5tHoqiJyL6rxS1ERD7pYC9hDPAJ6htNG4lVqS1HaJyO
4xZ7f1dblljulTbHU6KZLAWcXfArHXbd1PSVHHxheMKXwTo5v/x1zJGjzHT7buvo1mRdB6TQm6ub6b31
OjTNltms1nh4xZTZK2lObZQveqP6R4RwLCY/sk1MTZBMKJDuPzb2pyrMvpQHSgvAqW75wpnI1aWz1msw
SoEVI4MAH5YskgHuA44uvaWUrxfKSCg1ylmIB1x7FKqQndHoXO20i2TmsdlVfXenMYSPSpSaPpc6D529
kHHx7XOG6gnWWJvACn3ezUzy8mlNlNb4bMMIPlTCmFLG0Tut2Is2EAlpBqwNFCots+gQJuWbJSeP2XTr
BA1flqysuhaA0HUNZJe15mM0JR0oXiBEsJ+/gqQDM5O0kb2iful4MXIkPCK7R2BGIo+rJ+WrYNMbZ2x0
E51E19k9OBtz7+ezudJs6GT14YW4NpEM+E5g2Svjx4U35/Xk21gx7dlbb72C56gL+rx9LeebLVlTwpCo
OPh4vmHBtwwPNuT9l3etJjsQBY5FEVPJPuSqgGZNb4GGhOfIRqZaOPV/zHAsyK+ziTPuBDzyWAJ0wfbB
0XPHn/T2wBAOrajDm12OKTpq8pbV24dE91TqZflt6lLfwdO0U9oDUh789KOXbqUQzdMCaMr9yLoO1Lkq
41XbVjrlGLycrOOLm1W2yPfutv12H9xvVASvxBcbnmqOIND2VipetcIaa18syiMTJKB4YnvmNkfVuQmE
rZAKlUtDnZOQfiweaDGzo0sBaA9E7uMOnCdn0vRGAUTyFl+C9q6Lw7dTMZOG1yo7gHwshWHt1YN0rLMD
ikag29v824O5Kg5P8ebYBUuM/UIeIBQqvJlmqYZG4jqvAw8avlggVcXpCcJ5VlRKQTo4FEWwqfwaKsM4
EPJCojztjlgPlhXrAoDVKndoFmo3/seCHvTiZTqLkm/SLWv4pzMGklMR4Ip43ivbJ4zBzJjPTuG3ozQh
jEdgbPRF6Gfva/Z1CFbm4+mBK6dDXA0McXed13Mx8wPRUPZc+xR5dRaIgSNYT+cSuepTmjKUTySXTSqr
gKGaqAgxyT/5DlThge63Zl6Tsgn17lsSMPo++yxc6QT8z0yzbCzrEmRuWXkvQfcP0U5oXgj5Sz2uV80j
w0jr7UiEXi8H8X9JN5lFW+CaNg/57TdPtfSvQoHgPnjaLiU6gRsIOj1wgUMRsaOIPTmPLx2bd/fL9rv4
Ak1UEj6T6AEpAbegDPbA5Iy53DD3q11koQjiH77tJw+AP7aVtruRVCIhFnObb7M9cK5QNLSw2UY8AnRl
8zLA5ZjRcoz+rGpzE5kkbKpuDbI3CT6fXAYlgwhRRPspM6p+HecV6hRJQTcG7bOeESTH+ArfKxiJhvVz
MhAf/jeHpEqTjWuOfgHnNOC6n8TSsJsff8B7WXxUHVmaDZa1T0o9tdjkGIOYeb8odOXIFc9MNe5y03yJ
s39slYbcfXLkTMSaRFKtZ7wThfoACh68neVjrrsYy1z5yBjFHcDPVcRnTKM4hU9OjTwqeTmrKX7JwpE+
QuPt01GQ4IfXsGBRvRef8IGzlNt0yLar0xAki9rHrrYnQmGbTcgewrul/QJXd6luK9GGy7CabOZom29j
oqatfeIj8bWkpepviiMAbYHaMMsV33sgI5o/bhMNAaCymAzuynLfkB/F1SXXk7UMBG8NI2So63+cYjxy
Z1Zlsd5xMC9sAd5fnHPkzij2NwCknnFWS24IxGbPFmpUoxCs2mZ7C5pOovFGdCr5rHJZgo/CDYNRjEUr
i74dqzm41gM/TJDVNwF7WZVWklEWfKt3UP/bWEq3itsrZeJ36ntVfVQ97CrrmgIQZPHUWF4nioT0onJ7
97AkzKvep3uSmkZ/53HpGpIH4NYxHdX2zncoagaFvbIg2VP62RBQq96WLH0i7SaL0fvPHEiz7W9z/Bhx
xJqXirMLK8GiUhwFl49sNm3qrWPGZnQCsilLUxE+AnpDN3zvHdHYKEenV0G2iyEril0EJwYYZBEOeQ99
LOaM4Zvpnys5gIjuPqE2KPbHzgz7z0e03otyX0cWu7UTcbypN4/7jg3ZJDSENIdrKgW7FVn3uvnxewcU
dqSkeimX0SjOapHSKvVioIzdcIFN9BCZkO0831mekLhltDsyz9YmdpQfrzE5HoaIgn0EBD4gwylvMJWU
rLSYo3i+IkOQ8yYr8aSYwMr03sPApHQ5epLtdUwUahJeyWmGgLP8orQL2IY1v44ayEjaAVubZ8ICNfyy
Ox3oWCeNPPU5POtxdbhtnQ+OBT+UMCJizn3c4uPd9faz7xzuKALCm+njkAQsBN7y/gEoOwQ+9OwupSpG
rn7fH6b8hI++79TL0UnWavmK34Jz/vH78cuo4RLFJsNaa151IeQF5KTBDDWaCpt5iFswnjdAbOynjouH
dNR5bAxrGCyRGz+6ks3UPVNWm0FoHhD8euVeZdr1TZptW4SiCkmLfXLtxLeCkq8PFPvol0SWaZFHZ+7D
FRPf0iX44/6aAPmZDM1kPfv1WJJogSUU2U2JXRiAHlSIS+MFbPW6+ICp0pRfCMut3DqefSmd6RyAmyCN
fgx3yESvAgXl/yxW0nTwYK0qZkjWJ3PElldg1zj3nai6UqdkfUcFon7bsj2pZ2mRdr3GO62s0m6Y9O9b
sDuZ7UoQPq5PcPf/+wVTGoSFLax9pOfxAedO27SDfC/VXjH8bL9FR04cwLpbv0yYiHL4YNE75VCKZISg
ScEFY3MZf0T4soA+vFClA9e/5BDlTMbruoD4ryxNt9g4u4PzRb5r2DohGZ9SZ0LWfLVFRW9QftloDBXV
jHwtTP7U1gU6yDBDV64ih8zmOHBHfFcCZXy+uC8wYxAFDPWQdvXqswLu+a1Y57qrwrN0LRpGgpSI0uq6
0AuWquA31HgoYLLNJxipG4EpFyrh0yqCDRLI4Fd1SLpLDAeFAkTaG5Ml5FiAsVu8TySmqIzywjc576wq
8g6Ba0FP8DwjtqDpxYtUgq5d94Ioo8q8WjRrJnOichnePGTwqIj5OCV2r1+WAn8OYDFGN7GbMKOl0UCL
hY87td6BV8G2Dfo5ZsT7jFcmWMM/D1sOShKGBJ8NCs6GoVoNttFumZHXPuJsTblJ5/5DLe5vji1KqRcb
/48Y/SX6/2FZCFFZwfbE91ju0OqWIJN0C/icz7oISBPi6YNb2GSly85ki2uIQRLL1CoSnMRj0gP2zZTM
EcTIQtnFOZDFfGlb6lzORDNtG/E+I4DANpE6LyLiyLoYX5D/TRUcM5otB83HbU7M0U/DsCtlXIY5QDGO
mSsa8+Coef/XJE92N8+uB8EZHgQyl911LcwyAmNBZA1qvGUKcAypYYHS2sSHc0WkdW7D7OHwa8yTUBRP
Ry82q2M1RC6efLPjv6Rr7NyMqmauTWeN5Dd3N4bBPEtrBpVCdJN4nT5rUIWm9PA6cptxcJn9EQ6vlUi1
esvoDf1Nf+HKJsJM2n+sCzZ/ExdyssWtDMarG9nJGdxOOxpO0f7TrFafrB5oefb609iQuzclEYdbSUvV
jOSeqNM9/kLzv/MuZnf8x2UiTiCVLDHUgl/M1Lv3KwrxiAsdmNDPaMrb+nQ5b2inAnNKRFW86InmVf29
teRzb37S22lKPVXU3mcvwa3nzT8z+Z/Tzqrc4JdhL3sihbUIYCaLT/Nwb84zY1PoiDf5VKKDI12pGkQY
UUnikuZDeCy7SJfJ4A0E7L5ZWKGzLSVJFr1PxGfpBtRLxAiV2XWFdc0XgfTieC3IRf6rEncVRRaKVloh
LW31AgBOKjkA/JMtbsJj8BqO2yKdc0f8Rw/sP9rawoiT06nb90B+wEKjmJro5QXlW3//8xg/7O9nj7ix
p/sfaoAv0JEqeGSu2Yu+F193vQ9UKDEdOBIZ2RjZYLxJTQhH6aTsXQBVjiW2t827HAAf2XSmyxQxMKmb
llEQGoVk9LMr4VjmlGO9cUNWObtP0jTL2+klIPJrCqF0USoP8ieFe5x+XPeAmsz+4RmrpAxyWYoGFzDg
RzUT5p/xJ7p0InJiA79YiBjgdl6OKbg4rbDANcvSyVBwVrIXuNLIM41j/G1V0XF/b2MMqV6WJfaXHK5/
IQyNfgIExSDlfJ8wDDfq7XCN+iJZTWkB4nGQ5w6PUFmSiwxgXQQca3fHBzm1tKB9zerqxFXOmPeMnyJk
pAmn3SjM23jFY0KgYcAp/93n74KtF2X0MD/zHpebfub+kxLcDFrwoWfOb4ZytmCVPDGMh+HQc9HoR0wK
LL6xNWH8d+u7/4PDqfv7M+JltVZ4fMTfS7PHr2UXr6TxsLLpsyqht1z0SKgPKxfZN/VC9+B/e5elZypQ
9rbrWV3Jrphib8HajEm1EaA57Dmao3+0S1IVaOh+tvxSPeaxAXTbWebAJfnRVveUDRY2bmqDYz0dTB73
lPJnCkXK7pSPd4Yc/NnuKJGAsNT8kjUshy1OWsywGeys9xjJ7IQ80C4uJv7qt1Uiu5VZzYSxdXjRKIdp
/kHLM40/q5tf6zXN+bHgKT5UaEdFDhW0WwtLfB8l2An9/Y+4laO7DHiQ9h84NYjzl4ZU+YiQ2E8JVjVT
5K8e+9bbydtDO6Uyd+bLFG8AF4L8UW7v73nJgbCSiffmeQZtPhc//EVLkf3DDJz70V0Rn0ra7XYf0MG7
xBYhupawTgrZq+Zu/wuxd+NyLmoTRcliWu2hLR8Xa7PYbLJYa+ZkIoUD+zKSMiac68LBaNzJum75WqV4
i6ElOZvg2FBlfG8KaFEuZ9Q+OsuzFX5quHFjrqw2zxmoYmTENCZbA43+c+aMnIqEmXoYhLhFrzDAlB9v
sf7yYPHuwEjHM4POi3+3W/Fqay9KGLwFMP2/Lnms02TRLs8GFGTM7/B4FfNijMTbc+6pEtI+YX0Zr61s
LDJXcM7JJKXI7n/eAfA5PTGmkJdwI6KBSPeN+Z1vUlBb6rp5ZiFyp2Oy89rXuoXS5NZ7i78W4TnHokB8
FsFaUu9nIECke9iGIiGhV6G6+9OIUfTfB9Atfa1has3+NdF/uddKSnF2OtI0Otc49GPYXub+gfOH12R/
QrdHXRUd+hBH/mPbz6IBX6gZ5gkWETZ/WBQ/UBpaMatfeg2MFfOf7oaU5E+jT3zEzOXdYsnqm+JccgwB
hwhde6RW560I5RFlF5rjyry8eA+00z9lAt67ooXyA2Y21MftMFOlhqlkiGVpfmoiSKpLSHzD8ebofy/W
fdkEq568CWCwsgnAgVQrjyIOI6iIiJeiy5yyvR+FBY1llgWLUDF2pcKt7ljr6qV/KPNlWyycJRN+VUE2
48254OmwxbdO8CfaK+j2dO/XT4u2oqawQc4g/gF7kLzUG5RsUjOgbipMYunzDhNIKq6JzsWDQIYdThns
9PGt2P2lz8Om2FB3KXgn9UdQUCxMu2278ynQCF0/BU6XAtAigsJjBIUlNVyZUc0W2wa+tEM3ldaaGI0M
Euzt1+mphDbFkMJ+p/JYDlbDcSXTJgAQ/TiWUyqaUWQgmXHGld+wX0Z6mDXNCHj8HgJ3p9VPGbgipf1A
6hhcB7NnNF3vybfbfSgBhiPtOUs/a0+hnRvyKvTJt4wgIBa2zgn4AgV3Wa53hsyZhWnWy1goUa3ppZFz
3S1NvI8fLi1iJb+poWmoDANmPS/zYdv01HHGWpARYUwxZYRxpC9z+en9ZClqxpU10I1bkdfV9qjRCou5
FKKrcaZYMouruq0sTlq0cgZW+6oAIoUiDeLqwidhVDWZGDyrvLZXCX+HhNz3ttz87pse1eumDBgLXU/w
tlX+CCCU4eyi1yylfDBcDTXSEe8AOGuAQ3ZSYM3KlmdoWXWKR7iVz4BX9mgKqD2sm8UGZa/TgJ6zNT28
xjwOE6hZc9b8Teo99ejay47yAflBy7yqrskYCuIY6f6wcczHBAIm0YblKocjhdh9xCWQVcC5IXQwspv0
cWsHZHs/KJtEEaHYYUn+0HhM/LYoYqNz1z6iyOwEwDRCihJBZR27bZuPLoctI1ej88uGRHBYghJ7UU7f
TPyYVIfvsIOu9VEUTfpjB9Fs9utHudvmweto5kYFq/jDin65BfdmNyCG8aiZs5XeRAOydREr56F60Yn0
I59ISBgbXJkRwaEiVgn7aT7LPxUkNepxTRvxpeq5EePiQgeC1qwT7OkBORUWE1XMKzmmNSvN+lk4LbAu
LlcyL0ltmqer6kSLtvCKXHyxKk/KFzdtzLFhYdzpZEcdD91scRcfei1uLuvZ27OLrjAKHmPEZ5JFkiWr
FVZgGSAaBfM0R8ATpe/Y8w/0/vRpmfnasynjJfQzp5tyXl84XLtt1BBQadH3FaHOVuwfdA2bLM0Jc9q0
a0k/ksNoz9jNIlo0hvWLooiboEinsXGNym7PHHJM2lBcKCCHsrZUlITeeIT7PB57XTHdK0iVlEBde45l
MpR4lUeTR090smPqfhrLUA/M+NGD+3Jd55IznEhWu/AKwgePxbI7zRYOCzcZ47efDzXA/o+hioKQEyY8
MFPLFTsq8y1mKllV49falks/zbdXoJjVsSdQbd5FzQIFZs0Zg2ydmO6SP2kQwRYXJb/6MK2j2celDS27
ghlIa9rxc3SSGMFMsEUzcCH9y1jTlWPpIqoKDVvBvbBjjzCDRYFUjtgBBrzcwBftGKQgUvzlQyRTL+JW
jP2ZvLqWmZeTu1rXFSqCI13hMlY5REIl01BRHv++a3LflvUyN8uIgpN+K9LfTc4Au9ykK1WRSnEHekur
tYLRx1++rmPe+zOzLdpEVpvRx+JpV8Tz91O+NaenBf1BlzLKql/dll6td9I/d7pkWp3DWuyUl2rVBbFq
UuBJwi2PRS+43tHOy2qoLcrtSilJxbuTU+WqcQ38lnl6x1ujr19hFJXPaErcXVl/dptrfFBf7H9ho4S5
hCVH/9t/PYXgUBBNwnWAMhodIToYP3QeC3Q6ENEnA2YvS4IrNQqulqsH5eDGarckRA1IfTTrotqq9YrA
pbsKzJbH7bzbNkKDar/ArSssj+p4B6ZvAufuc/NDGqJP0f/QAWnXm1bQ0rNlQRGHUDMBSiObz5E6Va9Z
JYw00aVE0lwHc7JqV+ZpZwSGFbneeFLqUaK47z34Lz0R1yMfRRK80sA92Axjw0x2hYo0EHBtNB18ypDS
VbwfkhDigYdAodhmRUG3sg1u5FH8UkRenkS4a5dwrh3C6fPW5HPSSz6eA9lFKyoYL3Yt/LJx9xQGjzqK
EeeBQ609cXIUSkMjKm7q0tLo3Qbbud7F473I5RZLWUNSb4TAzQ/BffbJCRoRO3NFyYrgAIZ34jI+lp5w
Aw5Uf4/FfwwSRjrSDJP0AKh4uPRYxoL3dGrkgAJFCCBvE/5GQ6UEkopj6Dggx4IVmhoor82OdiTEbWpQ
bGVIe7omqvks2ZS6WiHXAnqtR98c4Gj0uZvVW3DKslNBWOCkqlgysMstHDpyDUGpQ8VyOzKcLW/EdR7d
vE2GHdmYPRXILpRWRyOgVQxTWIeahvMCUwDS6KPgF1MY3JpkCnEpW+T/iE6r/SY8QdgYHEDYImSrjlRp
hXvU6E7k0J0Rvju7qxDhpf0G5F+cqqFsyMgyI83PcxDZM5e7xAEOjA2DAYmzYWcRGcmcL+Py4xCXCJ9T
de22vV1SLAl6aaIsHMuDHyLh9hamUqChXx/dzV/Z7rCoClM+ulf6m5mlA4QIBojKPDSLKvW4U1AZDHoB
W8TpP30XDb+7a137yY7r+HSFi01cRTiLkuAAB3MH9KaUQs5bkGtrypYmv8d0FkOIvsUO/bUYmlq56pRw
CTav2RAZbRjjCfN46gHLBnicLL0/41xsGIp753jXLjFuaXCoiSpdetK41/eSVFfPVffKRWN1OYabDYki
OK8TNj26BZai/e8EOz5F9IWGeoXqUh3J7ZWEQYNyz3xqG7hLjyU8lOWJ/G/nbPdBBXNhyflII3md2cXB
bn7UFjsaxy9vBxT2KOQy8s+uOtJGBB6iW+RORTgErYwOnEyzp4PewBl0+6taz7V9Gb6iEPZy91uleVp/
tFcxtFGgY/znhyfmvp+gQqpCbC7DewvYUVUSlfzu+3p1soSeFVm7GaGcS4rmyI5Zmod5G6bl3CgefnyK
phymk9bvjN84ZFxwpXYAb9+kMduQ7ff5Ki3h4EdiMVsULxQpdAcu9trelxeYxeeybvXkKRJ45/TZd48T
FKn0pvdZt9nb0Vw+NhqNqR9Hn2Wr4COIbH25J+3+QaZRt3oo9g84bR6iRVJ8hqD+hKxjuidCbo8mWnCB
6hu3kP7K/S7zOiM0sCzzjqtw2n2eny9Z2GRrXnj0CMMz+Scf6NOIGlSyOhbVssQxJRV9fatR+NI/W0fy
tyaOqyR69YKfGGtuyymawnkr/BB48EA5rKJA+0nwaM6LAaeexbtMb9XNT1oPDAprNDckrZVJJHQika5Z
E6k4STkjiYDrK2qxACg5KZ+tUnA8LxjULIa9DifkedSNE0odV5sHJmNHVvUujT8cfaGT8xzZFkYT6lVz
V9UBSgnZvo2a1sXGYLX3Q74FcIoJpvkovp4Pt8+kBbS9lUW3yhTXMd0kiT7wL5VKDOGMNC3oTkosl6uZ
AFVTdCurW97LBan9XJF7Nzfes1+PGZ02VYpzPwPUvfAHGLm+UdtOD7/lR9dUkwsd+nbJu27S4Xm2Yx0n
uXQ2DwjkCo2350wpDLao7R4YmyAHpJ3PNtxiNlc/xJ+0YgLJvfju3qOzGsfJuuBIEZmXv4BxesGmf/fR
lZMK0kHHX03t7QD8Gez6IFqdS5rH0tOHOSB/oa+sBdsoRw0I5hEF3dqf/8rj3WRvG4u1QZOiOlOEq9Sl
3Xtvmbo6kt24XqF7PNqB+eZgWRMT6FLJdxxKC3jbHbxyoN3Rl/CVAn8blS7DuhsRhzq2sQ/hQ4btRLYV
bfZm4e4OvigtuugTtGxOtMZTsJnqknzJ2onNM5q/WWB6wabzzE81IjiFMLbVaPQzwCBaXvMTu6HoPH/I
VFvlq+Se0Vma48SEr0IIq8JJkpGqxD6St4GyDb6zktLVUYLkzjs9vGbg7Oggma0G0BgblmnFLj2XgSXL
43OWyP5e+7jQbFm0QhY8c34KDha9FWbwuWsyQqDUrmfdjYzvBgL03GTJWK2uDxrcRyB2OlRISVq81EcX
5fSSbxsHqvYTwJwRV0Jdj7/m5pB7XSSrxhy8Dvv5JiuXmEfWbvpQbrshZ/k0Xwgbq9WrZ2CRO2UAp2cb
R3cdGKU7GqT3ioLHhxQsc8uICt85piCtxbjnkI9PsHXqK8TF5Zvvpipquf7i/J+J68WJJ4m8xFmAfaog
J0J3CQUfk1YzFjE5xu0Ci+XKaMwObqAz5WyZjrNuH9GVv3jFN+ZSmzj1k+uge3eu6mwaWsiRYFL/UWA5
VOfYh0TZjg6JGdUkFRJGLhA+uMcksG0eGselWUEARqy7zuwTQPaTM0SkroRzv44VbJAsK0HYaM6uTWl1
vr2O/wrueguC8FnuRa7f4IUwmDMBhUnSf7vRY0rqrXrbH50tG9e0aMKqXAu7cltFmn4qReVf88PpL9nn
6qJH6/JOqZHEOzI9BaIwMSSKlyANlPdZFQaELx30vRZ1w42e0HsVfce7CFzlwCa8fdzR7oAPYBPql+iK
chi99jkPGmqboAJ5tIQ/X8XcVxtQ3kpBS6voKFiUv34Ax+a4zl+82F6eCtLWcU1ZFl9b3p0/+EtMPsdV
F4aXv+li5Vj2YwYH/NNTlE/TZ5k0ZNMydvMUnFjONKeXjWy+9dxtzvRhoTWBvzRuUyJVKMk8ph3VTiM/
7qXqyurT7yVzakrvBV19H2oByPG5viAnOzeIUBk+uPYR/OmpgT/FJozBuIGRRrhExUNLuyUZ44SnoF4Q
7nau52tgKR4+++BkQWjM992lVikLnprIQXxDD01cLkByjz7iqjVGXSwdfrZe+BieHA68crHrzoj+kknk
vnd0D2oDg4BJH7GVUcU8V6T05hrBeMzDh6Z5V6Aska1NVZqSob9wi1V4jdu/eQaM9PSNr8+/oeHEBaLs
RGxQ3Hta9/aMpUtzeFH0oMCZiDWzGDkopICig0OntfoxTU3/EeJ0IAQ5DvbRRvz8jHFDp9+LtOC2mgqp
4XyrBpj734zoSJeiHEcOw9H2nlTnpmKO04O6664XaIqJLtZ8XC+vOncOdMrTLKt8RXh8RUL9X5mzBaKD
unjbWisZDK7+gz9Sl5AkJfRg3CmDZM4oeL5J5hPdd3LCzdLAjXQDVN6l9X5AT4OEebHplnSm7WCPd4cx
fv1b4DcRq9RDFddE3Fleibbjb+3VV2MwHVufrtH3xXo/AJ7fowUEFNYOh/5oN5mXVR3etvjxDerifMqF
MrlIynKs3YjUXiqZQcTFN8vOyUDlbf3SwPeAgEbKrNo51coRl6hX7VXYy5PgawtyDjEaR8yyGzc5BRxE
vayzWg2LkfV52MAp88s5C3dM+piJFy9IySzrYMYhl29w7sp2BS0LULuTyUIGwPqOLlgxUYxlJ7W1T+1X
9PYaeWkL3xJ4RHjX2B56iZzHSG4lSDTt9ppTvxoR3crd4wl6m6jv/61L4JYLtxRe6BKR6DPsvK94hQie
YtX74emTCCr52nhshTcIWDqkAb/OReyiOZQM+NCRVXiCoaViY4chfr+vBsGW02inocNiKn1icSMQkvSm
QRUuduCOQRYJNPip+OZmEbohcpiEsNjW0iBZTMSp6I8Ybl5KYqTlgJJ+18PJymUu7SzZzye7hSJIPgGB
JzqrC6fvs3feWgS99XjwJQnXUpeAT9xLv1PF+YAeBR/zGB/6SWovGg3v1Gu1MVJ0iQBA6ollzSEu2LEr
+2h51lcSnFO5EgMjzesKqw/ugG4/elAhzqN6LYrjaxr2jRDqV/+V93j02Ejn+XjtGYZ/VFqnfFmXBybg
fA2zBX6nQT+isDnUJTVQ1K7OdcpatJu1bUfKKJ4OqUxi4a/IITK7xH7u+VPELZNxZAZpjgoBzrI+zJGP
JfY1TIFxQB70VhBN0RVouJDMSefaycrrv8obKmtSwQmDvE0ux7KkoFYyBSLTPKYGLkBZ+eAKK1tm2whX
kBzRhlgM6LqNhxExqyzAMWQmqfTsSZY5zCcldD/FiYSDe7MOxE5MB5ZVaTsgsD72aKT/8RiFs2nYNZno
n8bO6DIE9exeSk0szpQS8675SU0kiIxwZR1euGaFr0/9uTRLB89Hfs80g6ytzEnMSAHV1xQy9G9mg2CH
2GGa+4WzftMDl2rKEcU3p/4g3Wcv7wcoJ0KSccvkkROZ0J+/f3mFGYi8pHUssizpYMeLHO29rRFSBMI0
zUh+aQ8PUD4eSrA+i51yadkYscd+LYzcl6faHByjrUWjZBl5Nzw28qCGxchbxb3Cbf3juMMt2+ml3vGo
mvmdKIbbcEux14MEXtKrcULLKGtjzNYVYiah8zggzA5hkQEryuTH8Z4afvBdh+Nvk7rSQr5sjkXmeRpn
+KgtJQIfRR/k/5PcTEWYPrCNzXHozvjAoAaj2jz65oTG0vGOnCIGFkZzRYnqygxM8xZa/6xYy9VjZxEG
mkP7dvD0ozLuv5UBB7MUaF3zIN7Y8dX3HGYXFIjSM6bogsnCPfYytQGjTjIhisMEaKd2NgyLmb4kS7A6
flMLL4TVABh86SV4nXA8QONKXPwa1bzrAeW8kTBumRYP+MTMLeln1WBnGaU9ns90EhifzA3CWP0Q+Z4I
auPrSMBdxMeDm4FKWTMxoEkZCWKFcYiNec0inS7LpG7Ce26nfsYuiQQS9DMI896PbTLPshKHU9m0HsB6
qRewEUfWAFhCXH3pslSqUL4q6S+bi02NCzeXoReSLHju0dPQK4H5cZa6bJZwtss+7NWkudV3GESZBpue
h4kbpIb7+JjuiSKJnBuIrc+SepBEp+qJtXw63hzPgHyToEyEwj+DDx1IiMJW7KNk9Zkrsq3Ekxzl3jCG
3uoLA3JCJLrOlfOMK7lCDaFMnWQLlk2lMEmfWYbWsDdjt2yL5AIPx1gostKSuiiQC983feHS6bKYeTk1
Wh3MFLYqXHex3lHoNlKxUNXqn6El2W0AmgnwOkUOUzu6JCG+fupAoFQI7h9X/DjUJNF+O2BxFrQWGY6r
AvbJdnpmP4UnK4B1X0tHQd7Kh7fB/I6GxQrlAc5kgofKKMT1no2kDd8Boc9I84P36QtPiNQAtaNcVdMA
56PeTAJdkgLa09GKjUp2D8PT07WB76B2pxLG/SucJ6jH9TCn38H8+qfPMlaKqkamb+oxaigzdeRmiBeL
++9yhZ85kU2t4W+f+XEIFUEYVNBSE9BkG8hGsY321La5na4RoIdYuhNj+o9Y4Yb0ufxjKOKE6t6nwYZd
R7F51fqF5dnTtT/FwbauWXo7vgDuoFnD71COZJmamb5Rnim0q2IgmFM6Lb/sN6IPoamCpUhSqyssIMr/
+P0Q6Wa2vSIOM6Oljnqr8YHQs4IgFA4wzmtdZVFm6QSUNe88NuN+QToshB7G9Z+gQytc6yvUo7O+D/oH
aEAGFnc5pUTzl9p/ChW20ZNbfz1/1vVykZjyiwHUYeSmjfwRWVB2qUDB9CnQpQOaBf7Sshc44v3YGcG3
S2WyCdZyhUD83OhdiJ4ncIF0TYwzqbVCDjJEPm+LnQaCJXTLo/8T0kMljEyGzkolA+KtKk8O639A/DRa
7Z8EfvxGIeIsc/VnjGkN6uWnH16eyjOv32cWFnJ08pO8RAbHX0lVKSGwm+q8YVBDd6fB5bquy/KOi4Tu
iagxpgfUXY87ZLVm77VtJFdS4tGSTgpZ1NhQAyq1UsSwFux/VdgJ6ZMnxkHq2H0ozT1cO/Hpii2loaCE
0ozK3EnLAnvHmVPXiVHPCCd2zWX4k+XG/5SiddBF30RL6sCdp8Xy+AT79ZgZqJWq9B2FtJlkNIyXfny/
uyXJIk3mTp5WtBqN2hP6wa9RxELIB5iOD9TtbKnsxR4Qn25krHCr6+v07h8SR7866gqC8BK5J+9/rc6f
6E+hJZ9eV0BOyn1qmslGi0nn/dlncbeM7rFs78HlVcYRKimTtsi4lZGApLGKiNQI7Y9/7QCbAk0Ff+mw
8KqKpoCEZgqpPNelymaAO7O+ai2TweFRkB3ohFRX0ozE5lVKG04Bu2v8tWVL2TGyJejTfdGMQ0kOvvcj
CwzQG8XKpj6D6tn2oKaW1TqYEkE36bN8AcdmemeCaowW6Rui1LHq9ai30qr7c3gYx9SlMIMTp/ZC970p
q7JbivqbQ9nzf3zAggi4HOcaHJnguVAJak3WEAFo92D/bGEYSIqhSBJLCf0GP4XH3A7hCKewVprh5dQ0
7+yZaD66eG+cm+whCiQ7BKYxHaOsllZgO4dTaUEXu0214j1DdFKupLiuBKjvNQpkAt0yYPxweh6q88Jv
h0Y5qi+y1JqgStnI9nh3sHPK+wZHWDb8RRepywKD7OpL5uTaHmjPrBJGFK+QMyv+MCmZ1/EYsazAMlU8
cX6cryIyuyjbpkkCx4UaRUdSgQcRTfZDoNWHKlkzu4WCwL/AQfaY9tmxAHSZCCNP/Rep9ojN9aCBCXkW
/BYMUndwRX3gxaxWmuKVHCGxpMs6n+7TKu72+tq4evYvp4u/Rx6k17WXQVmgX7kjdn7M6wLJR5bvdrfm
jSgezehFs6fGvTr7+Cmy+FVoJF/8vbzQ8C5BOnFsYYwsVGtUB39MNcPav+RJ0t7BpP7QVVfBb3Y33d0p
araGWqnLioFmEj50MBZ+xBPswB6g+TypbCnneFsolLe/G93EX5HWNiah0E2LgnOTUF2aXyyaGfQPw9sf
3Ao3728lr5GifBqv7QPK6byEV1ei9fsvDm4n2Nz6EA3sMhfIGnJPtiX3gr5UFACnQBSG6fVraOY9i1KG
p1EN94e9ZrUrtRz/H2aGmNfMoEYgnTnWRenyF5Ys52bFgTyClY5hxTsdC8NlWrf4nA22Kn4z6dsWFPBr
k+iDbkMMRDbydG8fOyEuYBnHVwLLeu9orix7MYmZwupIAUgFzhtnh9srRpBzs2X6MMs3rdsNGITGnrVN
Qtut6rn7CMh+xESs4glI1IW/nHc9kewCnhZlJXPXF8KCczDRFW5MuGPXYUt+OmSn0vKtkDZseliQADvA
8Ur5GhQSmvuEh2ZDTYae1/hYH35TRxoNvdDmuF8zjb97LYDNk6rJaIJjXok+VvFlDxeGQA59UJjybLF4
VMK3UNFPbjA0zdjtepnSjS4t4izBHzoos5514jiNQV7aMb7LQRqmRh1oYZjE9dO4iPdTMrg6Y9xiToXi
XNLIxFLwG+beC/gJxyF96g6dSLEDdv/BaxeXs/NfZ/KmKS0CVtg6hx8TPwatVAL95I2w3sM/v74Lupf4
e5qWAQAYjzlytWsXo50phaYxg6ZmuYGI6XiuN3a+JlS+3dURWnKFKgvNHK1CbGjXZVbVP59EOERI7Pyo
gnDz6KfMfRAIbQ8kJql8p47QfwVQP4wb+iFIcMW44gq47dHJrcGVf9nEVqL0wdJMEwZ+yFnV3SgQRI1b
od9bgZq6R+0K/DQq4VCjFniDO18ngp2MTVgrotaivxbmxSuDeTd/9PUHi5pm8adEt/cinsZEMQGh2dpx
1PMGjpFrs4jwYkrAPpW0NcqCTZ/bzzsG3oIUJ7dUXk+Bbm4JNzU4Jpk+uCT5+OlQYnI5eM25W1VYyZtm
kQZBZL7E5xn6aYFdtRxvpQGgrk16GcNFATfE3oe9lJrPHf2ITawItppFxgEkyLKcwytrj32w7SvQPWHg
L4slacZlj1QQbpQgxIDgTt8QP1a9kjCkvZH8YoOUNFpn/0yVey0yB7GgVR+t+tW5vVFeTp5TowqWqRGd
rWOVZSkzSnd6oMUFrb+j/i7p1STR86GaYJuGTk987BZr0rUg4d86jtcNud5//YBbdRCMLM0MoC+HG7We
u7AQJULblBYNayg/+ZGljefrZ04zmdbl6XgudPMWz4ES9WZjaIExCW8GhNPaC8CrgQ+25NwvgjOSDvaW
+TVXseKdVZqDSofMoOq9PdxxLasBgGFZXlCddGk7XoVhIKBAJSuGjqvXS11qyhFR+CpSCS2cpk/l5lek
WlK069b6x5MgrEZOM9phbgf+eWs6jQHIkWfyho/crHhqFPSTdFp0a0qKnBy3q2GVKU0iQAp7nds1J+C/
mXsRPEOtnAt+mIzC7tRK/VOlEfkp0A5gjTrhV62ME8ojkmx0JpdDHdIEjaJpJO4uX4SrDw9XqscmNOPQ
JRYDWDFqqGgqq1L5pKrc+UiFYOkBKr5zY30ZtXrWb/y/3zEVqLhUqAUZqr/RvjlVqSxB1Tb2NWSyr2Sd
V2K5vtTShlFZBgG8jr4pDxNp0qS/VYhTNK3y0kW9XAMYcetl/tqVpJClTmk7XMUA0KvyWiqKvnYT95ub
PRVXWZjRTq3tp3XLp+y+iBwjOuL1GliEmHRhqQT8TfVx2HDmpHKpXDWkhoAjK9Joz3p80smcoUHYB9c6
jTxudf/IULPc9QaOOSR716H93TvyYUO8/qrj8UaxfTK9q0uRNpKTVccGAY7YiRanYUuYnspOwqEz3/cz
x9/Z2+VMg4o79TQyuUbl/5jb+4fGM/ljXyxEQeYSNNrJt5pOaTB8XU+aRghLGSfvHJDSpv8XRfnMJe0l
svfsmC/0d24ETcLvrL8JpC0Q8MJlu1WWePz0d7esxIEpGBKacpaG/rT9hYz4lXitwXyAxxxXNrVL/1+A
PpKYxtf8w8jYMTOES2BmL+YuvZwZGDDoZRVkgveMlV4/xAKf0Xuqe1+1no7uRT4JUKxwJJJ5Qp3ssaif
vZpQkMuLyqfHKMoGIwIOqC5T+tExPPFPT5RVlK4dTYLcRyYpMrvSHUTkrFszZbHKkcHwkvrv6TX5CUhg
5P8IWNqAg7L6VzdmTepFAUhOUIl00Isyl4CfafGkB6TxpasBXZq9BsZbK96ZBevv1WR+ycJrs/2roN8f
OnCgP9boiHJWtCDEwutuWmA5JIA+wnF5L6gJ3eBrmfoWM0/UF2QwY3w8ulpZKvihVhxbnQwgkvgGkNGV
9LMF9TEJiAu5pGTzLG2pWcmrC1eUjZZMTUq+0KlCWQ03Ha+RN+VLgUVV0E5dVYLMjbYVs9VsMDugLOYC
VchVETVqKOIlIZaT2u9Mg7jdBTfCOd//CEb4oruxHV63qtxj3ERAquVJ8NzANcRxzXMBmx0dab4TtyDc
BWB2Rte/l4F/GTG88HfgazHB6CeDclQKNRE9qe/CWCiQPHvk7Tm8xzAlamBIw7oGdKTNaXJD2N8jue2T
iboYoMF1UsShiEmKefmDuXadHDW6nNRQ9umeU9UMa9u7OVXW9vSLimX+rolkGt3kY8Qdg4szcU2hLMBc
cKUjc4Qdl1IYEvjk61fnvScu0wyZkSsI9Zx1JXVXD0In11snkLApYSYSZuD3S3WcJf3uMolZz7XQHjeX
ZWh1km5bz5dM0Y6oo4xMPITtZuwDaN8evJDn3zbMyB5+vNNxxI7D/7F6S1bxtel8rXIb3KOmRkJoQ8fQ
ljDn5TLHmt1uoSA46qMsPxUcf4sIsoA4TNXTV8L2GnRQick/x3yWO7i/lNMl9drXLTawHCdwrz6mXWWP
Tb55FUMEqw+RYC3CyCOdxBwgIhNCRDHvANjyf0IhQsCENHK9DgogT08WqkRjS6LJVRvSIHPiBE19Rfsr
fcgtefCkMmK8KQWZV41w854sxOJN91zR8OIFFGgjHTFfqvT+HHMJFd1HpV3qAvv1MeCP03TIvJQZ6/KN
DcAhNU1vX5YFl5fbf2o7I3bGvvLJMikKlPR5yrzz02YkQ/tgO2cJXIln1DopCfSQxDspzVgKcNJsdwEY
osEDahym3FMALaiJaEPsTJqb5xlUZE0OqIozB+kpv2znPjg60V8qk9IUiaeHHWljAiiMJuAzUbkD4tKQ
yF8as9rqbuug/1wIH4CmewtCSXFIo1DWIag/lmRXGTK4fAa6dNcJ0O+TLc+X+Abx+uGaAxt4Gy5/fWiE
dwIeBkydSCQJn6HlrwrzEN/5fohCBMm8SR/2rrNLnLMU++7k4hEZVFuKp4avvYqda97+AJSkC66oQtmn
3viBYVA5zcczhLQRT3d+qJhSGZx+/QPnkQ6+rI7Ow9Re6sWeur+yWMx50AnHS+MTXdZChMz6NAH9NG2e
Tf+NFDKzWxNun5ErcfgH/YMCa9/I7bWzuFjwn7Vw1PIMQeCPqbvvyAbdEV9MoGwRTs3yh/hhCSe9k5X5
mYz2RopePgsp548dkbDhka1Oi1esvN1qqfu2FATyxSNjLbBPBh6NsTirFfhrckT8j5gBCiDVb/bEIhb/
pBYjPfQ2ufVJNn4QAVE2PK4VSKjilAQNvvnI5j5pZ5lxEZZKoKvd9N6e56SSvUBJzaIhVebp0mXuarFi
1pjWqukXa4+kMcF2hECkYHoX62C9qGtAyd50eZ6hiRdigD/0w++vYE2HpQaIttMGiW2Sa63x0F5tnQIM
qubnN4Mxjn51d2wGXu2bSXegtgmVl1LRwI+nX6NfqhiLGMcHaTvHqTaTU3q19ynMtzrgqtk8CMZxEzi1
QXKcByFfwReG69abyCVBazhm/1tSkeIYjBbpm4IrWptMqFIUOVmvyZBuEnEUz4OqHrGi/lbCLAts09qY
i//9fBRXuCAEAIigLl5cweCGYKo17VqgSh96oyvYi9ItPL3rpLEp28ypBgkC4jyUSqioDC57WAnvMvxh
qNk4iiXMVbp0eCdp9363dhQLsSZSknObIblhq6z2i7SStEws2pS4RHWN+04ly23l6+N2hkDnJhlz5AQ2
udHQw0eW4NRbzK3kNHpeO5xUOq10jxAOsqU1uu8HVM6e9e5vKx8XwrXS8erXaz/ASZlf6oSXSeqp1PFL
GV+30F9AOAkMlp/Lb8eTuxwzG3LFf8Io/8a0C1rBXrg75ZS2F4qPTv9JeM1P6JZRMI/0gNL3FrEWw/CN
qMq1F4EjcckKt0+fJulx7UwCmQfNrH/N5uGQFHLIrBF+GyjGiI8T43WRTuqkYuNjLx2657wJNODGu5z5
RGcQS8cVYsgI1wei93FKfLf5Ar30bWoCplzUgOpMVhWzL1Bwtdq0CAkIXcApP4qjC/LUrNdb5ZYdl8xc
00n298wSsO6LH4aGK1LCRMMMhOp2YkZMbhzahmPatp2Fjlaw+b+K8WUPjNA4xnZ45hu9BgEMlvT4vJep
pTs1iYLevUXNeMR6V21KPCJN54lSdyA7QQYqjJyU/sXMjzFZyf4CFw5qJVFBZ59ZmHdgiJiQwQv43mId
8vF1RuL24h85GxJe4SSOYaFt1q/lfKdFlf8wo+Lw5JBqRuTt/85e/6p8HeNMsopGH4KP14D/ohF3ymkw
q1Cu8W71R+VTf7bxQ+6Ok3+V3qyq0FCGcb/9vZKEaw2Br2773/PahAHhxbuKT5/AzTfRJ/XCbgOKvHS2
1kRaJ7qXoU9x9Egm9QJGiHFMBz3mRb5RjuEZprBAv0TX1wtGPlt8Pyg5UX+b0cPYe4foEJiJw4TQK58c
losMahV01wX/s/5njQsePABuzFGJx0SgpflLxReGMrY3PjrHOvIGUxOH++JqwPxUDEjqg27bNKqijGEl
bbs+arCV9sT5JuGvB2J6KZp3EAUXGYq3MV+s6Ho2nR5KXVtaPfOSoNrDlZmoACAy0FxrxCVsxo6Tu2Sb
1DfL1yV6CBFyLQjIB1nEyvbabeniigOeDaYlqS8IHNNHdb8CakW2IGTM+EpwsflSKdQLkaNFKOHMeeil
zZJU19keMaT422HLRWeCyTmUZy9hk5aCslmy+9k9d/Qo4iYwfscJlOMEeFttdf80n07O4mkRoE0crMAN
a0V1qzQDOmZJh4YshxP3y6DW7ytSo3ZYBuzZu8boJXxI9iHnEprBl2gEvXNuiMaiEfSf9nligN2nNB4h
TzjIrhO6oUaG/i7Ac97Pj02QP+mJHKZmC8t7dBayso5eMsS4KiucUTr1H74nMbQp1A4vsCd3wNLLPk1o
3ZXiuDafdlgvWULuaOfJxtUwvlCMFdksgI0ALX+1APUhcFF4Q5v8jQaKK6DFvL8Re2kiAgMYtiEBzZE6
gL8ZBBWuIom/I6TXz4zJ7c2hzShU/Vt3IwPmhITO3P+5JPLpm2U4b7stLMeJrxgGoFWz7PtB65K2Kf6n
sz+/0t4k8JFjNlTfsdasP9SRNV82UUFLfAw3uVl5LdZe/0yaf1krNWRVFIKtYxAmrWZg/I3HSNdlnHgB
PMUrOLjVTh4ZqGwjI4MxXrb5wYbC43rwpUBMQ5gvSdMsBItSWxGWlGJo0FKypyNPDF/VsaTcfZIG/Y5y
p3YcodRareEwAuDN+YQcmFsyEixcp2qGCazRslhrXPzwzB1CmS5WwmRnefucvbhkuJydkHvkJF9lMy2x
NTbo1GxLFdg5z0Z5NIrlwroRjdI3vPCNPmD5G+DU8cXipKQZg/Sce+O3nff54DmvdPo5SY1Erfx3Cw18
gwRpDeOFuQosvCy0xr0N1aaupdsLIeOfat4UmOqztc0ragCewZJZUQk5DjvzexFH4BAZ1/C8Q/ZFTnob
FNHncPd/Tfma94pc0evbc2g1DHUA/7nQLVSpMnMagVXV7dyW9NHaaEVm9j4EZDQG/mdmd0bXa+RrmpOx
R3zvc4XBnZj49rrwyKEgUp2dB2lTO5rJCGVu4pbGafB/7HB1wv8bSBjA2VY9QvWHE9mJFGGpRj2d0+Gj
tAMbU/8XO0C0bKSbPLgQm0L8/8Hd2mbxJ8s7TnqHBZkC7Y/cqIYMb8lpgI0ygMAKGxfgD/DbUbat+kZR
NuZJRgYxeWRhC8pLLiswfwpfBRvZS/VpywLuL6cIF4z0JQCABae0CR3u/7m6k+N80yoFEbY/NKa2XEU4
6rt5UsKyQyWN10hM43ZEZ/suz/NLh+Uc+4iMMhvDCVJAn7nzmWE5ONABs3dWaj5Y/98dKbHx07ua/9mB
hp6ElGTe4pjgN7BMBTEgq8v7ivdaJleFyC//H8Bhn4uZu0aDNUaFeBKzjlzLHIl/eZymMcLsanD/+yUv
zgxCmPppPDtE67P3INnzb9ZWIVtn5PgQzUDRK8UOl2jF/wcXNsUOiSio/r6evs3AmmYC2krhPCl+AMJs
ufvGFNzdzT1ViyKwBJtkAreUQExB/NfTRC/MKQ2+tl0x5N6vu1WqGz3GOA+Hhve1DkHicM4D7SUlbl4H
p4gGj9p51HGn7R5WlzDu4rOiN0nsgnHUc9ZmNNyfTOuv5Y5fMYhAJTxZQsV0E73Kcv2Hxied2iL+v4Wx
3JlBcd8HhT1Zqs+EiSJ8sSfSCuxkYyqrRpIyEsgsgWxfmH+PNK3KGY+IkZZzGZPIdAGp+gUCdPjFegE1
XUT7soQ9qUq3DhooN/nVaPV8YgagmiTTlL1a3S+1ZQcx8hwTFC3/zUE3uM2pn+cgRG6Hx4jJgRwDiXej
UNqxzNGjgWfBnZoet46ZzR/mudtVJdkK2SqDZPKCVOTNJLru/Es69KH5saFov9na9JxHztMzbCnHT/eP
sMrLujr94frCViK/sZdJVx9dsDEgcnngf4BbXOUJ+Jb/I72zRBCEneY7bIx6WDM3Oide5S45hWEt/7Fe
t/lQf2yytFlVfkcndS2q8ebLctCehQka4QL64jcnisJOOR9vW336ptpvD1aTn+UAfaZxOQUt5G1ahqBC
ork6euh2kWmZueinOgAwk2VSTb7EII2LYubJnzfFd4/TSv7fLrIyHeENLI9tmSjF2+gN6xPftkn4gKKY
BHBAXu/WCuT7Z7sa6JwyAxChCnuvcHLZIL9jqiv8+Gnzar1XxmscRR+0UyuYaNsUvovd2FVG3ozcNDTb
hMKG1jGpZ6JKKejNOkajTn4dW5wjeAbeQcgWYVW7Js07Xuv5RzAi3Lr9Pq3OfNLp6iqZ9ld9j66MDvMt
BhXRk/nFGCOVWilxFXg2mLRvyAwICi1GJjNOat5/JGcVvasHvchfOOQ2V5Io6D3obS9F78NptWdIKuTF
hpLu1dH+UwSKeXNviCWUoSwps5QLiQl3h+OSxgCjzGe/ixQCMOIEg0+sg5c6omAqdRAckvFyPVii1VEW
26xNc+U2iyZpZl0pfN+3fwoo13RYviqQBvUiCqLL+y6PdSKb1dRVkKhhKIejhGLmXBqZsvnxZEb1spf4
fcObaaVb/1YpLuqrA6hdEBTRK70jMQHq3rfdQul4zkvWwHwVDxSom/c4hYbXLLSjS59JOwcc6tt5gSIm
wCVVxLIKHyKHOJgloMeWmpyoIya5yF85pcdbH+fcEoohGI8tzNsrn7+On0Zs9Q/NJc2InJ3ti3LqcHVz
ZkA+PtnPj33E8KV6Oh3l1wlQiUrjFDL1qAA0kJZSbrE7fDvOOcP70ZriXZBUIQSp0IlD+2yOoIaOdj8j
H1r+pQPFXxUUXeQ8lgDUcNnS8l1e51n2fetOgsyEa/5o1mFLHYkg4eY7rCbie+VzSxWRYLq54G1XMw39
xFenZYWanOTC8kS3ETJzFJQc6Al1E+Dr2OfZZ8Lz6twO7DxxMRqr5fLkWBLJCoqo3yYI8M5nwhC2k6Qw
cNldwc1S2mQyotNVzQKQjRcuQGmK46WiYPaqwLP4+ROpC3h4ltEKaml160j4T7u0/9/Nm7uUqn6ULxmc
8aZajy8LnxEPgqmLp4ZvYp9ZOEXHNhvXz6g9jEvs4ciO/7XhEIONkwoEawDRINv/SJbjr/Bq3pDacvFv
8EusVHT9NIXXebVa2Xmd1iM+rmBIAta6sv2JrOz3pBvoYzN6BMvHww3Zzrdf1ri0SyXGEOndQqBHbYa1
Mf91BiUJoAqKgdK4kxBw24tkcPW9rvJ2nQRXShB9YgaYiYvrOap4rgsFQBdlaD10cb2maWFaqUlkLSTA
1xFohdKU3RRSUwl+DSaGEdF94gm5NLf5YdLfHN8hKoeOgUpEr1uS7pHQcfG4ZEHCu0jP90bViPkBmLUS
xzdBhM9DotEpfOJeLE0vylqMyw1x8WeYfDVRnQD0C7azGI6ynfHlcgJxdF2DXaOYq/sUgrDN+Fh/LBz2
booR7VLkpJwSiEed7bPl039AbkCd2FCh9FWzwep47l6T7IgVgx0edDm5CrAFffioM6CgvZXFBMHQWhCo
WAXR8QP6e5EgeEAefuCPPFbYeQBHws1xocUhX5cs/RDUMlz0okUQECkKyv8L34ijTrctHcExhfdsLkfj
7VQrjnt9ByCX/nwBlc99NILo9xLpFusHb1LIXI4UWuJADqtDF/r61itKALNmDNcI9pytynqOzvI9efHd
DXysCB9d1UjCxC8ofUMugEqVTvcZdEsVxLCkZScQpu5kRGs0qvGvNV3bo79IdPbuW9JSEj8fH+oK4KT7
XtVbboAcrvMdEI1pSxiAFEwm7TVXfX+fMO0+Jq7oCaPnrnS01Vjyapi13VpwPyGTZ4c1qD9jtgnmXaLx
Q9cpNs8MQscKIgGrI7AlNBsXWRLmJzdnOMuS4aEIz2Disz3mTgOa28XD3iACWAorDXkPPgCKbfRtfOBu
AdMt6v/eu7PI2V4W0ji81DSBrNOjf+7GEytV9h63TZ3NlrqDeX8LE9mUunX8wCQJDQr+iOROxA9uVUdJ
fxO6rxMe7oD9HoHEpUk9tOUSC7co6mbF0XN1KgyK9RY/tyPw+qsNhB+oGaLNLSPjUP+dU9rQmkfUQjGe
59RN16TI10kHvfRhgVTfgKXlqOfC9N9YTXYv9NDiTkSD2cT1Nf8pDN3NIVAOfzzzik+vSDNOYkP/2TSE
aKTqaf40UlAwF742ycOgvqYLTvb+djbdVko7wGVzmrOig52UJCcHQKZRRKSGLddEXVvmEGQ43iDroq+x
pbQMCWBNGsjwdU2JvNlIAVnDEx8u+z0tqTt+bQx4AaMHtqybcsDOyRNb2hA/lGqkC44Q+j+i7XLIQEkr
qaV6ZI1CvkGVuseYWQx5ypD1Ll5vrB/qMgcKPVF3WFdxP4FWqK72WkuoraN8s2POLHOqReEg9XbblMUB
lCtAeYl4uCN1vuQ8Y3yoahRP6MMiAlUnn5twJBCf5FWSwYewyojtrqozWXy3U0Ejw0IPd4U2ifAZZM1C
7VmdXfs8yUC7VNtgG4MUUDd0u1o6TBCpYHW5c5Lk1SQJ1XabReW3UrS/w08GiT4T2wLrY4Lkbk8z289h
lrH+jbo4HpSbpykrDRP+4lKyVDPbEI9JLU7sO6TrcNthE/sqxflySeXu7Fgp6poyJyYAW4gIaUSjAtQ/
mwqZ4TJoG4vYe71TSiaF9H9atgQR1FXseUj1tpfVvcibTWoTciorbRrTeMtIDW2qdq8F1xLrO5oOF8QM
UDu9DxGrD/gNyTtScQI/6G/1mShoECFigTLgfNgU9nDNb7aozJqJhlCt6izPSIt7gx6lqyKASDZCfePd
Z07OMDlEnCzA9zdbr8upFAPZvzkq0EqgFZHUqEkKsG3mQf6tbMf6MlY2I1aZZ+e5fpYxYin/OOTQJu7Y
n7UqqqDNd3ji4wQ6XklGSVMZ77rlDaFPPGEhMSwZsTqkaxYPGdLT8iObnsErU2OkL+PIM9F4RvU43YeJ
vwHqbwuPX9Zz2khvGa4felIScGFVdSXzfpHwowSqFbGfTWdHcYEP/c2+Bw0gG1clrFdJqzP2ABGRXOZK
tNfF6K6fTywPMAQyklUZh0AZI7LOUYQF8ILsFVesatiRTLuzvesCeXKNop5Yf5ehjJkr+LWyoqqbM78m
G6JUbosR+xUom3SnZqJefXffuFuUszHAdIcQCIgg9GPS0JyFsU4ozoy2Qomi8UZFqu9dq1fCwisBL+X4
YEg30d6n1jvR0j4oLu97Kp48uK8Rv/b8MGFgyxIyMVEjcNv5gBe8oe4FDDb7rghypbBiAMF6ANOY/oC4
6+4v79nLOXIbdJAM6HX2HKKB3wX1H1gCRRI9dH0gUw2C35TzzkiUsHuTvvJ9H41zH9pRryATQplT3/Ld
EcscuWOfYylWj/Dv6MXzyPzPFbmrquzcEc66CddShXE6qPKrijG0FIjrKmr0NGqBUqU8qIvKdfnhqbfh
UhfKDqdM996UbN5PX7YYDcsKoQlqqpB4d66ms98flIvLdaEwlg4JU50tuz8ptUvv2amwk1OUFjOBVGLZ
E5u1R1ayQmIS5K9kCGYenCIoVpmOw2smRLdjS69+G7gHN22gKbTbFjmdUB6R03nP4MPE2qApZXnKUVQp
ExfUiLlbhYVqXc/GxKRoc76kL6EYXhx/4BEAMp2TQtudKlCgIsA66Dv/EMgW8YqY0OVmhjNidUfbO0ss
1ICbRp4WRwufN3vQB3PWGYVq41V3oUIErtAH2DgmgyENALqZwn/Qzd81K2SYtImOSicEkbBzHRGWZXZr
IbahZ44LZffJKKxjjnDV0k13zmd5EXiJ0PbSKGF+U5hqghu2UjSpLLPKJwSxsUtfiEx6ZBlZn9L7kAgJ
Ru53rSG2x6VvW4kqE3FlV3g3u+PymRUgiW4brTVbjuZOQcRHZceswJ7rvekJ5/HDlj6kgi1YRT3R1Q2D
mciQ2S3iuHQR+3B8CnXNH1LMIQqA5zgqs8HB/5R1w6K+aWcCJCg1MLhk10kaLp8lmFvHz01mqhJlX/zr
pN8INGWOucXqlzcXUHse6BpuzM8a/nl4QGY40b4Hn8x7bdsrHU1wgnnW4G4ycM6ZhPedZcuZw1oneDVS
sLR6cMzgscvIfJSkV+bDWQ7+MV49v86/MieEzZbiauzXIowzZjAJ/6XAoauMlCoJt9IxSqcxqTrwSkxj
JivTQ98cTFRmx7SkmLaNZLafvgQ58GLTfUriim0GcP/lFZ/tlreNQMkqiu5O7d2iJ7easFOVyJIzyQUB
YeHr2BIGSXziUXUcixB1x7B7ZjweOInQCaFEpTvP+28471m583UjSGc7eRSr+BMcuqOClm2Rei+ddNhV
Jjx6U3rs32TFSJjkA2qaoS+JPEgxQi8Ssesm2LRYuTzN5M4+s/aQoiB2beaBUM0XHg0E2T1HD/dM5+E6
2v/P57EdT2jC31/1GtnoZ53h3n5BIuFgg1IK1WlAB+cjHcGkax/c3aywlYjPGsHtYFQwZVKb+owZdqJJ
MlRztkwqW/nJIfgGNqMNvjBaeqitxgma4cZ9ITCaIqPeXQVmWYAh+8c0Xe2TALiUjYzn1Uzf71w7l2Te
k99RvcAaAR5U1kf0+trDc9gVAjlRXCR/KeUqaLnYCoV0XKgIJiQ+pmu4O1em9jLNSY89KW57NQWABRRi
m6mDzUi6737vgPd6m0GZilllc3rX0G/nK13SCG9YWc+KXxeg2awmO5In2XwLvps/S5XGxTmsDFOIlAnm
2EJewiiXIDAIG5AXClRFA9M1XkvTwK/SmpNllSd53Ic+2MuUL0qZVdqsvFOa/so1Jr2Kv+LblpM5dprm
o/QTSRMTwaoEFzEyPvlu5ttruVB2Eo6yCPaOylUutlG6vj1K3L0YUQYlMqZB5BqrfmLf8010KpiMvYt+
aGPDE91FrWaVo8C62nQxbnHPqKZgLqjgwJGD90F7aSmQzrzv8LAXWyLSJMa+0P6GkgbNaI94zArzCe7R
K3AsG9hzabqtQiPI/d809cJk0A+vXbI/MyXBWcESBdj3h+FyuGxTaXzMw0JRzOBprQaoLq2F3fNMARSa
2zqpsv4fsCov91RgrW08VSFP2AzEQHpki6kzQFX8Ty8K6yxOEjqVxU5UPeCChjJOBfzePQiPn8e5bUrM
KprDUfllZoDJfKcrbwjPDjzSa0Bo9jFEMkbFsYA12fl2OjboQT9ePzSZe/NvmOKNh/uJtChZ7ngCH0uO
ITo5vQSPBbgq5zbK1i+DFmoo9yqaaH9+4Jh1UsWMs21ozQ4TNHkyx2lR8e7D8Ly2YA0fYwNYtUZJGc6U
psDloikikcoU4adSqTRmKEfBKDvzMFIt7LU1XrxS0GfE1UMbLiPY3ZStPg+eJRoAE2ySNH1XE7agC1d8
ryzLguYrf7ReqQmz9p1MWxrD81N3EDK+uuuvBtNB2IxwDYQWEalpunDIG5ywPcsN7Laue35Zx7qSFHeP
pDdk2RhhoZn+KLC0nfuvQKKVLaoxzejooVB2nTOFYxQFJQysdK0AcEC8SMnyHPUGKImpQkUXMou0qlVY
AelcsjaZfr54Hr0DDFvNFVugZ+do5m5BdIiAjAfkM3hwDZJMJDxGiMExefQ5/PR0LrA+hgpbNIaA+JuG
WrMEKZwj19xQgXab378BtZBYkUXEAE45ioHLs89LH50asP5kMHPDt5GOkXil4SPAUa5NERKGR51Yl1n3
p+jUEcOGE41pcnU7PzWjcU8gK0bqgZcO4sIYUuaQIyjdqKk3zpZfcOS68Bgzngss1I3argA68Ls0kM4R
IOO46SSZfU5QXCuh3bvWWX6s9iIXxcpqVZtk57iAI+/rtaZyWZRMhQ75pOtHgmAXM19pRysTn9OHd9Z/
I0a5GBUkjXaMdYdTfVdo+NEQxVeKRiGZrvjv0Cow9fyKhWIguA9VAtxG+GW+jzQpO+fEakQsSo+WuzL+
DaoqR7q9xdJmf7+j4he2AlCznovAlxldT5srTg9ERdQxQZ6CVW/LgJ5kuLjHLrRciNxHMaO7s/pcgZ+p
i3aFfeWbwEyromiSmNS43k0CILJK4s5iQ4Syk5uwMshEvmyWa48CA1PC2G8F9e7nCvE/rClW/IIxgb3X
jXY+rThWOrOFWoZN9NySddCQw1tOhfOxndc+0Bz6k9xrPg4fXFbZGs39jG02JZJqIGRPIK+Vtt4e+0pg
G7otNGq++MUu8XqEaO3M36qTN91I8bipLet1RrggtatKJYox4UdzPzp5wS1tnBzPpev4QjNVfSNQfwOI
duQJHFXsQhGo95aXqwnLCekUwvZS7R/P4uQOV+glbT+r9+W5yd8mtuOcBfh7Oyu3Hbt5e9AY3hU7aj0A
qwXwZbH4IcOfqrvYOlL07/MKu28VZONGVLcK/llipAwGFzM3EZfTdFOWOOU+TNd3hOimctg/K25f4YQv
bU4IwwbtVQgfHpv+lwF4Kx3uoiZn4meGey3imlaFMUkeBfBGj0MlEP5FYdcYFtbt74l5VRmo8sDQ2Ym9
IzS2dDxJlARI0P6ZYuJyuHItJ4t/qdqPcwuyHT3DMMwTpIhBV2xuF+k/vJ+ieIsxaA+0y8/UWoYRBjZ9
Z1SRVaDZmdOjTZxbLi6kmwi4wSRZTT6RkdIcvjzTa1VKfPqL423oH36ZRBCBK+dlKWS0GnYtkmZsSxQY
GKW7kfkjBd4WARcrzESZttdY+On78GIKtUoBuPO0kyLDfA1RF9scEqr8/zbjB+EU+kgjtshL50sQSBHd
lSPD4GCRs70ftPwMW5r6v42fGzgFKwoMWHkns2Nba8pkrOdx05IPKGGzQv6dXn0pCZomgrQncMldgNYl
xMtexCBbcMU97OYokLM6FOsTYCvRWebUNzXusHNExa5z/L1sMEwvF09LL0FFGqMuYIgSb2RQrVZQOtY8
9krGM0erOZa4qirl7JArGIjdaHJUZP/ZSp81X33Ztdnw3LEMqua/AgODC6N/nhw8aRI1C7hyd6Yk9/ao
nYm3lsPkNrL5B5ydb1j5i9XFvYC4QCsTcXx6lRG/GQ9ACMHFaDpL3iqd0VGJUWnAZTFDC9n7vQNZAUMc
mKAhBJiBJM8dpUvznPJga/Ks5dyvSE9yHOu7+tmyGnZqgp6xoQxcO3JD5+gQWfaddWwVC+/TE7xzqzjS
JBKNeTv5FVm+25/5wJINY06mDsqiDhVGLknFuip+Ap+skMp4n/eVr1UeDssD/oksbGEQq9CN+FW2NvPf
lcRDukU6xLclYUEhocpZFVBCRZlnxRB1NS0jRmuCfwpwccPDegFGZ6sRLie126MaUpOlaArpKzRb6Ewh
CcVQTybd4lswGly7aENMPANpmBzG6WXBiliqGWVD1cPA+kRZHZicek/fwcXxQDWA1MSuhpm7rU6K9BqV
uPkhiApo82u+waOjTWcomn8OD79wzL4aP8P0oB0NkxU07fGLp/SLeAenLbNexZ6f2Ud2veafekXoRq9H
2BGYImNBZAzevJCB0ELoG+Nhye5rbdsfbxAs7gTQmvRxlxVRDuH17cniOboZYAqeZFV7UZPMfrB1+CvG
cX8cO74YTXcbKlTl3LhKVl6oVCs0t7aaQAMZtB+75nI5sAGB6ba7Gw/izeGoovm8wFOiAW+z5WCv2tvB
p1XCMhvZW38w3kLhRS3V7t2CfE/1QDRMpxsL/G8s7Qhi9jNsgCTI0CUahlwXvj30REF4NKR8D1cx7PkC
Cxmta4dSvv3U/NFl6mozTNjF2RbezCwzOPKj0PKXytggQCT7dL9nXm8/6CGUR8IDaMOvEmH3S1zYUTjL
Se9N5YZYEqUY1UcXU+wnzMs030wGX6o2Pht1kYovSZ4EpZmLd3BCk7h+aA0psgNtWJIH78TQDqEBczJk
Xqt3UbYbToujikF7sZ9WjQFyfLi4R7rHhn0ZkfQhlKZdFrXFHbM2WH10hfJfzxMOQ8pLhgl38DPHa/Tt
X2HfSI8F4DTw6o9wFSTiE2fQ4gqS4oT3SnQkkAuL4K6/wHT6kSAonTS4wATQygpkt4hkClUyhLMK7duM
Ib3iRamp8FDw5WZ/Ge84T/g23Wly8ZntQ6t1jSdTuPTEnKiowzl6321WM6Q4VI7ddDIehyBDZQ02SFTb
P4DtcMnh8OhkxSSmDy1IjhFV9eeQj01eycbeqe+eL7ZDM9Gv6a6G846qjOQ7Dxh8heqTBgws1sIRxRpy
BOfRmPQ9/1Synta/3X+aJaZt0v4SlmWNJ88LOu5wWJ5g1ynhjIM6gKdySjQNnR2MV9xvdS4WVsIsir74
kmlPz914nn5qcFDFnr4Jq1NF7b6kTxD/SRexvKW8eXkdUFG9CMoMzKxAcmWuMkQLpBHrUhYqRLsyzkqh
WM97ljPrMMFU+oXcfiV+Krt3Zvlqgk2ep0FH9vPL+LbEeZzEmYwy6fede7P1VnRuiThWn1rs6wbQz8Oh
ab1d6nlwkQvwr0ADxCat99MjwOUoXOlrDAnpUooWK2l3FDPMrP21WgTGulZL954aTIdkzL1hQNVadZgo
X1hNCosdBYdBm+8NG36ynd9XKNy68Ku2iBkkJPnhJCDEFVGrRSF7vbkFoEWjLUbXY2+dQ6+z4iD/8snn
AvkKIRXsIcYf6Wj9pmFeOIcXvTsyVEwBBr/VQp+gcIo0Zcwt8T8bTcpkSW+RKhfGqqmpkEzRDmtkfGwA
ll68nAODHPqjFh1+JJFnxWqUfqF8GaxFxN4XKibHH1hjYV2ffuQvBmme6bpuFzL1WNusmWLsunms165Z
Fv4azKymo06zgqqO3jnhRr5VpIknKXz9TqVT+LJ70Emnr12CU9OhSW2fAR5LJcmpzX5SI9tps06hOLRk
9FMl2VB1Q2cGcriDBRxSP9nn1xefps/sHCOLGsg5T0hSC+tQ0HxiWaHKIDYS3i5FSgM53AnSzFojESkz
loCPx0AkRXHX19CLTRTGBzGEa3qqOS0l0h/N3S4gKpDsOsTwn11HqkbS/Kcm7wsJRElEkQ/qURQpZegD
hHIlHRb+3fQeuWY8n6VQXd2R4Oe+prdkbDDO3Yd/NcpbjeRHuCkWVJdveFyiFDdvbQEeqAibo/P9GDqC
uNVTD+vNADvL54qrBTWQc3nddbVj7tDp28UmLWNgpErUT1s5D4qtRno5WSEYDRFB0xtSJpBenpvK8dIu
Qo5P5+nqo3aIq0V+vxSXOen4lf+0tLvv760Lt2FVcI0aYZXsj5ZBluMHPMpEWxNx/GrDY02iLk39RerN
EqAW0llLln1qOfs/cLJzgV+0zlYWCfHwSMgY3wNginD/2Q/iOKHt1sLBFEYxaExk3Z9Otgs/k2r7kOqR
2Ys4vzkekmgdeCJR+NDub0T0DbswkjXKI8xeAAO5FOxp/fbOP3RkDrRTyUeGVy8Xx374K0aw41TWGrEr
fP7KjzSBdA3WVP8xuPuoEWmeDgqAOWT5htGgjVbR/1zD+jopNOA7qF2S3oe9IsGSZqCqKs7RHgBYkNYQ
ldX8cX/zT5fHGm8IAhikn0BiBw8Xs1/ExDtxv2IC5CpU3rPykSab5EGSMSG5xLlYF9H8/6pcN1bEwIk1
d2Kyx+zYxJSb6ePs6MxKIdzkBIlVvHWhuYseS29A3AvH3wz+JHQ9QJphcUQCbk6Ce/d160UTRrMuevl1
8NOSMy32zP8Zdt94oZTG25h+lyIVIw2GXjC6vihKU2/dxM/veQGUn/Ihd+TMb/eCdeNmVkQcNr+rHFMS
5dUAYR8lI9TC/ndjg5p3C3ldAbcuy45fDhj8MuxpwgKdn6ilMfdCeGLxkPTlfO+lMSCw2yHPNR7ins/R
ZNh76Zm07BMqbwTogR57vAn4wjdQ68ujc0779R3ZlfZzqa7FzSbU7dY3xILtrfoLFFIXP9yQSEwWyTGs
f8mZzo5WRYOzNAoFpDETB+p1zl3TeG7Rk20WWcziexpKx1xWjoxjYOUpPM3/LDTU+zMWBOBhmaD+pw7G
LIcg9XCbvW44H5+wl0KrU4qrVImZ754SPtUw9YPAOPr5pE0ToTZseerWSjDxWR3iPjoFo6GKUbX2NGt/
ZBBvMXxXdkGTKyHbc5e4oUTjhsIRP9mgBtVvBg5wZgxPPJmiO5CIN7T/rWiDERvS6+O4XvbrVjXLAY4d
sfbXJF9dXXTgyvRooCUZecWQiq4tyWvYzCpwNvxIyD9fR5uCkZatYutEZB9kdXiCsoDwKkPowAT5AWIX
pEXtnld2ae+FNSevzi5BIWOjdZRWgDRc6lRrezvBEGLJsZcg+7LC3c622xWARjN5p0qC6Qjkl3JSrJk8
04z7cDVqoFverYQ4OLeU53JMn0ciJfnFhEZbKqvGGByiMcSE9/8kEBSP2g8BwGn+OxXAfbgmr1I3jWfc
hdj5wso8a57ffZsY3e3z2yqNPx24pGau6sOenG7XU4dE340eq9R/XC4W3JD3XZy9loVNbWBVDY4fjhcc
0hHXa7WIIu8Sn0xbz9M7jD8Af4nOnkA+pLmENHOOxVHSpJ+VPn1TThoWZPWcV/JkA+kKb5QLgU1RAy09
bUsaQFbYDNqbeb6kOiJEzG+0NfKfu70mSQx2e7u89iHlV9uwU8ItApDaxnuvRGrgmmnmKxfSHb3YWsyl
Z3Y9NrXZ2nRBpVlyKEQIhdKrRBuQsUzDohBBPW+atzKCPP7pM7nSZKXVfc1Z3cq0Ae9yh9Nm50PAe8uk
iBiuF1poSVEeHb3mZJDw5ncUXLi0zURgBFSXDpmYkXTfqYLPg6mQaOxDcnmx8oBRi5awgWDTfcd+hQmV
+Ivsr2+NLMyeOM1lpCrddmXHpq9b1oeBgkZI2TfDn241W3LCeCG6kZyIwDW7kL1zBeZ9nBGTPUklAUmR
6zK2xGCe/1aPAR4BCapjhMBP8z4a1VfuEOM0U1P+NFLvhVW0+qrUxyqFX3ogmlWsmDqHJlFa5zNphzRb
Ot6fOtL+8gD4Ao080Z+xLjDLvH83803AdfjJYle/iMZqwvM9inLi1WfJF/GPBUH9wM6gnM/W+qqGiO/H
NVKlqGqCrNWBH8aDgBawrhjnmKuTgwpNOTEdQPvIvxNAr4KN0yDAefmShTUTHd07uqfptDwb5brEt4BL
SHKsjBCVaTIAal+uTsSTu+qtKYyAQcdPzL7Q9oRqPCOHBvscAvsPKmEv2atUKB25OsBOVldP2YoriHj8
8qi6jRdAdv+VD06AnG6WdHuFudkcvJYOlCtCwTdPckHJghyr5nxPPvA+mWVfZiCd0D0xtumY+h2FNlzn
mQ147vY4RRsAML8T1aFgwj9gt4C379yt2liyFAs7uOXFz7EXgXbEuSerww0gdpbUdLcWCqPYPI9rRTnK
UQLA4nsxW6KnkpuUS6GjhYLCYGU/sD3H30tLeZnkzFcHGBE4HmzLRbaO/7HwTJ2y5KuOB97HAz89jNFG
4L5UNGLom7cXsgDtEcfH4wos2I0n2XPcnwjnmPFlxoJ4CuXbSZaHo6c0X6ksaHGyMiaDWCx0RixhZSIJ
YtLWeBhEvilbfbDWAu3Aba/DErSOx49GAL7IEPVi/8LloksVt5ejAwrI6KY87yTseieduMx1DFbOFMY1
bxJ+yE0YuuToXUszoKJHOduG2MU1NNWM7XdO1AvPYvPEiHkJEVM3QeeeriRAXkMAHrl2bmB7vRETunVH
5/4WOk44pJltLarMlqjl7mCOheHmR3Ji1sEnobTHEWrtHXjfwf+0mbiaBRn4VCzk3vzNeIREos5Mmei+
ad2xQ0X7gDgWZp0VAqktxaj0rnFbxfgBYdBrZLAD/Nmeoa9oN8iRfefn0OqjsN1j/rptYr1h225PH8u5
BLYT5WCgvbIpCZXNGvi/idmBr1vGDOxcMPMNAoM9icxNXmasoJEMvDV/bITs2l1/7HSY0IBBtNPtpDue
5sii4K/NqRB4WTJ+VKhAv1SrIRYZEgaXpw3e7AL4idUE8tHDKMB/RYa8ZeWK86K/3qlF7CsgFyiypn/F
nBDQO077tQJdre1dEJLsoGLHJ5Rk2XlEf8ruMQ8S7qlp8fXDkssKI5KyOTP97Wfd9jXLaoQMJ5CY9/3W
c9wmtR6Kg2pU8Lo0gyBCUh5uohKIpEN7DN9tfnQKnJDNoppvQhEvW3NU3Ak2Mh6/VufanHBltuIVrurM
QbwRHWmO3O4CW7xC+GabS3ethc+5wiI8hlvShsJaoc0s27fcSf2etA3AympDfceYphI+y1scJvRn++JR
ponGOWRLEMvhor40rJl7J2RSpCt3Cmp71tSoKGBLTfwzrnSw0SiOE72FFVz+8YrbDK0sMYrw4y5ZaWk5
kFDMPNzDBaGQG41792j+0Uq62KvxGlZR9WASpotpADneew+j1tud+vh46b9bRvS5O4wuazwJd1NrYG2r
S1RbMckzsvNLcFbR6Sgw760ux2Qy+j2F1OJOcMmgTALDV0GCNaV/QemhhOgapPsFxQmrcuO1ymr394Fg
u0Pui5MzFruq/77yRvtne+UBgacbYsmQd1OVDqVnInasPXv2ah72xOMMw0aa91ROUke92maFP2bm9lF3
itnB8jTkHql/OFGYpxyWludnyXJv2bHbF9nMI3qy29birbmivhrnyZtMhdduu1Uwv7YhZzPjZtfknJ7f
DU6Nlb/iWGmGOqQuntOSS3XcZs2eFIgv2ndCZQtmPewjdOcZsN9nhUSAE92wbvTK7TvfmImZpRSFXtVj
7B3aLIzp2Uvj8avZ/+sCjJ+0p48B0X8/WK4tGSFKTVsf4jYTdZCxqpgKC6OYzRizdYT5k6ytrPxtVBpH
vTrXzXy7FQm++oZTDTK/2qtX9zMb6zm4lsz3z2lw/NBwrbaRoIOA4Xtfc9P0DHsHQeNIMnkWo7KJ+Z1n
0tdTLwIoXNtaYkEJP2dj4TZmRijgQMay/F8YakNjBSiSKDLXDeBxG5x7t2LNEcA7Ui3lhBH/xMwMoDQb
BE+CK9vUh9IsJb81XU/XVX2PH7o8fnk2DIFNYYntLTyCk9jWQdxlHa4N9yoCb5zUtaK5WK1kIG7lXPFH
/FOIcjNCJ+BNMRkzhBI2T3rXO0P71ZdXyXghZeynw8Z4i2Qza+R1HbNJ5CcJwTOvBmMkIBwIe2MFadSa
Qa49hEAHM2FdOWV+bzSBjjFjjjb7Z4b+8MIyHg03fnfwnbx/nm+uXxbGwTo/1UiJAv9s44W2/9ik/xZn
pGA3dcikuZlhyF5FO0qgiFa1/4jzCq91VWcxMWouVcR09R2tX91xccIXseemfJxt6RKvnVfV0X7+axWg
aZ2dWfLMQHmG+mKcowIEgBGv1gN/25wEMIvHZeaa/NdANmwU69/HJVGOWWLY3XmpbJNXuckmIhIGGodj
+QJuqqob9w7ZqVtp7ToMdI2No02LOf6W9Jy3kDC9y/Rp7du2LRGr2k36vH7imTbGfSQTU8oLYQijG6Vb
oapAMW0nHjP0HC9unpAYI+suNFFgOE86IZlXwhV56r1OkdQszIhF0rKGQU0BESZ5thSgfJw97ckEtdVd
Ge0NEvoDYExTNGTjA/KQUa/w3s7E8UUZx7CcQZSOY8yZfEYfZIJ+WFIf9qlOg2Pw5/ZDhINdTo3ZHknP
k/IC973kV+LBfyBVQEXZP/Ja6ISHLQ4aI69G0sKBjU/7GE65uHzLOl2UA1Bhm+7zHH+dLUNYyxA4L75A
fO43rHfVKqDoq5hftlqPzNnoAWUyhttj2+ih0CcW2Dnio2KKpyT/pgBOu/tppZ+XrQdbqFxwAH3QDpni
TAvqP3paRMl0xVg96njhP1V2GVvij68IO6IIdGgTeYZ9qgT5rhGIS2/kVkX0jnRa4OiZOWmC5HjJ/CFI
kG1gWkhV9RqNFiqgmZ/Tks+9tXZPkPxWjY4MGZVN2JLXp2CZiT2W1ezLs5O5FznYhwMg2QIOzAMmUoLE
qSTZ5k9SWz76BMY7Xf+weIu+SRYdcUGmuvN1ylyS6tr9v8LSFixsWi1t48pF3HxDeBIzmzYW/EQ6MnVh
GA7dmLAKAGk0pUZEMcRhrayMmD7VwXWroGKArdbjVu4+LP5N565vyB3/cSuLuSiwg+M4GBZoSDz2N0d2
+MlQRKnshBN5rA9iF+ZpMfY6lO0wLHpNrc8eZyDaLAObNMq6HCtgvBeArsagzXbpIBmCmTSC92EgUgud
FSpZRw2UXpAbBxfQu2tYA3QUZk9TsOOu33gPy+1t47omvD3cIDp2ezUB3rxQgJ9cwdqhgLI84Nsei7Hh
V8gxL37vYey59VmLllfub+4rvz5DTDMYS/kqloLrnhoiafrCnIfE3zE2rNZNs+VBnREG5Nl9dCuRM4/K
DZ0fH44lmSw+f/G4lwaZd7Bi6bGiAhgFBrWvqEixuTsXKTNLJwrJjHixq+z5EBHjc0fmsabnx98cpnbL
q27yS79DpEdTBmz4+UxPxQpaKo2wn66fv5/b5IoyH8jGKu3INMDcl1g3fthldEkwY3AC25iU1ZtgRY2z
xjYTfEfRk4Z6bh8z1ESv9I5t3eRUatrba5n7ufucl+LoCEtCPtPvlhWZUcL6cSvPAS3KT1PfkOn235sD
cv6ZLJ4y3qozhzZyjdKHt52OYS90hd0f5lAfEb89TUL6U4rUtS4M0uG50kQNDzGrcmnbxl9kYkFdFnNd
t64mUMmOF8IgNZ7TDK8GucRkHqZEL8XHiCrJJF3Pcec1beD+VevescVKY5z9uXnsWIaEusSyf6ZGUTkP
1ym7AC0XWlHs+qGAYy6jBUpIA8w/3j5WCK3/Ju4n4Qok7VNFTALU2/fEjvECAGuGgDkTyWl8FhkqJipc
6sA1fG63NXdPIuqx22SUtqCgwjRtmFlLRoHACCVpKwdptz+z8I8tkq+GZ4PDRBeJW4IjSqp9JEw4G6lK
B4mF5NTE59oZQDwgkL922hfCInZdVFwvk1L6AmyQfw9DWt5Fy0kQu5afDHHebn0AOkSfzS5ey1714mQN
VOWFJlhalg2V2aghgOMS9XzFRiWAJTgW6FKcANxPYZOGxkCVEjC4M1NFasFYZSOswjr+HvpxgXXkHh0u
KiJuFFMRYXdP1ToHN/KaApIp369fk0FEozRgd4rl3Eta1kduD2CYVCCaHuGSEBMM/wcm5ZoRIl1MJVNh
fO1fjtl2E7TmezUlaq3l070d9h8zxPrEgndt7TqfI1TgfEJpexzbvY1oJm4DwYYsSO2Y/y5hvIjMXxQF
Io5PVpWq+zWzU4tPNFHNVpteFW60wxDeCosojNH4/r2e53eHrPWJObxe17NCTefwErVRQpBOjWATgbX0
FIZy50nXIDj3v4v3Ppok2dWH9rjcm21cf+GgMxr4Jnt1/bUycIHYMPvqevVWkKLRe1yONB8OL1doSNkj
m9RQ2K8j8a0e8+sadCwUd6Albjdxz7ZtgGfxA3xpILl3BSJVZwTeNxAAQu0VV7I8E61+adh3QmDeG5BV
nISmGDkB1Cb9w+1RfFAPXYpfoGUKhwkGsnQpbwt9aMoDNW02EQYato72NRbQDSLNu+Lt3BvF/GchgKcF
QvMqKNruHnNOsCZFBweFOukubQlgwI2y/wxalZigeb1JZsUjkJqzr297MU3oi8z8u2DsfeVEBNJtDfSG
nv9sXfZvpNhPYY6HC0imZWfsfeFG2nq5GX3qH4xphp5vEFYC10v1qDvXfEPwZNhGN1DzvfckhiYRjEbY
t/JAe9yCjtdhrEUzrAL2kvt0oOD8RB58Z1/2+EGcdhazK7GDtUw/D8jjs6gAcOZAbSjbXJQ84yZc5+8D
i/iEOVFYNCvMf4ZrKdj+Y46Rxzgl7TYTFeCRooebkDecGFQfIa5V2kaOn6DjyWWldmFAfdfEqOqzdnwe
MgnJTjmXv04CXj1ErZcg3rlxXUO8NvNcqYAOkkdztosrELe7/6TxUnimhrj9yRy/6oNxZswq1sVCa9D2
KiMNanBZaX12i7gqS8l8rdt4ZG1IWhUI4BeQj3K2zwQxIIX87OyMlDHIGjdpfQw+/dBhEwPkX6P2+DME
SuLWNNGEOVv7BelB7AP6icplkUSBSvUEYbpiYHnOD6JJhkUX6GeBVDJ0+YlvEW8PjxEktsQK7K+UIxjo
E1rl9beosvSOjDXh4UE1Lv5GxlYnKCB+yA6xImiJxA730SHA+WpZL5g4R12wKEKSzywmegcEdcjkMul5
GJ6Yhpshi702wAmMP1wPH3ny2uOyHDud1Qk76HcKcZy7FEnUtFe6GACV3eNJtctur49ZAHn36UIEvOcr
lWqNXRGVzyguK5ADIxVjXj2apei2BIrLYOaRliT5w+2pBJLMbH1UYhaiwQXKlxx1B7DYdmxuMka60BYN
eEmDEIHBIuRbuCzuN3wGEXrZrKd0zr0WcsGakWW7NY5NVUh1zwW6B43vbO8MSX9U24Mw/1Mxbx52k29f
c1jsiLzT/ystwmubAZjSEvgwqzILfBmPELEAPR+f3pzfuEiOpEYcFHecCWkmw8+KHU8lYucbXfa2Hp0a
9aAFbQT767kU9YwbJ2YgmNz8hdQyHarWE/q6sgY+NpgjTmVso1Xk36Mcq7Ag5T1PVgDhx5vXagaLNkH0
0nUV4qPNdcVNWaKemBnXnGK7BXPS+r5lY1yMJqsmMqhzbm4593ot7dfLY8F2SmHEYTsjqows3uRUFKA3
bj/xbnTpNTq/983hIAipqZzUTQWWCw51NpKR6V4/domsXunWjIrBfoUP//ZAytWbgJ6tIvPYQAZyOHmH
cuYsLmPewI2WYvh19B1WYWGixJ+mDn+EDe4uLcjsZHyqxjfLiQY5KrD+pN03nURikRG67sAMiWKyn0CI
3+gniEqlvifoOloIby7aps4MU2Oo6VY/RAmwyB06AzCbzJJfg88iTDNgkmtBMCFV8MvQOcLQ9D2adpsK
Xfumfdprx/WqH2QMWrwFYmH83TFAousVaDGPL6+65LTSkFfxfomfqhRhuDhX3WtOqyG1cUjJf2EIatPQ
we9EBjprWNa6WXY+Xu7eOoJmFnw8aotH+Spfw5HlbttEIGWlkJuNBSEqjW13ILXj9dxmI0McuIQgTgoL
Ozt/OZY1TNVeb+kvMSrfRbhJlVG1wYazkn+MBUnN3o+G3ZJYhVc508pVZkKkRnZSqw8KYftjG6oxup5q
U93FfGfDhtacAEz+jKEhzqcX4jvtlhQM22/3ALrsR28k8cJFEy1iPN9K8XuuNRhr1wgX1Qc2VMBTcQCW
nKQj+yGpKWslfgwHtAr8oqAH43x1aX/tP2gf+qi1qQF+EfhTwauHXUREJr+AEQoGknyhaxkVW6LFWXUK
t2zQv6lQyeq1caSQe1osCKu4QibkkXWHo0mzATdRcc7Cax984VVzS5xRGrP9f2hLBgjCYglH4HY/nK0n
X7QhGmzU9DRzo8J61DPAWovIRPm0lAIOCQsX+SrwiMt2zUU2I8v62pDTqT602nHPxI5Rp0Uob3A9xlBD
/JT9a3Noaj2eh2+TiLv9eJ0OtA9B9TlJvVsyV6bByzGUH95/ftj/xn5MS00NVg7UHXIIX6KrO/mH4Xji
OiiE0NOwpd54jSvUDxHdIHme/T5d2Vse4ezA6mFJSE3x0xOeBZNMrLcK2uu2W+TfYUonBCfjVVarkBXo
cxEM0jBkiiDZMq24urBLekGr06TRlhq2sGav/7cX9NEj/g3H/gikdFyceGEUGbmhuUijtuHjkKe6GUvw
eonPur1frHktDmTe9d0ybIhrRYmS2YLCn80wFXXZn2AEWDimmFXi5OE4c0mkiMtDgczNrMaRFWBOT0qU
9WpzKCRH2qmjUsfRfIdoHWQEak17qLePLNxiGZO/ERMXtKvEzcE0s+217vI7teMcY+Xf2WQAkkaamnQ/
D1s24oxUT6ZPtzCszxZHizdjct2K5DnnlISn1n1Nit/5X0bU+4BqLQHT9jaNhYqWZPgUpkAT65DxpZaM
xm4BwEqk30BQSdDp2X1J4YifZPtshmF0aL9wtfevSpg1WuJVaawYj8S1e/e5EobcDCARoAvSyNKmlmpt
wT1H+9Ix2hdTdMNUXwz3qaox6KUl0KYSmcU9PfadaEDjtGqLZYqAsZ5A95q5Z3KXJm1gRAXwjVfuqoDf
Ez2+Xf3BCZp7TdA9ZZ+wnMvpAee3vDm8s2rvQFJv09+3yNujM1wE0e1LjqDd+OgakiMNmnlGKZ9duZ6J
aicT9mRg27AjX16wv1+y5pHufCqyozrRSNpwM1/tJHrugginfK4BsmP0l1JrhBPvj5B/sdMfxpVVwfNC
RZvZEx038sgPZpsS5DBa79jk3tOwi6FVrzpb3s75jxAUDe+Gj5iWhz/jNeHUNojS5BQyHUKYs8b2hvQN
P/968UOkQ+jwwSOC/JFuogb13xftZv0braVDLEq0OaXzk8cmty0UVvj5rhk8YN+m4FQW16k2ah5Yrz71
PhLgBrpt9aDZmpwXM2frumrUyPI/w6O2EPvk1qBz6Jpc669GujfFDMqaMReddfSYY2P1ewJ1hgoDxeIO
YlaT/ae5UhtS7u61R/Fo+jLKQ8+HRushxOgQ6iTRld+SHbmu0z41uBl+FENky513YHtGdo0Rwu7eef9u
6txwazTaP+bm6ndtwsiK5M/LolLf4OdtN98W5BgH4DqiQoQUQfIiHRmg0TNOz6CgkO1O/OZDsvYFEE7g
2edVYDOi7w1m56Mh/6yjGQBWclsdtnHlpOL/H+J1GNsfbGHbLa9fSRBcxsU+T9VFAlSbscsV3zkqJQgp
3rgr/oFPV4SZKoZs+jYQWU/EJETlp8aZNmDCa+3iHvCtfP5lsLGKYeeLPJtcwYGoIGfv2XTsUy9/IqkT
Mux24Nfav2T4hw+cWqdcbJq6uXCFXwLOTuUgURgEvep3IgG6KWnd7JVfoSi2tPbCHQhgSD1x/lBdty4F
DQFrpTJgfE/tTHNj2Nf2WCY/C/BwbIipcemCDPlNKt5IMoYM7J48B+VmWZL+eElopJIfZavq6OX4Yj3j
3y4ySdDjwYgTF6RZcqRcp03JXAfSwopJml3/F0lsUf+k2YP+E2SXKwU4LblYDzFnPS9Zr/4eB8kdgMvh
EM0Qde+P/GZeuVir9Irc+SymV+P0odkMgaDHroqLPRACZzz7Qy+gQZO99hy7DfVke2UHBrTIewcC6oj3
nrbCtJxjnhoUV7q6KSX6cmDtsYvvatmqfgTZfaXql5FoqoHbE3uxosnSNuO5lKjA+U5p3x1NaUmHmBZb
3/qjzBWBT+R4DrpCggXJ7Ld3x+cdU61d37qaAO5zPXpS+Z+lePDVqgWmLfrI42KaSVCLTQ7LL/E8v86P
Mm20B+1p9MDqYk5RegcSxF4ZpTvyVbFt/unzH/4C9m54WtYQuEdBeFVePTIH6xhBYLptX4PM0F6UteEW
KJBVgkn3sRCZo7Enqq+0VPh3HpM6ocWPZUEn3tx6Yk6G7YbW3ID17/25wYfptJY8tVR8Lc57gGtIiorm
uM5/iPhPkVZ0owumGqNtTS4bd0ZG6tp6oz1SIcbvSDZfAayMN3Z2vSVMr99Ah8LLsf2OXLHYWFAvMsZ0
RjcmdXM7OzzLPwzNUGAlQvAcNpM+xcFwDnbr1v+iitJK6iXh7MLrMz4x8zg9f/I97Kz04LWBqToazko0
HdnsA6RdwUXF1byiUZecj8etZLLwNcMhZH0bGDiraC6ICSvRCfaz+zY5Q2gz/kXrEd214x6FQINZnah9
X8u1TXdCIxeBE06/2CZkt+mqot0FHyVAdvsw1tDPUqM/tNGXQ47sQAZc2f6foy7rcQnsBJakKjyfBdgT
/JGkyAhHHyyQOZEt+viKa5NQoleywOSRcdWevzZMduZGmYTnUELlqJ16OpeYqnIEeTb0+bgGwn69rk6e
BRrWli7RebCj6YV+0cldrsLT+4GrLYDt8gqVS/rl7I7PzwuOo3nu0GtkqSEZaCafiQKUUe8aSstwMAih
rFezf8Y7o5VRdjCbsA2ZW3ZTEuhfmx/S5lMgyg5L7poDFKp/9KLZC4m5aYGRcgZSH6FxpFwNbAn4bFIe
8YDvRnuwcbfCKRoYQCKceusamd4EtDekYBkYUOMAwqvZm+6SCKKDQajenAPk505OudORRoVUz+fSErwC
EFzJhJ5VA0prO4ZXbL6SBoN2RXktgQ9qwCWQU1OdJpQZZAy5CUnxQ4PaG1sK+j7R3K3YhVo3/5dv3dfx
qu5K9ihtJXomTyP8kQ23F/wduTOUQI3lDdqUbRz5G4MlQhcsIDqvtAra7z3QJZmGDHN8IlJj/SEbSqB7
aH1ELhP8Walkd8NDhiXG9is3dxfiZxk7Zt7wq5fdQPikZ4xEXsgs+oyxfZaO3l0Vo7hv5FtN/tieLx1p
J7kc+oppfSIpFLkcRLvpkl451qroVfavKUy3mpWoxMp80cCWwgrTHjeQSvbTcLGoPaWOTbkt8ExUX3wV
NTNxs8/WvVCiYlOsOMuMmgbk0ADYpOuvXn2OnEkL9YiRRnVhMW+GGjdnFrTjMdCFsIYJIX5P4E2g6/Mf
OWhM3sZIDa8AKWaoe3U6tINpFNNBNKhGfHR5yybNQMYWQ+ClgfjAz8KMrpcRIX7sd2dk1NtOG37SD5yW
hRhqnpYpVo4kUuKb27x8J++pQsz+UlVCRrtPW3vy+AaxwcAKNkLab+w0+8AznoWrIgOl/xSHBE1Z2ie2
ejjkhLYXw1U1bocUl3qOR3oGAd/pIBfkRvVZkR5d1mqGBDl60BwklnHzC7ufbKfX+RQYaKAiQAc586zo
jpWQlyKl2MRndFiDcaQlNy5tuPviauXFew84ZiCxNi7yPHm5D2hbdJSkX6Jg09WaMOTyrYSjFtKA1ILR
w9mupSMFbblTFrQ+i6c7RkQkq9NigPfFroWSvy2T4CVDzfQ6a3n6mAxExfGQozZD0H/8LQOPYhU1CwZS
jCP+2rMEy86RkkQG3iSmJQfoPpR//maY93I04TXFAw0I/OrlXAU1xikHkxa8wu5yn/D1nYbOFiYLYyZF
vVG1obW+GAqzDnXXPFWsVCEj8tg48nwJo5IwmRPWA1bbFnE/5ZjEZuq0KK+hH3hDYvmtROaCsWUifdRO
/S4BPA9B7iQzKMD7ZUdFG00BnqF8H8qndyejNb2G78K/w2VIFG6CUhTj/aicVxmi+8GWDExI7T8foFf7
44l1uxxAt5GrGMDQlqqdPEdwcmGQABnlW9IXvq7pgMAEloneko1i3YfG16orrQGYCYR8L9cbOZmEZo05
cuBeoBaSshhpQqkQ9P3elOQw+s2OrfeBSt0IDVfaUNFqfXOohey2FGMwjGxhcg3bKxT6vzrbaGP5Ft8v
mSWrlQOT4bpHMHTeyL+3s/hfEaA5Hh4kVXSQp2+LQC/ltlGb06txCsA4+bPzpw8en9nrVLs75sdp9rWM
o11S+0EwJymz6JlnnNx0z48D20lfG0JEisVImjyW26MqrTb0jZ5LQVKRelz81axqucWqO8XuoxhsyRFP
cQqoBZsOmqH2Qb8TqQklBIceNeNKqNHJricpiwGvXkTaOgXezcWFV6HjCFnR5J8ngyKK9QMdqw1cbIWN
U8QSYN5JYfGV+KMui5a8hXadqm5YODDmCgvyS7ow6RmRBSDp87gcSz6AoQdYymVoHrwfMsx4uqp72dQy
bFgFBn1wzlGOVdgYgLonO45CvhxVJWXmFGgnIIzOs1Br6CMFRED5/dq64SSfW6arEaOb9PQBsLnRSEwN
0BqBTnaSGWescGxPvos892WN/rlL9gATis062gLHwZTzx/3QdxVQjuGd/a9PzNE4tGlNxT6ftI3wdCzI
0GIeThbdfjDAVYeMClxZx44UYfi7AaGIQLGHpjg8302a1KoVSOm+E4XaFGnf/2qZRsyCdSvNoA35IJEP
Z6PtLNeUH5MX4Crtm93O28NZ6PLlnFXgyZQd1hD8LN1nNcmF3xjbgnVPQns4jt4sR33YLGKYzngScg1H
0i4c0LUSiks6DAQ8cZ9zSlZ/ciFgQUiVOvEeUkTXMa0mpOsuXY2YRUOSYRjnDnLMn4gR7e8vJmL8wRJX
HnP/VFI4oYs2aUWLaGGUazDggQOpZSVLQGK8T3lKC3TlfttjBJZU+AqNPw12vDc9rINCSbTQSL2GHt/M
Okg2DXfOrdhUAGfUKbK6VKHKJlOCgU4PO45og3Eajr++gZ2QGWM5h+cvG/4LuFnDeHqxbpfTcy1FAdWq
6nkpq0P3ljnkWY+tWUICHf6ZQZlVRwjpTjkpNdIZ5MpOA/slVby5tbX5pwbgyzwsG68kPmsqGs5VC9E1
ezL0govsCfohahTg8gfSyE9BiT9AHxeVXfvnRsvsqMXbHSYtDiEq0MseJANwYqYwQUldtwj1dHE/neQM
Chf4n0v8LG8UNy77SeA5J893qKTsZ5yA7l8xE79Xyk0QUl4tnsh9DWVfJJkBl5fBphSiBcLgbvazU7uv
Pb9wWxMGlLgDHn27O5vMEz6eX/wvKPVgK50DDKBKKRPhvgfbZuJH51bG+sa1JM0cS2LCoiqk5AYUfj6k
QFLb4nDb26AK59J053N5gqE0O+RwIq6k1EcrOcxbZhLURnDbyTYqYe+HvWX4oL2Y+MGB5G5g8DzkyDGu
3ArDocT7JzvEz1FXihZZAfkCmT3pyxmjDj9G2I5q7dt0h1OxBgwX7iP3QepxbzWBZiDkGrME4BFuheRp
QSEfCTCLWxY2NF7+6hdGVgpCDZm9U9757L47EWJYIjQB9ze5eajPnCAhdzSS/xkEshj2ljizGZxw/n+U
/kiEf3oegGLK8qz8pVcMoiMilgXMG00tGm2xqrwVkdmAyFCIqduIX8Lzkj1WWk4XmEdTxH4D1tjSVt0O
hwwkB+jVv5ffBIySFKAhJaaJIaVAW/C4MN9cmnSvyDODB6MXh9oPni/XBDtlFDBCDucvQHBBCj3nTK8m
p+Wyn3oeqTRFHKMz9sgTPUgKbZo7KdOIBAFP4qYDKP9Qkj/wqnC8F+DmQGIHLP1/+B8vUpoom3YDVF0L
GR6QQE5Kq4aFHrxxe7rVbdLp5Og7ja2Zbf0OhpBQOzKIYXG2xgPcaQ3e82gd0g109kmZgZbOq2pq5Bqn
vkCxlfnqjBjNssDVfGLmMTQtHxWWxJFllW8jc54wenYzmT1uICpLlXsTKy/SpIPkxBZw5Nzn8aAxZqa1
fhpTe8mxn4ejVpUu+SHL+HtAXExn9zo+PUZr6EuMmjtvfKWqDA6csihtSQp3Am5PMZqqpnr88ZVfmozo
70xb0M//7W9hTq0BDVyaQtbsDs5Ik0oWw6NKSu/IeG3eFaIqZLx2oFmebe6rxgnoZ7IC85fo/ME+QkQB
D0HBYO6TwMK9jyKoHdqruQ6WbZqd79A61z9pDjVXUmQy9C2AKDNF87QFrEpbYYIFgtE24LdrXkI+WfvJ
ogwRWsxyyxCPpJqiV3oV5utaBVgTF2ovgwdvkLI0Py1MKNVndvFJpw41aIOG6T4K8w/5j/Gr+sCkieJ9
72fI3vJrqPpCIcAehvK0edH2oyZHwalm/R9uCxYSTLWOaCjUQRgOxl1WvhyNHP8vB/y+uqIzni0aUsJ2
p1W5jbPU31CdhThimWOVVKNYwlCi5AORN4eX+3kGKjDuymLaGr0Xq7H73Qr+5fGuPqYwI364eFHodc9/
FDWIcS0vFWzxQ3X5P5vwaAJI32RBL7NzlaCAZF84TpWEbfCOw1wDmdnoVflyfI+UCmkW9e/RFBSbMjBp
DHy4Yq9vVhni14GARL17cHgaTS4/m17uoEq0KdQoEn+axafJYbc7Fs3dmAqTG1xOWmW3wPhZfWUWDOTl
n4xw9ltliQh8A+p3lWvW6QqOPz4xq+ibz5qBXp/h9H43/O23zEbhn8TvvYnpa1mOGjBDLz/0iAouhamr
13oUsbYOddnIwgdLF0LoATZbi+YwDaTIY/JPf9EnZuxktASYx0o7Yn4wiiTPA2RAzArg1WPim1lG+8WQ
v9ulRYnJD4tzMtvgdIDpkngOguc9pu980J3n7D0epm+PvdrXcl6Gj8jDdzuZbgER58a4xr0rCfQykK/G
apmT5Gp0WkxSkQRZla06NBOBrY9AbrldCLn3KX2/JrODJ8VD/yFehY4EHH3MWIVKXxzK7XygQkf6cF6S
y03SmMp2+nH53tthvtaI3yAzAUZ+7dbpo5lUBGzU1BxPoj+vocPmu1ROaIfkEFMv7hjxncWWLI1AHrEk
jZnkQayoAkP0oOaoFfcJBtSqdtEmFSmFGuPuyEmtGnlB/Ay/UGKFv89Ed70gInYhVxQ3TWoNY/6XsZK2
USj6VYnFmsc/I3TNaIlGYY4nK0kfMgupaCv6fYAUGq+zLXSoBUwBD5spzeUN93FOF6/eSFoq79LVdT8H
Kn0VaxP+E/cgo6m/pa6GVfWGIw6p8eQ6257Vi7vHLG6O4sbg3fX/hpTc7RAnP7ZZZ4VI9sdDYbhF8ff/
d71ValaY2SaltTbh2Z+Sd8BKeiotyhZVFwB8Up4gJYzkTbA1eUfN4HP+8kxNfhDtg9tb+k6BR/wXgixt
3fkDNMkVcvi+az+/cOmiPm0H+H6tI/qktLDH3nftllp0gDCNeOkUKv/IJsfa2yyOMosrrlJkR+AwA+AU
YlVREFw8zuIQp58WbeJiqYcZlWMKIHfOg7fOTehUekViRAVOuxyK+FVQdOMpdGSfKS4CuCjswwTR8Vb1
v3g0BV5dOXGB/CyDHjBAb7qRa0rZfNkfyVRAirGSSf2JbPPgNHLMng+Ux/uZD3T5R0n7bDY1CxVJB8Pe
EGsuV1x7day7+Ldly49oCtyqdREnarWW5STSiBLE3pzv716Xo6jaXEjDhDMvWksMrKfdPGHOmlzyOp2B
91qdqZNoMFvQZyOy6HY91V/4b2w/67Z4aLaHDu8SAfRVYnEDBD1E4U+BQk2d+CIW26/cbJQh8He85qgh
FjLjgRTkufQdPdFiNtPGfJLRC7INuOTicqDkOR7gkGWgfispZa7KHKU4PzZEK94XOmH10OgWVT8i1MLK
RnPfieatpN7CU03wY/gGbKIOVL0m7ey2LvR8gImpBMiGsxk8DDHzG0YLhT+PfKpiwyShtMZpyGvgR0FT
pvuREt9jL2U54mkRdSvurUQ3EJW/FhvN5lBMWAQIk0iAmX8TJwZ4BHE5gBlUeyEt/eJ7aWiRD0MiiYR9
ULHOWIKJK8B71Lqj5RfuI65EptQag0CxxPexsQIBHMqD7ydECAdhNATl+or3iH503rurKfj/KJS3J079
2e32Dgg8IE9JxVEYsuLJnm1qa8/IKh7GFKIFAN4/rMdMM6a16FWPRe6aFEQef138NMRL+c0iwmg8PFw9
SwmdhQ0x920RAd4WJmAMvMqRomOau/+rO0ZGIzRWF5gD6r1sdNBSg5e4V4gt3CxP6ywFtVKKZyMisMzE
/ak+2TrZXF/S87Z3VGGCnd2wb84HWb/fKbmp1htyxX3j7H/ydpwO0stbVF4FWtMFo6Iq6uAjCRyeXw9b
8A17i7hzlb/9RSOTMyXWmq3CLKkO4iSxIceievG90AlSOYWyaieW5QO8pXZl9Kr/klN41CJnJ7qLGl3y
iZwPBJup2/lZSR6W5EuXfb/YapcLSVcBlx2Dfddyh+PYUgMus+p5w5ukpe4HYMUwY4eM9COKMyG71RMX
imA27iPcUGJgSaCYPx1mwFJMqnCwsWbxzW8/oH9MbGwXk/NkaVwMtLTy4JYQDtvngV6vPLviLiJRkttR
pjk/1U3qB6bwUwKFcx4YSb/1lXkpx5C61ZcB7Ww2B+Jfzp9f8cmhUmyZB0NHYr+RTFc3D+kLI+2oHLy7
+DNUhgJxSsn0GUBc0zJHT+idmd2idLZAJfFH7k4BNEw/kuNJIh0S4nXIxHXKho7W3JuMfmlkv/XcN40y
wlASGfP/ijWN0RWLR/617ZsEw7AuXoN7MKFuUzYTbZsuqZSt0wfljB3IW9S5H2bK17xDV36c/0KgOSdf
XFAWUbMvsN0PGRDFc0s3mmTl/R1S0QLnyitENMNx1OnmY2raMbQG45mkEztctCEahd+LsrBeezn5spzG
BdGlf1Uie9fsuVBOE+U1l1lwE5wVC8ohOb6BOCKq6k+e59YNvIWOcBLer0ggTFIl3qAQj/H8jToalm1I
RCZHoQSrvIdaf6t8pzLyiDwHV0hoAdMmLznhJTuY6SaqJvXgMdyEdR5X8SHzgcvAYkkI9dvuDngaAqmP
VtiNPgZKy06GB5ZQiUrm5jIGPoNrsffqiGPeb/pltuMqksRaNWTl8dI9Y64s1y9B0ynXnTUkuYlqtDVS
pnod5GxREYlk6tI634We3rUhWEgJ4MXsVJduiPcBO+HSeneh3s6YFSq6kaiO23Yjp0WdgIBUP2YdB5ao
jDNAC8NPVqqGfbWZu5ik4gIKP+gsYjhOetG2r8G7b7zHF6vp3TI6VFpQ+eb8T2xWXNNIYNfeNrZTGTjg
GmIsxRLn6+fDrSVpcEOEppjjIr8ZrLqeoIt5RaYGhYsLcl7J3GQxbgFEZfgOTXSiPp4+fWUXa+USy46F
FGuvmWK8VuyIZzo+JGfb1nbyVoVZSSKJ6omF/y41M1Zs2Rmu+Z5RPBBhXbbOO7U2KneF0lTe16y4rMTm
+6473OjCgcjTkatfX7/bZXpFrTnOTrF0kDCZBdAAUiX93H0YjG9MzzOiNKBnDrUT7bmmTpNmEHXajUlM
FrU8VufnjnVukVFWVX2W1hr9yLkuTywP0EQh+21bH0YoLqzJDu7Y+kFJpJsmIZgS40iEBT5iyal3zVQg
1ThZMhBHZJQRrAANuErqPOIT8vBF/7QHD2h+G/k7LxFfMAtR/dzIvuIyMy8frerFzK4n2zHsDIFNyc6q
QE05mU29oCwJfkgJgfc6AHVYxNAYRvg7tfzEnLrp8gPFBmUgu9aeEOD8E5tMOfSyIZn9tuu6gBpURkK0
m3erpuKjYxyaSripCDtVPz85qkHkix2b31gyxQ2ItjjYy24tpzsO+5tC03xg3Jxvno8BaELX2S3c+8hf
9M4YLqjYDgc3rqG4X1OjTbvktQ9VsA6eAIWmVloaVMUwx5lOKUfc6u4dpw7KdugaCkKzJ0op6mKlDxOD
K0E4v1BUnSGM86nfxKytMJOtF1S3M6FyYM742xGK4ctGTVgx32ldXqBR7nJjs4GgwuxhicMreaYSD6HL
B7XO+agTdolfky45Zu6bgjZ+JErYuSZY/VQVLXD6Efvqq6m1WvMoKInbNzH5kGyWU7td8CQgsPtnumz5
Kf9wrHnl6Ksj0zrKVYY0rGnb0C0QsvEyE1l4Im6Onj7Q3TRcSun2Jy6GLikMZy4hv6HdJw3SdBepew4w
GKvQTCbvWQvsWpPTeRhICfNXUoGqVC7lX5IsYLvlGkkSB1hbIF8x7tanZs4mPkvBRjIMn2J3gy5Pg4dv
6fUFj5wd1CRT6M4tQ6Tq4ornadnM4cdhdixc9s0ssF2JmaOwk3eeSA92xIRvZTg9EuFi3Q6uZabwPfP5
EvML1d/6CGyKd5FEUs1eCbVjhWImjbhqSYih76ZzGWs+olD/earfx5TRnG0/wxNGPwvSU0QGwZT8VlaX
UrfX+DIRbRoeawyiGl5D+RshTHhXp3a//n/1p2s4S3uEQcSuAe0pQe8+g3wFszXxdC2/6k0171p899Vu
lnIDsixcNwsZUtC9ko06AUAZRXeq+lAN4FSeMrF0eJrxGfqX59Y1Ws0Akqof/QIG47S7sAuIJ3DgViyB
PJrEDYkJoU6VBYOrxniUEzY6R1EnOFng0K4rCqASSbg+kTD9mdHvVhyuLGrwUEoQ34yYUVW6ECi70YbS
lMBrqIL1G5NaSSN3w+8tMM/EHXOE16SDQQ+CYPGK9iUxcAI/zAA5M+d6jGBh5APORirH2r/2vbwXs3Tc
M8y7hUyQpP6Wb8HEXO4lAnQ+05bw1wks0x+za4PX1/hSs88u7aM5hdGnkNd87TM3jNRqts3w6nSl9IMH
WNJ6hm6eM+aTX8LPSYWOzcAQTln2HByT146t4ElHM8gpAETNtDWW8NzMQtQiXbFTlJ3RTriF1kXuVAJ6
dOJT9kcDKm56fgmLHFmP6Kd8vNkdinnGgCsiR+eLOQe1OlwHKBAB0OMtK//l8gfTKtwkBbx63NQXbxFC
EDtiT4A1dmRC6RfyWoWMgIHSKORwDtVNmWJ/otxfEQ/S4KMpkLqnUZQCcu///J62CQ82BiarkKZv2OOW
J6BN7CYeSlMGPdEz99DJjDBebk29WY0awsr+dhbG/mQb04AEWX6e/XukL+5FUVSJ+KxcxRTX9r5BoaZW
axw4wExQZHVMMjv4G3L6Ty3MNZc4abiUy1D06hYB+dQLbeyOcwIUrJGV+ss23LvKPXyv1IbTN3mTvnDM
hXHbyIKM72cV4xXEjDaZTDMDCgzZWdIBIQDSrXYIVOSGhTn0SNBuRy3GI6zeoLdJ0wNZu6e5z3NLhTxK
Hw1sIhul2TcFFPxn+JcLqPJ+TYs9Z58p+K70yp7eiPYADQ0MVBs8fXZ5YgTdDqvUKGKTlmg2xfP1JBkL
fhWtHBISwPEQD/v3F3k2PET4XuLIRlJZDMqF9YhCgd5z1FuHQTwnfBOnkg+XIB7e8yE5YwMby8LRGUug
uqWoc1TKx4SlrLuoCr36vZcmCz6k1U/d7emuKDne9Hio1c9K0f+z9TYfkGfOadv4APosGd7GdaaKCYEG
xwRzCiksbuPosDOSzqYxwodM4x0Oq/fx9bpc5krljBHhjPUyEc6xOEiBhy2OJGFqMsFu5r+5qzgWj7Wj
xEtYzUvJzADyKEqKOPWzMDEpQbx2pRs5fMeLGz9B46eV42uUQLcOefPjSyf0JREcmiGeAfN3RN2NmSyE
dCssDWnXfcdlsmSiiXsRKE/FDjVovwqaPgwLtZ6zdNJ3cNYudzkscDMf97T8kTH44Q6JuzaAFzVrG6jl
UjB1ptzlq3/HpC6sSZ/LH8Mz4baALCYNO9WDzpWGtZijdurpmGDSD0hI14P1caUh4EMe7rUvtMuH4bb+
SUMxCCb0KP8k51/U+thccRnJtCfMOVoaQRjMsOzv+ukiAfvXsft1LBuIXp0hbyN8H+coBjXLWSvd0UQa
w3C0ivi82UU5sGxpDePiQ+XexUraZbThyKJJrnf5LaOti9WTJsfWW3fbhBa0HFb8twL+6Az4WhQS4O2S
mZfjSiXmrMAYD6gXeVDvREx0GY7Npufa8W7PDLiJN5R2moq1OZ+xcLjQZ1DOEIAoGIkGp0Sjn9Ws9QTl
gT+BTEcCWkowiPzYAppVNapMwjvFbEQLhcOU8tf4ksJ2XyBTO1aS0zqbMIVVgDpumsPJd86RmEm/Pz0d
eI2+4JuQ+8cXoGQj9NpmtQAGvSZUfjho5xduoLTrI/InM+xgMPR1O8R3M3BE5kkhH/5rx73dmKNLAcVN
dgQQ5qpsP/YYcrQUpBtfFqZFEXjme6md0NZVJTPnePHiJmKwK+4E2Lf9vd9EYAtZGAypqcfG2+bkyf/A
sfuKbJZSf02kkSfs5tEKQnlKEq2AbciI7/Y4keLCD1ZgQe3w8K+DhcjHQVjuU87XJ3y7p6WklAgJd1/b
kr72tzCYzL+F4h2KlAEZSxV8z8hkROBQFuFTVFmqzcel4uyusFlYLAu/1scPtoKmiTWaNaJqPNaypEDl
oIlIwEJiG9nceaLI2zOWIvNQoH9NAmrJudXAgSK6lEueDj6xw2RWMopPBLNetqaOG1q88/9WolyPJ8zD
p/t0Ns6vYnGRbLLa6Rfj2cUd/eoCX1aVLzXKFETIUJrMUYaarFJZQ+BBCdnUiJlNZOMSje0ndEiue8si
apPKNs3muOsrvnqS09Z8Rwp0dIg4Pe9bzafAJsNExMpIL1ignZe8Rmw60y1KyjSHvSgMxoE/FSGr4Frw
bht9U5unN2VoefCaE+iN7wvxtndFyMDm6u8SlR89xuGk+HG7mggm94IJ9Yg7K/VMA5GeAVJNQe4UV87Q
uzzh3zjZZFkrZ2O6TPfh49Z5b3rTP9gAPnqhxzkjrMyaAJA3AYQdSMZXYzVYdK/SShgBPI09gg0POkcC
m8tfiE5DuJ0NSC6Ch67OeBc/P5CDzRDp3MYrePecwxkVrxlMo2D99OQj4YURfsWfKAaN+gSgKfbqY4+6
HDDgi27zqcaYY8CODCG3qGBghEFmXzT3MNNL7V8hZBYDi31qcfGyEVRUpikyJdUv6Q3vne6mVnZXEfz3
UzP+RTeHzwhGxooa+hCituncc9anuBR6r0kZ3fDCLWstgUQOh9LHyxYBbxb+zN4ueoEZR8xHNuUMp6CU
y4yaQc8Cj6iPcOV1pt4wA1mhz6uGl3AGuE8zC+28FtIV/+yX72qJysHfuc0E2RJb0b/qoK7oFBqiROJM
4E79oyuG4GIVw7qfSL02dPJ2Jx+RIAmh/iszex66CXbdjt4298jialL0uZd1WLVQMEvDlirzH9eNcizL
FLWSovGCHU+pvDsckmubYlb30S6Z0Rd6E23kTRoOJDWWLQIi2Ag84RKabQ7wzvkoWeGAq5xbLefrzDba
MOUywMTN79Y2l7sydZ/Tkz2bg8X/Odyo0pjWOY+MPh+OKJ5ZgpCD2nytP8WtNk+eiKSFWnDsfk8dnT9M
xpueVsiUZ5COIdQNlEbGH9s6jUTbgR+slv7r/AYUvaIdLK3e9Fbotj6ZMCrNZiv+K3UjrTcK4G/nk21R
e5CsZjber0lXnAhuIxhy6o3mESRjGfF1UUb42Jp78StJDJSc3Lw/vhs4Dfn2Ycw4+e+vufxVdRWGSjFn
hU4Nc42KmT8z1P3agHQwq9mCx5Ps9rjtwWsv5fC1RmGueeMnqAYjXohN3n3r9h5G7ek2RPUSYhxbK6c9
ARmo3CIHfitEUEPbnkBhttYEb5hqi8baNvPzPTXzAeu2qS7b9BMmit41vIduYxgdEy8i1k4jtkFeSpB2
7PACqWhktoo6Yx3DrfI6OkoRao+liDby3OaJf/R6EPn1qQJgMusX8JOCcHo3rnhs2L04cHQaaCQQ2gQ4
o+zvYqD8DNyBj2+3VUjc/QQbRyIFG8o5fsxyfl7pYh7kQ0jFhTAmdNVS75ZCT1iNIwVmSkvCuC4hvGOh
EoxhHituAKv/ebWzB7yRmoBMJaABEqMRYkdPYIYkFj/ZVS7vBvkM72UHf/ryBAnDx/5mEddCQmXIe6je
7uGims24dy75GvVtLKM2Ydzx5mv4dGeTJ3oO/XlnNxyKdKTIoKYcpoBCV+hHT1WQg73OTisfm+Ehuin1
i2Xm3hGF/WXIiCZKzaYksPhuGKjcSpOJg1eZzIbXCtAVUD3lkZ1KVwZTRjdjutaXw9IYlXJl5i3KUZMM
8mEZ4kqBniQryCh0TVip44m9FrJULwA1MapnBlWGCx7wp++8bHLV5M1FZ3WrWVSnlPCMRJYw9qM/iazP
CekQQNYpyxawRBUWY9n2mYRs4i3vyagQh6b3reUrbapL/3F2J2UJcYAu7496/saFrCLBQbcpf0LAAH0O
J+e675Cni2LLZ4PxE5Cy6kLzp7NETZ53lDuBLhNcdQwFeG0y9xavivybi8MMVe9orygkyGKwXL6OG6f8
IllwgxaxvZQTKlHcPc6S+s7n/wM+t1+6za6khi3PXHLpBg2oAOhyv02A0COnWe+osjf/k5NvNs8cPxf+
lqrM2m8A+5LnGQm4a24mqj9cp7fwMCJWCGMw+fNjQ7Nr6CBR5r8q8FQYm38zJGWru0ckAs+5LL6LHx35
oRoyuTLbJ1c8CYMNye76PM7JxnOjHuM3hHbAZq6nKkhjqPHEkLc1g3jJy/GaL2/g56kz1Rw+FPPPRz7x
7y3PIv3jmJvd0ymOIeDA8YGACQvD9v0+yRaJ4dP6pCFklk8uEid3/uIlgsij5plrZiTNQLST0mRkhj5E
ECaSpXRnAG0SiXbv3NISOLL6GoR2jr59aoCHanYsOifS6aRuzW4bGmt+erKn01tg85G59oXgOkB+oob3
xUrIIAYhOcpsFHV9vu7GOK6ctcTwiGTlwhoEF72iWOlwnDvctOjR6vktT8jyBaf0JZfKfACi0zyQ/awM
LXuzROmgrn4QtvnEwFQkbc+o6uCow2tfILcVQG0p1PSBl6XToLwAQylHHuSKn9Pj7QoQPdzLW6Xgn9bF
ZjEL/eQ0a9C/ISiNOMPszWYhJKaElhXOhTdO52ETpob3yaryT1INtHhJmXcZoLdv619UufyChfmFQoYj
gLxfqTXl0nsBLUseVv3h77wjnO16tK6pZ4qZjmrgnhz4LLHVHjJDUR1wDBFC8Pqk90B753uWzsLcaqdN
L7FFq7W5x72IazQqhWm/X/YcEdx4HQVkQKl1iM0prYL6+ECPDSaQbfBEVvIC72dkPOR36sTi1yq0ftDz
vSf7+9pJ9KLF9EOo1aM6YB9AZTSEX4AqrMWSDA9xmd2DCbtrRJkSv8XOft3RgmfjVb5qf5u04525myJ2
N3ZqayTn7nciTUwv1CsZ/ab/EwNYbIE3mlaGEc4cophZYJeu5XO9mxc0g2MYYX5D1x1c5El3ZhHxdAU1
gvHUTAwbvvWz3pANQq4H6ULo7vpJI26Ss9949pGVum6z/AXppqgJwOgwJ6jAG9sA96WUIonmKmuN4qzU
KngkFGhzis5ZwalFCAy5MFqCH9Df4bqtw3XwxPCRwFQ5ZdvtOkyjy5EX0cOP6JwSEAP8drjSsiRVBVQk
4bPfCmsgE1kkmtSqV2L6FpCrvJHG/dI+cBWzGHzdipwvE97lF1tO4OgPcDWe16En7MNJZI+0eIO3tyMy
yiEldd4aTgKcQ3DKnXRYoAr4crvv4zxbzjdt3yFVeMMgq6mYn8EIEHhe8KznIXGFYYWNxzXIAYME1/YI
eDaJWUUhzYFi7IMfZGq2BhZx7iapAydIsYpF0kr3YKuRlUPIYvmxtWZb9649CjgwwKTvPqDLKPNfLyHl
2I8G1AbZX1uCX7sBtXk3ZfpYT75HwsOETs6PfD7VGITE1Gcn85L0T7otXko76lRu07Nw6w6SPwgvGABZ
pcVqDRyLF5mHANY/n8qPSL0ugLrw6gym1b+LhIOxc4VAQzv/T4nTlvMCPgHETNGe7uElE24wLX8c5l2Y
+z7O9aTGsJkD1Moed0gxaxtIPaOTIbTmlfXE26azmd7BHbJ+aH1r3GLhvTLJ20glA9BBoNGyd2ycgn1L
oeocaVjgbwYpvTT/tk1u/WL27NDbfyCrJncGffCmrpo52IUXc4zfVcVRpKH4h4smx+lZR3ShRjgwivTe
tOZMvJggLw5E7Bz6i1hctq2UNcQjBDWT8dLVKpy/wdciTEXuhm5QKC7R0KaA4IUxjSjcEzfapcayplvt
eYG288P/Wj35CYadeD9eKIQX2xtvm7WVVdKmZ1eKzLwEbrcyrbgpUVEdRImDOH7u8RKbkjNnc1ZfdIGS
9aVX0CcchrRWOROSxheB+BBFyGlmD+Jdv6RJ5ng5ipeBxlSQ5kirlgryDbOC6qTSWFNPfkOTqt/xOcV+
oFaJXCjo/15iuDdPFpz+Wc8k89/01AWAnwoKSq/Y3wUU9Ff1eNaISGkxez9qhvfaSfD8/WNt4oK2MIYP
OHzREGCMPnoSot2Ibs3D/oTa8wu5sJtIlu8Juw+7VSlO0nVl0XeFV9p/UwLQjDKafCYO6NrUHamU9+Y/
AF8cO2BTs3fGquOXKCOISt8bQiPhiLqnECsf4Uzgrc6B9vhL5xskW3l+/EhNq9qduFtylchEFsG9Jucd
dupRz+tX4+ZDUfDpPI2Kxlo+8IXPQHnSA1a66PTShzYJT76HDcgUaatIDrc8XwmAEWU6Mn7pfqurNPNP
Bbl4AVFtyjNuG4ryRFOX/3l+1cTF6DghmbOSZS12k4j8Tm+VgyaHVTK33Ar4BGc0RFGEbncDTg9bIa3Q
jgHEBl2+erNUH7J7ZyokuGGcYjfxisfnhXp7gmxcCIDO4AvwPmThbH2eSEyIUSTndjqotAWv8CSuU7Hq
4yNvAC8gxms2nK9q2QDFAV2J9ueiNWW1YvbW9fTCaYpOQ6cAnSGVxyS5Goq68h/fUO9DIDI92hw3lYaY
0pcZEc+PBR/046Jvxn75dWtwHWIUu7X6ixcanlaY6BX9oFPH5FkGRw9+M9x791u7t4zP3n/ryw2M8IMb
Do1p7flLauCQLZuVLnkDn/sM7yJ3q7MMhwS7pWVPTNrXu46UxuCR70PYgpX06w+hJV5oIPo4Wj3tUvoy
9aRuEO6i8M1IMkXSA+RANmYGrjdy6M+oli0YojCRseaYzPxDutQ5bWpUWjvU6n0ne0Suj1L2PO1e7MMn
cyUOlc0PON9comKmq/2ISZ23fpiX7klGUGEHDeHvva1UzH505OqRoD6AcMMl/8b/kgpUNDLrShZPW1YJ
7TkMnl/I21I+9G+okCLjkI5gTn/68SrtUH1VZDNA8Dbaly6FtpCR4Gwn1rC/+cZROcfCk9bJszHKX0dV
3tVX5b0cTwtw92oqAvnnsVrZJ6NrjW6cTQffSX/PD9tlK6wuoNMFWRylTXCcrVqYQ5d4HJ/K/BJJWBRi
f+RrXa4LmZ3eVa5y42K0vZ4iLcaQw4qOWWdNDY6l79vEj7SVzbfpMuCAtmOsdHjfGmWMcjqYjZTV8/zd
JiFDVr4a7Rfw/Y4XlODCgbFGWnAYqHOC6Urlfb6T79BE0wEuiCKETksgoAazIeZ1xKSZc9oOoT0F4tGm
tKT4KDUrLptYYbDWJpV3a57f+sYc0VZwYNBy3tTVjA4zQxEUEV/T5/VXLgTmg8lINaTiJphuEFqs78K4
B5muFw2Ib4Ry7ekgj6npV6hUbDqfdSZe9y462NxTun9PCl9QPER/ZLQ/aREt58kf94TB4fy/uv/WCXbv
2J12mxvVisjS555vRH+YmnFnWNB4/zjAVSP0PETV/55oUpEWzz+jfpsUZ2JGmcxzVXTJMLRJ/TVxQFyE
N8oEsLLRUYP5h7uuy3kXa188fsTOSLHEDJ6IFvjBZRe0Nbc8t/kpnS4Tb/So6GD6d9Eu8VGhzoX7sKkI
W4L9TgJtjpZ1odLD4p4NocmR8rFYOUqlCiyNKkjFknqCrxXcJgXQa63l9oBaI4ISg7og51sORvXLpspu
o2268helefkTNPgLbjzyTd+tGtLccDf22M4Q4sQ9aBMyzv++geKI7ImG12+QJy7ZzpgxeS2CzDLK3CqL
TUFvPiHEsHsB10bQqEbpjlIcAImXO7guL0hRZaGr/VQwdhgK3Q7M3jyQt2+qAaDwYNX/2n/roSTI7ixF
fwRPo3itWUOHSoH6i3NIfTZtEWosWogz22UyxRx0ucwuCtX8Ln8/YBEDBPz2WP/iJ45GLwdyz6UlVbcJ
MKdO4An3FXDzV5UxHOfpQVu7Vg69AgxCvQSy6UJKsMZ+bXao147IZpVbou2VZ7TpGW2qIZtij+FW6tGP
E1oFTZe/YHeeHyIpvsPyDyniw5ZXZmUAzC+aPy7Pa2NxYm/nz0N1RMiDhfYIOeTseV0RZwJcaNSQQfTd
jJ5dzW7i7x/SfnTCv86zznJ5pnNMtcm0lFZr2iK4n+PwaBxZegijzemX9tAkLgW/KdhV2zncotRdDi3K
/WK2Ahgj3vvXbwKil6UKeDxBcyOrrKDTK8do6+3Xp8FSuu7BoKgq3jJIZH9wzE//E6bFGIoteAzaSv7P
n3lnQrIHRQauRc7HOXNAcm+qnzuTnyZsbM64EL+1yVYzVn7lZHV/8WHkBZwGw+rzp1aGfRrw5vLQSlFz
uW4NxN7PV6SILhF6FXlEdYEyUlao7bQgKpb9NtrNurucSkmE65OXIUSYUWuFqlvyRRAfz4yesj5FlpF3
GVsYiUWC4FdKSABnS1p+YuSjUQZ/kdjN//We0jHQx+HNcCEsEQdEDTmCTI1XqgKZoPKa5cKSPXWF+jLE
/7eD80d3qWn2fyU5R6vXSu4ejbIOyWGCMThIfbBgVVP/CLFZVhs0dBTrdtntwgEBOHjEHmpfCe8s0eui
kzpVgbf1EOp/yhrsyBX9QiHhNU2lK7Z7HELI3CjLsP85a8BJbGxODxgPuMRQvdglfXK1+OWRL4frCyov
QrNyNL7Mjor8tPy0FALYt6oEWzwt/1pwU9gklQiTEgq6PS6geflg+CCmTTIRNv1kZo7A1axCoQJoFvuU
K6jzDhJigliIlxtI3qKpD8aIO6VHk3MpgHn2Spq7257JtQT801++oB6eJav+Y1yYDwIJ2C++zwyAZPwH
AOm29gul2bRQEL/Z8wpFbHFP2jULzM+f2rGv/n1pAgCAvmT4NMTHyco3Cp5K64SGN+irMHxerBXBt8Rl
3+QaFSJ1GPLkji/pHFJrjN8SLrqcG3NJvgReYIQrYdboEr2Er3ewRq5SU7JV77wxU4xwkGjh5d1RXY/3
FrF94EB8YwVRDAuWeQZCTmJIHz140E90JyrsLHgsirlbPV3U95X+gBIaw2PaFqT/0i63xdVVRZTpVK2m
bEH8Jo3EHLkj4IECh6p/hYR3IiTxcB7eLrSfo/Yw8RJc1Pd7nWypngHBrAyWMBnLd7El8YKFswH1l+gz
MJt4S8WAMWpDPFAkq+RAyiIOOxE6uwGkVlz/0thpRQArD3aupccaHhev0IKdetMQIzys+C/tPOgGwjVk
AmdEQ8OSQZtJ3MoJPMbnbb3vJW3WEogmU0UOe22lldju/gT2fbJCyBrNdvFM95Pg0PudEWJjr9xI+fts
0glPwMe15ahH17nD3DIi+dTFP1uDXU1WRkrgHE36guVLsxnTUcS8XzZQ7TMSlmKXDATOktEo87/Wkv3v
JEDRJkEUwU11DKUI+FgmUNqm8mzU/B7vl3MAI5k3/KZKUvd0S81YZnVDKfiwHBEOLAfz5Wyx5GA2CZii
vWhBYtDAajwb0Vv6HSfLnr1nXfMbCYKvJPlu6gspmylrMbEpbtWtdXvuHfaM/McJCNOWCk6eZ+jlygOB
rZT9XxwtgSh8YN2taZxIsipOZzzdcn5Wvy+L3GpnKC/cD4ZcUF1L4Mljys8GlYyzuOlkQ3nh9c77WHHq
Y0id2K7OWmL+5rd6DZLJfNGPRs9fHVnNRgJsUhuEblaaibm576NB525HBmSMd/u9KBh7de5lk6IwxQOb
mSAbx15KrKxGnuosyrnehhW9bkf9fDCCYVHKy2rk65n8YGw85PngS22pd6TyiFV2xcV2vVHnRBU12221
hAr0uPPn9x8LVphS9uJVhIGe5PIE/vyrJyrgoH1f+ByjSUpKohzIaZ58RVvpDjjU59IlKBe32YugY50K
MsDtfh7RFSTxdOtLWDZtmHKuWlK5eF1mvwuwngV4Xe3EaoeHJhb26r3up1QjEkoxUB7FmEAMVlebpErB
1HhGjZKaL4SB9r4ChYhHokamqhe0iSPKtsh3dXcLHq4Fn3sieWcvB6IxjoC+MJly481n0XoIn0eEfiE/
uj6Jb7ZhwU6uVoNFO1n/8gRMzCC1fh1uuxHli7iKYpAniL0sarZEbSMb+9QYU9nVOgnC3uYocmlJPo8O
VkQmzD25eAi56ArqC4utz4Rc7I4d5qT/ZMw5DnCG6n4W+cZT041ZSFr9I86wxXY6W0Qh7ARhjGIcjplf
F6YUemSdK4g2h02Vh7viek1Ych5g8FRS71QbVyuZK9WL8vp6o8Mi222hIfPF4Y9Sepsscv1BRfhqkIcR
sw0LVCfvtS7QteU+LwwDfyC3OK8XA+YS7wS1IzZRM7EhYwNtQUe3VSyKO3PK+szOC6r11XdrjjGLixpI
6KxI3BGofZyS5e7GQVWwf6m2hQRxoONh2MGZHYO4MjHnUBN3d1uxSI6tGNtqmF9bxL7PBBbhLqvJocAF
43gsLiR33UOG1Den8rL2hl2Sqio5W0mGRVRcSyO88Uo0s006XnH02cAzWQu7/QdWuxIkQjugS8P4r+ve
AsTI+uyzsHJFYphkmJRbw0PtB1BChIRxmULvSFX9nn6XDq8l421jA4ST87B1ea5xqNzz8QjU8XvWgMlg
No3yAT1Jaoj1xBzhMoMMXNALdDjA0sU8IDymuOs93E4IpOjR3BPrvep3D8t/IZjtu2FutSz7IJooBPWP
wgjzVqK2HxVEc+IU0M61XaWg7qxOW5pOY2rbcmMkJR0YJcK6T/XKEVzM+de/LoMfuV6Enp8LTvYq99TG
FAHlRCABznSjiPsWZXT2rqkgF2xMHGT1XJ22sbRnAJ+ZyJ81q3SJBALEOMplDyyeVf84Wnvx6xAwc1qV
ukVy7FNzBCm2YiqG2hJe0QkG1/baP3KGVmbPJMl0YPMeM2W8nc3ggO1ikzoHQXdzahFQmJbh7b45FG6S
uycpy5zc7SroBnJUZNvsLuAwplfzCitr6puvvsH2S8M3w8Ig35uWgpLGcHvSCz6B9uGrTWQoBNcHZ+jV
/J7Oh82rY6JxRhm/tqOemqd9wCR7dYd3dM/Nwe1FKt6bELBUmNtm6RJuy7RsrFhUNuIPdRwpj/PCHeSN
yS0aMBdYsYvvWQpoORZz4csGfxoqbV/oWSbh6BF/jG255dDubGEuylBS3FYVvM0LW7lyp3g8X7wk7Qd8
G1Ur71iFjRsi3VnX2nVKUh++7kgx+0NQq03+EMsvNhn06lowQFA5wwSI4lcfN+qBkrOiY1+eH7VBEE/m
nD3l3az27NdpgKj/g5IxUJFcV+V24fJwMc+FJ9jGREg42Pcg51B7fd3b6I2azEf5d2af3IaBNyk3LwOw
EeuBlBfd9ZKKbZTMsSQpxEug3S9MfxRVOwmIU+a2xS+XL7wuk2HkmecHW3x+qPHKM06Fd0hQq/DOz4Em
ZrOvWA2hwgJdWPWj6Ms+5FzPqS2sTqUuFSPiODZe4SY32FyKp0VNxgt6lFbLN2c+PYPOW2MJidjA6sLm
MkDI6MkyTeB9vPddDNcpBQyt0FnyvLf2t4OuL6XvOLKCsf7VyEM8sGbDT8u/7FjqQhx9Qvw3cudziHmG
pT0QYa0fDXvbpUVG5xkPKEeERa7b3Y5SjHosZe04EJAdbkUnwAnsLA69S74T++DTDuy3rql+WJ0qw+5F
nBii6EeQLPDiM8XTTJPbduF3TDUFfPbJ24ocZMWpZfLNLyhuVXffSljrwRE42bGD25MLReUKi8aVhQtr
2pRfSaTum6BoZ+b33m4vC59npNYBWO92YrTmCW4zeAoNFq6m2sodMRahJmHvEhlVInjB8VE6D+GEnvqP
eYmYLt67G8NA1SAb8Pcz2VSB8ryQz+Mdh9h2SXAZDotKCanSfx8tGz4WPNaj5oMwfokX9W+KFVw9FkzK
j93ufrwLuJbHpSZm475Vp7xyhyA7KC49lR6b1KYsPdhtQwe8dGgxnQygjmsoGDUxHlbNKn30csajyhBL
hj5MN6jTaA7oTEtdwyv2RD7V3u7xrs6HEERb29B7v8oPiLS/A6UnfAvhmotHMZEMDUfLa+38NuV99mRh
ssW2yk+scHFYg0mV5Nk3aO50JTiGa27A24vITvM1TeJHPg2XU+DluGnHwaVaU3p1UfLkhHHYskqaSeVb
Kfex4679y+SG596jRTpclLa6hL2zhEYnzz1CcY+rreQG59pxSZ6CtbFnBjKmS/eQ4a7pZy51wTtMcc4l
PLwQmmxpHwIOhOKPL/14rylDQDOrVhDvekFVlj+dM7Va243ASZSBzhob9NYF9r6Zv+rcUfLGjcYEVk/M
7I7scI37S75ZScfVj1mrtbWhZIo+1UgwZ9zVRmF2ttB9NBDPVt5rMeeh9WfQo0iglCp9n1xUOknoUyyA
O2QKGs1Z02/EuxiXeLgj03QHqVpoeR0uUDWPG8xqoxYSPZruOZakWeE2o2aDxKZjOTTTH9Sffht2wDxU
++2lN9Fx7D7DU0prFxYUcGH4aLowDYgZjAZzAxRDJ/tdAvtH26s8PKCWWnqXO7H7qTQjiJ2n0W9HDhJw
L0p5s2MSER/3wbAbg9yPBc/ZbFD/ANUURnd+8aFdOoTkoaZQHT9hycCgiy53/D+6BKU9RB7Bjk5jnBfg
0nVkl8G3HGdzZnA+AezOcuB5CRRA905yfR6RFSdgw2pf3Oa4UU2aihv+VSIgvw1Hv/16JoSrrQ2knmyf
+IPE74WlUdBXuq+eirWmSFMO9GcyKW1y2g1JB9ShQi1PibDij7h9qAMYJ6mdJD9HwGLPSsxSo7ORBqE7
NxqgABeNO6B0I7ogq/NjxXJAW3mhWw6GCvTc6sqTeSExO3ROVX7+Zgbw73ZNpzp1mhxrlXICLEpYcVwM
sKnyUFWXLdt2tZ5Lcj+9iOrhUahTpm3c7TaUafbReJpi6pxlXz203v1QmpZpgZbPiZeGi57V8d00dX6y
G3fUdEBMgo1oMcPatCtya/YnQOz1wTXmD96zWletpiRqxt23+CZgNUhb0wTSWGlX2JSiYsryWUqjhQkE
ElD0L6CAGRcSLlBSzAS8lxtwwNPVxlk7atc5K9GFgDrGNL55cYWiJkMCY1fbEssOrGxr3yYiX8WfygLF
hRnWwIdxKbIJk4XdUuB++1/upaxpyWIB6gqztFhVspoQsC+aYKt6zK17QjjcGM0G2dXZAZd6RdTW55Nf
S860LWd3dfT1tUG/vKMUMduzsKfeynW4DiuuQ+gf9DadqEy6In2zqgrEKKMXYP+tgvOwVKn3BE3VUOKs
Lwiesn8HQhtOoysCV9vl7p03cU46NDKM2fMnZJmVpLqNn3JJ+DS6AbpDwJXXleOvV6pzzOP9tYZchxq8
N0o1GUvn6P8U2RHC3qTj91mXD0a8sZQSHOV0hEd449Jyuf0SYXyTlRxKyJHTRHGndO7RO020yrgvSzsy
LiCisNw4aAg9ZhBU2OryO/PRqvJCm3HaTraMj2iJaPtel+sbeOEFh7DH9vm+d6PxEMOD7dZRUfQJodCU
XUepraWs8PHezaACKPv1ye5A6onVprf77zlNQiF07myIje7MHWQMLF6BOIWoTLqI0/7nkhT3vUjeL2Gt
Zt6H34rhhYVIHIbu5vNrOtqiOzsKYCoLlsITnZtocVWqMWX66kw3HfM7hUYf9HsMrClQrk7woedUiKTO
5VFS+PNjYv7m4H217od0LBEtGS+rC/z40KsNcxrTO2iTHkEo4VVKlcnWofqF6TK3jYPx9O4CkFaw9dFk
gQUYt7DpCqZSv1mlzTBqV4iGl2f8q7RoXp2v9mjZH2c/ti9RJYuuI7tLWI5/A47Ai6hJXxLAt8xl805H
aHn5JmCl5/lgfwXOZmfmmgQQJ1ZXuTOg8rAhYiqTOCWaPUrUO1UmR4pIBrKMZoUK6zQLjhu1ZwmsCgQr
De9GOk0IUzWgmmSuFcWY9kGE+WaWu/m5XrnNaLs5LlBQiyAJqyyQJQuNXl/P7abaHf0eLvI6xneAJk7R
HLlU6ZRgSL5qsSSSQ+1A/8QRi/EJKUHam/yIAfYsBlkROSc1IZxoKKP8AVCEJ6uKiLLlGPW9GChnPnHd
tmgWaipjwdppv7FgJ95Eua9uu5NsBPGJLslTAr4iLcGEhjCDotpbGxH3LfVXmqqVPvqe9Ys91HOqiBmh
z9yJLuhXF/YhiQGQpdmPG74oyP2rAWkLPhYr+4qGmgA4kccXHpGV+qfAYRg7h99nW68SS9Pl99ZzDknt
onuMsrVf0eg76U6MHc3SsaYCoERjY4GgKHz3RGZtN58ILERgJNzwHenLaBMPayjFljLWcgpkNpeb3Hwn
dbspcJDxJGRmT7JmAc3znz+a9tGLAXTekBqjd1OL7AApyb2XjU/F1y/ACRvabklWZC0WC/zx9Y5+ud+A
ARzqwPiMq+Buf32AeDX7YUg/OtiJvAqGSYJroJ7CsDaQlTenwsSqCf0zTrZwYfmrg3ZOj37/iphWFczN
s5+Bmz1wiyfGA9DkYExQIpKwVs433QCrjgDyV7+4o0o3/TKbiGgEASZgmI6ejfCEQJ77WqOPGiTX4nrw
d3lTUwDrU9lOtWMS5KK3MqoSxj5EB929mL2S8KqTLCnxCgWSFsphGAC5fO54hK4uDAmDzciFjFAtg/AH
h0U/r+q38eUktBVv3KfQa8hxNLey/M0EeHaHtf3yScU/jrGyLifGCMl2PdMLW2SzDZ+FaspUoVaNqcex
SWK45gXJBO7IPKApj4lja3ZiWKKjayCszIrGWb5Oup9siTf2290JoMHOTOA+lFvuBgLdY8oCudlUbZPr
sV0SNRuCSI+R2WrTCUEaiX2Yb0epsKdD/lA1NbMYK5JtLP4GIRV334VB7c0GZlQGgN1PnNbGD9H0og/7
ltEcUf1PnMuUv+U1uS8J7X96aB2GyKHFM4bzpBHOtKNdLxGKMcECbcPO0NfJ7CHZF15dLE32m89SRKDa
ji04mC+k+rA+xDzg66QsQfhFVLS7JjD0hu7oVgw3McfQvodw6R1Nm8815VH+6MFGf23kJ4RHuKqTWboY
iPIiF9gzKFV0Oq4HN8AORL+tO4DnDG75DL/j6j8hbuUioYVKtXa9WYMLocBBEDzHBJfD9MPI3woWGpO7
ycDfdapvIfIe7NAi23rQfbXklj3jrMndIQnJ1ypewMh41+UDYu7nEciyqfZKMwCOlGq8sDguQfVq6n3Y
5apBfacuNMoqiJeVsN8rmnV+WtswW5TCfl/DfNGg+sLNgykJHDrnmm0zIJ3zWrxh5mX6T705qEsBkpIp
qjOsJyQddmKS8t8cwCkdfm7cRL858fIFvCZysbsTGMjnpwifUnn+OC6ONdE0TjqvugGRQz1B+IugFvo/
KxNcABnbnq+CF2hwfBjgp81gXsSjfNDsJ3g7gxhvoLri41cB7nFjtfA/JyGigBj1s9A1To27xngtTv3B
64RsxgLTWohL4Oo7ZEs+f0yzv6U9db0o77bhnwnSoqWI4yjAIJSexfFD1AYipfLOzHcjXCBPE1goymiP
FiIE6+xPamMhnnjR9W18sVv6CySdJw082tIdq/o3DDfYGMpk+EyaT0rsuAan5NwN4yoHlt3QJcW63s1a
Q4rGN+9TR8J6KIwmpoeUZhVSgVzzOV/zEkRbTWJVMCgTmZq7wJ62HgY80f7hjQobnFJuOlHlx23k7UVx
n9uM3q5/ZVn37uUFRKgsyOqJ1O44DI8oSV4AM+GS38rMr3CV8IhNZ4VWrUsMCrxNyqQ0d60pKdtykIeC
++vxmbaH1vTGMxd5VEE7J56Y35aNAo98HX11+w2NmGDgVmoGyek1vGnsSBCR0bHV+FsQtrG9wasXB4xs
zw7LI3jPmlRsBjYqU+0aLzDRaCT/RPZe1UKp0Vo9frX4pam7J3IwFjgeW3UBghNm9AZmZLjLe9AXmQtU
WMRcjRTvA+KyeKH3lTaPe6dMoZtTn+KzSHmakS/Uc9qF4oS0tBxxW0PxnnSmKAr3pxPoLMy+4iz9auxe
9S8q5hYE69raOy8C0JR9/jcP1eL4e3oqPrMxZFLR+jgji5S2Y1p/7eAVSYUQtmwyu4Ltd/QngvJ0ibpF
1MBk1vzhdYaMWOH8FOX1H+l/FIbkG/mAgLLorTPnMQBftFbGjlEX9f89qdhlHdcHcgBad+uR+0ql744S
PTcr49ICNeiww2MWG6qhgywQ/LJZQy5f3LR4KQm0SR484neZEBjB1LyQo+j3FAXWXwrQlbSqubHVrlDx
kk2uWEhdrMF+Mea9s+FFaA4/Kq7D88421ilRfceG7DTUg9E7PjHbEF96EK0akUjgJmrXIajgrBY2tcFe
SQr6aVeUcIOupXmU8ghQtJw60A36jHLa3PKGiKDpY1VmUTNvvgXGKgJzJmC3ngW/qrZfRCblTIkBp3Ff
C8CvcTDzlDIULktWYTkv5U9e6sSuzNKxDyuh+qY8J7PbWeyXL2J5eN8uvqefHtwbfg8m5T0rotTmRnS0
ngRxWaeMfqRXrM2ipWE3q0UEVIxBEsJrgLlE95f3aoKWK2NVAHhPGMxR3K5BMKN3eSi+ke6cLZQrdjGo
sV08GSfOrmhgeIzCU1+faL4jRnTbA5SHRNUb+qrIptVSZSo0MX3iYyYMiC2VXdHF835PRxCJoTQNhRPS
mzxLVkjH+lyW4vik9Qpl7WZ0pyxbYJ9H4OvlrJA1+HQW4CQASNYxzQ5La6rPZHikVbev5uNtuPcmAym2
XkgIcwRnZYgVNEdb3MPIHXSyG+PZeaDWEyX9VLL3yOLcShOkXhYj/NBapg6DzmrL5GoxaZz/WDvlEbgh
HanZjTQ4BJUordNdsaLrjech/ZeSSeppOY2yvTm2IRX6Kc3OBuYfy2BlP+xBEczm8ab9Ii1XLe422g9b
dNIbzj6F8bSA5N3ZO1YahqOsMP0sGnbUpRvpN7CMGcZNY20GeI1UeF6zBeSbhJwi9JSDeoOnrs0VGYD/
j3+5LC3wTY0BQWZJbqRIYnCsoWYP8KoBrh8MB3PR/ajcYrXuo7TMnW1Wy4L7Vm3YLQF7TEgL27puQjhy
uZE8EbL4cruiP9KeWxRzGUiQZ8j59o4F6ZgAmgAVKxRZKMXTJXvtjmrq81YOwcDRHRFms9PaooUHR/gu
Ky77WAI2G8ZvjGA9HUoqrtFJEsbBtgO3ZbR3xy52BIiB0Sc/NTHVgL73hlwBX7XofG8hN6B7Wfb5eiie
5Bi7QuRSOrqR62lq32QmdBLr1fSEFR7QYaxeFAB/WaaSrJiv5qipUzOI9UcHXawCD09M3QBM818gkcg7
625pjoJHlcGf7Q7LK6KKWX5xnW0GlANvI6SjasHFXfm8sUg/1q9a53g8y/9g6WF07i+EGycLA370JGKz
xJvitvizWxTnoo73s/wsvX83U7Ibvq4AmNy+xmQmw9/n9uAhjLKNxIgoxZMsuF/1fDb7xCcB/15kRVSA
nN3KIfgND6G0HRPpYgAmjQKmxsRLwOE0KUDTis6fv2Lgb6i+qsVRCFEIdvp9aMQ/gc1PtJ7iDDKXyS3c
77JaQ+qnxP3sy1IXY+wgkToV835e6ifgAmfm4MtvQGdI9xyaFNod+ii6DR8zm1NCDV7qUV0Ih2OlUNT9
Yk0nTmus+d5h6xC/2ugGRJzLMmcEmUjzI4nCyYIQfB5E9AmmHkum1hKHo0kKYPqSws4WzgXYro0xmmKT
cJkAFY8ednreHttCMpI/uTCVnguWPcKd9ku7IvTrKiZnnYo9J2ss5TbtwekfbMhJKovWT7q8PYBsBYgm
OAAV8CWJ1p0TI0oCklAFIdMU/xKEzW9JD/nbmubBENLbtVKWEtloeJnhi0+iWCZbRhCIuXGQJrsNO1Dp
r4st/KCX4KJ3RbZCA9NGBXF5XuJWf4OzWI8vwOnHlGtFn0f9aqxT2FvAHtWhefP0iYM0pl6fse4mgIhd
l4+iGEyRh88igpTWdKLb3WTXFkMblRpsexyIoYtN1BPKGrhO3sasSK8s4tcYD6favFuiTh55yEVaSSi/
pX+V8XKdTLm8dNzDI3lMQJ957eIAG4WqbvJ1X+uiL0E23swTv7aTWMF6KtnW8F15IcsrbjaJJcCEosL1
cXow7BnaBXvzyPLYc1tO8ihDkWuhcveuZbON0I3Emcr3q9xDk66xYqF4awvC2ucHxziWLDiPdgE/mLcN
NI6zTNwL+iEV3n+/qzTmolop0xO5FTlhOuqEQusFLAhhcC06YMfNc/CUC/ie3Kv5RM1tkid1LIw0WQgd
jkOP0OGmW8+FlorqFFlEHPQhGbm/+MFZSjSjcU5/APkl2XmFj/KraKm/7KGTlO8EWeBMbYGrPKTpW7og
YBfIf5hyumSvc9P15mt1QGimW6oISPec+xaFdHOSumvS4PIOwqaXdvQNh1nrqArtC5npQin9qa/66yvY
cR4CebGaRZjrAFzpzmcmvLoLsg3bHaSRU3P1UXSImzMLbp4foRzWPeZ+szCo0J49V9IfYZfT+PXcLm15
+MBUWjJVLb/dOL0zWXgJJSEwg5hvhW0g+fJTvlpKB3kXE5KBu3/blw9sAxEiBCpzBDB5INNm2eBT9UKP
iMhs0SH8dLUma5rR781GYs/CYOjx+MuUDSQNGwo8Cti/hbQmqztWGPckrL0Hp3zL39ujjvxOBDBTqiSX
fpr7XFjQUt+OKDNOu/mBgLA+Mh6yS9Hj5zUVEaklKNEHURBGNGSN1X25Fj+dW92H4hvzqLnrikSZhHCz
XMPYP5BU42va88jS2yvUcjXZ16ptFVOGpiwEW6DHIt0Z6Y1JPQ/ULOiCUIU3ti6FVA4/uvMsK/ihNHss
bY3TDj3KiGVQFO/1QGg45D8po4KoiqlonxEkLBxdqpliQRrlmXEpn8fraaN9WbfQYcUNHFG9h0ghlPfE
d75XiZA8s6R6AVjDS88Lcmu1FOhzwCcGjh0kqfcTbD5gIfbilwxsSiFB09lCuSJi/vpHrSKlUr4w5Z6Y
pWAozSGzxeitSsNfheA4eJrKSsQ4ub9tjDndHZdxI3rI4jRCuYz+psRuSqJoq/omqu6XWjpAR3xS22U8
m+a/LfhXmnV5kLY9neojVtqLxNzXis290QToZ11ViseNtSg/J0RR280mk4AFIMy4p1AYlU511rj8RqaA
45c5puDGWRS59PtmaJgvXuVH3/28r1DZTA9KWYgPqmBSpI8sujAad3g2wGj9ugvuak9/re10N4b4ZWZK
eePf7Kil+9xvvOXNwDvQhEUBckGFmBW7PDB/cDQDysaOS13Z3TB/YyE+K628FLgnkxwcqeKtAO9pSGFz
7BPXD45U7SJvtRc9Awiauex4te0RQgM7i3hbr20h2CzbuMoQVsUtUEVsPHkWWk6yuHVlkHyDDLJ24nYc
3kS2BKr2zqotAFmzLoIprVRfC6Ct5/srreZLYt17d3bvZXbNOJ0GZLkV574jAAvsDpHSPeWVHNrdGqSM
6k5nRL49vjh6yJDaqwdIszTw4v3sGoIwH2afxmVI9UHf71pWXYeIEIyncr7NNLOxR4g00Cxh3b6NAA0x
0ncqEstT0qNGd+V5Rg257HfFD+tcj1zEj4/FkZDiviL23khAXrVlMDp0Oe0U02T+ZV0cx03CyFJuCmat
otHAUHMXMWHDax7odu7rFILJt0+hO+XtMRkim8X08YNKhwZ6dctm0el8uDmYekyFW2us+Simc/Vgrwm1
NSONliIZhAOy8PP1F3jWUoe3QGGM/OYDgT5jETYjUanRtu2kzzyBcFlktklt7bZWS9lKFbJGJlKcN70b
ogNMC7hgaOCFsbQH7f386TSGXnar4/2dUe34ig33rUqzaxrZ44XjU/aewXSamFEmUbSdZFMPwhuOMv7I
8Tx9ubAF3L6y59h87oRJinQVeN88gGirppRRQkzUSMKuour9zn6OwQqZ3Q/sZqsgoedFc0SE41B0vtVZ
reDw52pAwNBcvG2qbXccWET23U6jyhZsE/czfPwBDf9pEQvPLtpKsLLJvHEkiA0xjgMm4bz7UOg13o5y
kb488wS4UbbH8psWS8yvaNIPYSU9e7kynZZqJxvjjE+Srn6RvXyhdFPOO2pRmiSgrwogJTI5vNoFsq2e
jCfHVL4ayUTDKGl5/jRxPDscSHSQ77EMpTVUv/t9tCjoUSbr4DgED0fuhrUzDc+HCDMpacabGVZ1Nl3V
O86BFq7cOHOWqMndlBZFyXhrYkmPQrow5XTgtUDkbOwDDIxBfPn9OXOh7ViOHULkFy0emumgf5EneKZQ
eAD2fI5ZXOd84Gd7DbJ4Io/Ue5mnfihnMdoHcUqqTOjQbSPw+EFtpmMnJW1kP+p6RKs3sCAnSru1qtYZ
juyc80O+bwmTW2iabq7yYms0EridPZHTEDkGRj3xqWST8Qj4Y6KxtEpAabZubpqu+g+5gUU8gtlhQS5/
yw778tG7+zSmfwEaSyEviLna37XanBU5/104TCyFPS/5kwJ9AzoS0NMVqdQMWmruRWapVA85jKVsiQEB
rwRnDwZrBd4cz1XxxTcAtNd3QDs9NdkJG/FVbjyOnudBMAAnToQO7ypYcEv++1vtL145nPWlKJs4jlwm
KTNNgzcd6hp3GDEVrSKVAAyLpgxF4K6TcCK70CH+ysuDxSnUDhhkVx4LwDFfmScoOEZh738WPvKHKqGX
pEE/4YuPkKZcPTMndA+GxLTmYTzTCRWsPSkRUbFvdQBrdyus5ejVtFQ/j3AHYOUTkawYQjoDgdQqU8WT
tKJbsgijtkpDFE0JcZlncHn8LZqqEOUFys4uV3jncFEYxzsUrnQSRnC3IMIQNAyavg8VEIZDMCV8tH9p
vtBNO9x0AM7aTWQlWoeTSQWQo4uMDrHRn+3auNDt90MYiFjpHlDEJGK4FtDTb1IxeIeGRyZUcBJSYgFy
y0cm+2LBRMfxYKKIIHtfLabLnCqwGr2FyzlcuWutnhTZuSjY1szTdoVaZqlq+q7vBT/0lymmXt0WR1V0
qPL8z0kX5NvDkKZH2kbRt4IwT9QBmC6AhCMUdH3n7zTw+6g2szspn91DoxeG8iDAerfIbbERXYdlXHnE
EeirmOFEiWuijC1e4LAJJDmB8RApPoqgsw7Feq1OQL/jhSp83eSTI2jZqOFKSax+WdmxTazHO4xBLdAZ
VhjLIGl/aoPGW0wQneW5GUV+V+BDOOAK3gm9owUeJA7wPNhirVHHBjhQU0DXdVf/OacVl2riTEj+5rtt
bh9tPv6hwUwn0PJKtJM4okjuSm4RTiX3vgGRLFYY9dynKIbge6s62yFz9ANd+EG1jIVQHEfTimuEG+3k
YBqR9aCl11/sEDnyfjtp6WhkQaTix9UAnl/oFL25qOgFDUMhHs1kUFQlwsJbqrOLti2U7x8UuQjW9pi0
01XpLv+Bf4Lw9b5PIwAb1CgfFqtqAV2dMwRH3LghRbHlJFk5ws+jH4ESMDS/ASafJJ3vqRj/a0VdgRLy
Xz8034ejDQV1/8wXd+an+IB9Ox2RolUdEQhDa3Lr3M8k7i+CXEUn8jC45vAW+A2WInRZ4GbC79R3bKuB
bU1mgBaIe6XY6WFIf8UTDJk6IOeyaIUy2LBZUXmThH1vxSFB7tH8Rh8S6K5scAynupTjP9ZOnUMgmogc
EbQsLN5pWBZON6hBuGynIf2marWtpEy5xV99N5E+RIFDe8d3KI4M1j6l4AxmibMzottaM39hrDW0cb8t
KGbBe3kDRZyg+MGtVh7j5EXKP+oGthc7s7polqyrv/fosDiMbLNP4z04DcNj/Brm1JEhWolOGqeHH7Kk
D9Rd+MVZZCkwCyyR9IJa5CH76lXFMgaEfTMUQO7QHD1yeXq4CQWf3WTESpR+JWslooEMvwFu4kQ9KS6I
ueyE2yaN7PCEQUpJEEQFbIwEuMq3doPis1CRayuadQxRNWQTqkfE7wC3/mfcUQMrFvUaOmxvy7SLbkRo
CBKj0KD16BdkEpTXcHxGdePuqbs58cNa4MYuRuOKi8ScyoDC5hxgBVdxagp6pnMo8THN/RUsA47RQGYp
clGY3WmOwfL/VYxaO9OfdwJ2JXAn0RXfIHVMel6H/EJX1kQWHTD5/i66DsdQRd3uX+A5v4XL5JdgbLpK
+k29kCqRd61W6djwpWtUymnkMlQFHMxSOCcOUdsCai8aVyW7jDjEjV1DGZcxLwb/OUveXgPsxf64lcth
joZ+XEidgJIIGayk36MVpD5iTvGeYeonrXlEkkudED2WXsYGzfOH9O86/9SuJRn2GTPBZ+BWocC1mGT7
WBJnbRUcV27L7Ov10Wmsb32qnG7AxA4NILRZ1mBW0D4VNqGSsNgQG/rF1XtaASvM79ZXw9YCmzaMHCHf
85zF3p+EIOP20IvWbiZ2RE6frZM0BmaXZWwctz3vF4X+bSvxkUuc4MI50ll0D5p0skkwGA5hX60shYaJ
nrJZwMiZWuGlMYwKfzSTUPdHp9IS7lE13b2Qc22hhWrDymYgkS73zLTNF+4wa9qRjtenmiHAVDoTJgRD
lYlOZDUhNFbrLwpySmHDxlA7IVVP7Wpm7sc/x8fVrQTKHrw5a4AhBBI8CM27TCRvTt1aZZYQd8xCEYx5
UmfkHGuSsRe4Ez8BtiB7N/laWelTCCtkM7iieZsY2k2LFNv+V552H9RgFcxPJaG12O1p+CyoRMDyPEnB
7KvqkVS+CQh7za20GwaMoOrdDxrUdxerQ3vQCdJ2Jc4WVCYtqVX87R4858/QljPQV7pjOTpUHyfzUBAi
qUrqHkehgudAoN5A9VnRfd6iNrgjmn2GNDTcIne1y5J7IQfP2tzZnUmj2V6qBeFbeqqJtPurq6m20Yz2
28ORFzXM1c8eoglVGtjUxjYgIVb3ZNainVds/3OyMTFoBoE41Y46mrsmkJZm41gz5VXEJCxM/zRCZnMT
Dkl6e40QYjsZZIhZPU9FGz8vRWIytPvXqcWmeqXcWvayVOYQx+9PFICb2s2kg7QUoG+G0iERIRW5yDQa
3ESq86zOSKLjighkYKQF71bClJhJOaJviIa521oDUFCs8ELoPv5CWqT3tu68vdj0jMN9RZ5BEHjpTzH7
31t8HsbCzJ/DPMacYxQW3I3aTpwfctqjgdPf0x7Sn0XJ0t7TgYsAzHHYDvAzXFtCly89whrm4hXIPl0J
9hmDkf3iBLk+wzkKlZ5EnxAdheaRDpBRxm2Wfmu0GqXJGq456YfazKRo2idcgWc+C7bdEUTfswDsvhK/
X7ZzjLDHMTJchW1khLOxubTSNgpOLQ4F2Kgx+lKhuF3itj84ztHW3bedGDBEfNoqMKjCpv53kDqUsAJt
7sEA4uBFZAeXuDHHuKi76YZKv/x+JZr1ryCYV8XJFwm0EarPd9PYZgcK8q+8yDskelLk4M8F0Ku+JpVb
7GhLzK7NkBmRDNKJ2oPGK3wH9XjMvkLN4dR5fSPw7BQadxam2Q7nJqZLuMUgrcVkayoSEK07yZtMF3to
v6S5gy3tVm4nPQg447U6VcDYy7EWCzXycNmPwutUx5pLNWgRhsiE7W7Z+NIim8/1a9jxfgGQZyveaiNX
ktu+E/ZZxSh+dLdSw2fQk9n0PGlVNucKJdJ27KD3pg+S3urb847ROjHzDBhp6VlT2yyai4AxXgqHq41M
ibuUKJeGrGhvJ5gUAZUVrSl2LJLQ1dRsw85pYNM7ZMMueWVdVibJHVUxeF1H5sK/wejfTomTExL2useU
usEcLf13LSJe6eiCtJqEoa5iT0zVt00/u4legqTGzLI78+/bfCvCMdjyeeperHQVaDI1kuJuXY7bCFTo
iGClK5/iQ50j4DItW7ZeVxltJW9HNQ/lXhKBuEBAkmh8RNoviod40sXJss61j6CEfgt5q/j7fEn+u2VU
D6s5I8XxG14/lttrZ0ZBiPYOmFQnx9y4UCZ+vBj0gcittsyjAI/mqegUNq+DtnVEA5QXOX0Rw8dZEFxY
kcXyg/6u05Sbf/F1BQ10EFRJCVSw6gViD3Q2JU/ieT661x5S5cxSLA5AdlzCSKLriy3w+C+OD6UhEGBu
F6w00mEiFe0KjbCP811DxU2nXVfJhXGLfr/5BUzQ85iHQwzA8mOX7rGXumyrm+9bGLi8HsgG7J0BLrdC
EakA7TqYcI4mif4OQfJzUVzuYCIq8U9Hz3Jgy8HlEqZC1TZUOEc5r6f68/n98ONqtBQD95MCYlFR0A+L
8nQlOkehWvV0VMYSuUSgeirLXmlYUNK0uYcLqskzjkHRz90hLcLYjtRc4dI9gJpTlepgWTlvpG+htbBR
e6bnLh0PBFmeXd9a22DpWM3tM/Zcu0y/iHHCYhupB5h+FwJvSnBe8meVdMWk1Iqh1UvrmEI+LYCumg5o
tRPYQV56xbDq0KObzm3VJAFSwyg06c0QzHBWpduIgFfY0WDuOTf/Da5zs0E/sZMxZKvl9fCZBlC5GfKx
NIM6yWFkCfHY8eSTHZhvFqaM69+R8tAIkab/wThUTlzY55Wv+TjGydgh7wVRkq9O9sVhKVJ/E1FB0FbH
/YRS16bIhl1FnMkd9SSz1SGjF3bExJ3Bx8mU9r5MLCwov9mGMTJ8fMFhJgpLIUGoRAhYHrnucfgF6PUB
XygbDh+bxMoYv1kor2b0g4nawZjn+mux6BiTW1mkyG9TbDcbXhV58iEnMlarDEoTlChWOlWPJs9cknUz
iHkL3rUM97VwKZq6Q6XigKsT2t66shBxAiLxmqR0gnYgPZ65Wipu9O0mleBsn6WC39iKSMSAsNfVkP7A
BJh15kFtE8cCMnkFOUExoYY1eUqIMVjtfVXvDGMzFJ7Z5up8I93Nztl08Dgxda0V98pkmVkl4W+XbB5t
s0mqlEr7xfsiaOc3416H4ITcPJqQoX3xYTsjaQWNokuYksYaiSOkOGqgtEuzvihzOHvYZZiH7ckms3IM
v/PEjmD89yhg7mhIFxI/Yr+uhXcosqDbFdDF/vD6sBAlJXW76Et/ma+fGvStGI+hRKQmkRFtf1IacFCf
rOJ+37TyWLXmYWQt66t8542X457XXLJatenWpSd4dgi0KaTL1P6QvJ3a80ZHfNbaEvx/L1b2i1EbIgcp
3b1FVV2TRPDIWDR+n77B0RepO9ckptEYfwZxUvwE2AzJ81JNjuPh/lp9W3seEpEcleZaAGCklAmMPdvq
nwg04HpjIAwr2/BUPicVbmWjprmtEeavwa+7qtIEPv2sGQpXIsTfOdFC69lNKldH422vixiFKzaKiB69
LIFaWHsYxGUPbV3U8xs6Gn9czEl/OrJn+ykVGUI1TwcbOq00j20hvElfuBp+IIMIk4+9HlYI8+6abySn
aAGMhrZifXaMRRgUfgzITDBgnhSnkTy/FU/9HqvMqtBqOow9WqWLwx/f7CM4tzTEVdboXWjyn0uoseiQ
kt+X/6L7vWlZBcwU39WuzomBW3FTAALpR0Baoq1fYKR8UDrv8xAWzNxfvAVHgbfkO+RrYn7SorZpqpMr
leuNRUNxe8DGLz2NbJkoQlKyhUao5GRR71227YQZdz29nqqyOEoqrhzNHpdODKZkgwHtMcF0kKgZo/HT
U/HojAV3A2jQby/fDVajLs+Uqi+kxez7vEESfiBITOFegUKlh/46DculVsA+/OnUDXx14EkO2nNGHChD
g2GCvxDpBE1SdNGswQwhYR9br691ma3LSRBkJSxF7R1t7d28BrOwWPhJQz2L2eKr/xOvAKxNFie9OgNF
3XbZBQx9318e3DAEhqONEJnlB+w926n7O0A8T0iQqox2ORqYyg+8Oqo83ebmxoPHTH132KRdCWNZld/e
NDE+2nzsYCUXMZ36SYtpF3tIzHdqpq/w6mpWuzHKT98JN+sgqya/qxKEtVs1N+WUMujjuFenp+rpC1Gr
kN+5D3y3s7c5Gd4pZsec0i5RAVugvsdmWr+7ORafbzUKm25a1nnd12jtKnOcCLo6qG+iuxZBf2VpW/lP
XBL2aNIv44zurCxggaTMwkBCt8W7ydscvvg2QSaNJgAktHSUP1voisb4KiFyD/LfTdreD6RlwR3IwIg6
uLA1+09zR6wD8NNni+3J1yIyqsfZbKgSjmJ6kLvh+/fKeCuCm4IGybRqCfmO939/mAWPLXmmWIHnYuK/
u5Ybp3DSpJV9HnWNpxqxh+7FHF7Sm2VvTzDmeDLYgo1Uq8BTZZ+MClw3JJog9EJAHyKp2ts8mQN7ibCY
B7xeGheAFE4AC/OIBgEx3/khmtwoYY/rVfhALz6O8vhQb3NS6lW750xJhpTWT+l5G997BBrjOWUv+ft8
+1WgEL1xW0EourC4Cckns60CIhRUb0gNgUIuRHmOD+2l0/gcB7Yct/PSliN3+y9Lb35Ri3kc+47KvcLQ
MwSkOtBwUzzU/dcPZ3p2FYreaaF6ZQ9ggod8FUiOmE4fAv2AKqZtKDOcdVQDxVd3dJJmj6+Gfh7+CUKC
96TxON4A4fA0mZ9yY2zOZFMBzti8iB488Co+qyOTgOnkS8H+7pGd2+pBufpRAiF96Gq0SHHVyEq1XO9J
5UAju1Ga89DwNel3489k7nqaZyd1vkiuicExN6iCePPhw0fkDABvCad+H59I+uwsAsoAEuTiXuHA3qUE
7u4hzfUqIdrWfklK2sOygp1d+QU6ZdKB9r5gaSmzQC8kQiLaMTlLYX5zfLU7+k6wP9hCEMZK236nw+mc
ykGCCXi1/VzVcR5acUthYAmYKzUiuKXD9rj+ohNSbiGZtiTPcc0B47D+ifpvuoJ8lJ1KNCrC9kTAXZHW
1WC5Hbrc5iLSKr6gRZwLm/WEWsxhQLYyBXLWOXdZLYxV7sT4IWwwEjMnUEvKgyHAWaJJocla2DOHabN1
upwLKutjLluAKfV9sLaBg1VzjvvTRd9pGiRW4F/uI8m4kHmWf/PULJ2VLq0z+J2EuoyL8BOcgRXIM2WV
5ZsX8v5mDZRbt8MJvv0sQ28txT3YxZy+SZELeuu1BOtWqqLNal527cokWwU1VfM6zODx6LehxsCNql56
LpfcCfgRA79BSrmVWf/4jlMmIPmQduAX11JVnxIJLa4WNqaZ6+fluK5Bu8R+xkk6WuOAR+Oj/XGCLcj9
z5LQMlSSS4oZAv18A0uwZBtICmAVtBJbmq6slMfrsch8ouWlf2CpX4sJFNrGu9exrX0cwLU++d3h4NtP
PcXHgyxb7aVo4nGEjXIcPLr1R5qCKHoQUBQbRs4OxWI9YE7dbAOWcnbQsT0xPAD6mN0l60orJbe4V5Se
hPjrNqyWE3Ue2rrahQdIR5tFaq8owLpi0xIZ+wOB5mkVqjg7N1XzR/X9YUEIJEBiBrKz7oDkat+4VaCX
NwiBNlFsF1le97RcWagzZadu9+Q++yH9uvdMQhEjpylJmGWEg36ANPYn9/CZVgVYGNWnT6g5PlORLsOe
XBloydBSkvFLoMQMtneYUswAI5sZHxn/r++HmRJZNqEaYXzkTC7qNc/LuPye9Qof3DSXdBMwsbtqqml4
Mfq+pwRMcxDM5LfRs6uyjepKxTY94eX8nkBgN+TmhbHtcREzuTgaBEkMwkS7do+kG+r2C5iMbU5hejZ6
A3sgHyojg00mfp+RzJiChKCe7uFGLr4X8qC94632/Hp9uU5thVeBrxnZEJHIIk+O/jbXv0rJRaEKLcyd
Su1l5j2REKJhQHgIHimyZs5N/2/Ad+cDI6ff0ZJYStKnBwhIBYEl7oYBYgJN+cgED7hOrCtOQSR7O3my
m/8u3BoQ9fnF83vTPIKyVmObhBBSMV2J58/1dwDKLI6Yie8h3XfP7WXT+PSoByV/ozNLe2jpy+obLC7O
FnVrv5Rw/a8a7nFX/40EhAPjo7qy1/f3WrDUE1GQzECH/PLT4CqsO9zRAcRlEKENu8q1RaKqHF5RPjlh
URHcAyJ7kQIFnvNsWKD3m+tes58c556n8ozT869M2/614fOkCqLpGpkV6fudDHMHbjU3eBvMQR7gvOd/
Ul5MlgL1XxT63Fejyq9GiNbDIIg+Z1z4mNcES7zF+LcTlzM7xTb3UFGW224Sk1SAF8q9Ia4jzw7BlCfU
Z5gupzQCCt0ipCJGH7Dwg0BGEIBNRI2I4KQM8EjHZ0bxhqGB2cHaJV3pZOQjKq4LHylwIvA678jPj+nR
sZ6c8KvhlHKn0SgEOYMHUGaVYrGsLwPNUFYR9lLGHvEvBI3aLtU/2qO+mOnhNbRNe+0wkKWl6EuFL/zF
svSH5NjoibLW6gCGgBG4oWKJcV/5PQR2N3f5ZsWvUDQcQ+Kd2IuT2Ke8rt2ZqxFwhPEJPQCGjd6meBRS
R3+uVna7lmyYrKiAxLekxiwHnTmU9TgB36AJKfjDczdqX4WYhZ3gbTju7GREmsWS63DYz4nMt/tEPeUi
8b35kbvSm+FlhR4VSNmS8QpMXCaCpYxRAViJ2h82FNc9krk8J1XcZdKR5g6X1/BzD8b7fSb0NVKB2DkN
A7tNb5lOxMxZFHZCuHPYa6xT0XUfPzk0Py/GidbHD5Jg5l0q8cHUA16O3N1jrDznQJvvIO+cOEsmEnc+
37TLYVj0EjPMRGXlMSfLOkh0tfwlm11vtfK0HpKuL3AIfDD/VnFEVmX1fnG2jo+hU3csikPf/x+hPEJi
nkpYo0dfmONyzZo9ZWLxaJjZmcsGHZh0Zp4xyYGbcy5RCCMwbFSYRC9hgoIeyMLP8ngbOS9Wri6qoxiH
amJn66PF+sVlKN0dW1piS8Q682d+BPcMkoormADmM2Nk0r+cji9qAy+Wc6exgw34PsLMVZtoGRE2fiwy
ABJY/CA/eekJkVC4dvzF+3kkFFjXdi9RSYIsEOoSjglaI8cy/cC2iheNBQIDhMN6P4WvkM8ScNh2d1kw
gjOKsUviWBtxv8CuA09XJphZqQpbzJSUZpG/KlUdzGxTTiTIfqSDd+6YCK1Uhz9AqFSsSNbW///xGtXU
QCq5puu7peLGPQA8TaffqGgXb3hpR94wjgITd55XpxG1yXwkdlyx01xyDsBjCSXnvmfzUYz/eEbJc1vR
FprJul4D4MlSMb9swp5yNS7rSUal54ft3x6NHfTXIaAIU7FzEldFN7xhVysElBnFt4Q5yYOchgdbuW1T
Me+r5c02E2hXlRc4rqTBKwbsT68XCP59+HjgHLeWIITlaJNTYIQrxG/cKnlgnMd/DY8jftJWsbzc3djH
M5JPEI6i3cB4Jfce8Cb/+jipAHvEG8y6rhzuIq84EtnP3XLNpSDZ5ZozB+BGr46VRkZbOJsPgva9zn8C
VrKZ7FRZCaxQVUxAfy4/7oiJoeAXoip/nF/SYmbERPa83HLnGsQTJ6fIC3b4v3IGP7tBk/93AtDvTx/D
UW629jZBzIvyl9JRiTaEpye0lGUWhOUHjvI2okM+YZbhTlxe2ez9OaJXPcb592nI1JhRK1sY7iJpjKU7
G3MJOdbc8LjE0obi1/OC9OMMCyxh4CAHdm0LkJ8FIAY6Jx41uxXGipdJlpLly/A7jTTQ4+CLHp2PNHJr
m7u2+2XgM5oSXj7wbfcIbWTiBBRP9AXG7KGLFwuJHY/8gZ6yaci8b5TXzqcFeB5aTHiQpgdJh1E21u4M
BhyYJN5WcYXJx1yQy/CgQuk4m1mRyjdsWoO4kFHmXJsW1DNbn5v7+zLp2JqH9j2bx/Q/ALPOPT2GzxWK
hxIU5Ccc86F9ECjxwZpun1/hJ/aPq3qAmFjV6g8b8WwPE/Yibjoaw4duJkCtWVBZyKKxOYxNlYsQ+Kg5
V//IfohA6eNqNqmDTvToHSxm3cFUDHfgtTMVh6Qtk8BN6GtbymQLjVw2RxjzZqQ11vFYh2iQYvdmsneD
TkZ+1CSNveUFGrgKdoZgSGd/EHkNiyXCNcee842RyUTSxEuz6UyOX98Uvy5NGfgSCwAvS2UaCquEX5u6
x+3vCFk7X8+9/+YXvCgJ4GoizKQbJjTjvjAkvJhmDDRRGllPijogH/0DBusH37nPuDKro0Be4cUHzgu5
Djw0l78I8twHJamBpwlSwzh8o4F4UwAgVi3bupT64HAkIjULZByZ1FE9YqZYZoXKceOgkY8llZ9GU5x0
RYGLSDT3oTbytNNyzc3zSJgpYQTvVypFS0qvVfV60Ji/109R/4HEE+2Ieb081w3Fj55Yi+60qeBuTVUQ
cLMQZqpacQOf+fAgzG+KUOFJp7UzUfYZy/za5FfDk6cUxrQL4zgKS3ulplucLrLRrDPS3ZmBpWgvKWs0
yehOCLeISkneys/A9obQ9iFAWwZFANWaDYcOcsMB4ImCI/NEu78zgyIkuYQoysyMO24bqlYUq8BvImDC
XCZbB4N/IBJffBjfoPax2/XWlmBddXhmNfn1Z0ZBm7XL0xAafI2UXqqcgK7yElUwAPN9tokPJYWUP5aX
C/mkhH6Ku+aMQcKQqEaVNkvAvH+e/wpGT4ZCTd1Bsamto3yrXxm8s+FjgFOa6TqpIBVtMCfJa1+98kqi
8V7BcXPkpwdbOJfodhgSn3B0prwmn3j9rE1wb/IC0Rs4KeLycfcMJTFgLoYgXygAZLq+9kJpkdy3YQ1I
7365RrMEqvX4SI77eZ9L4zTS1h49I54V0uuVEE88KsMaEslqicKOkcstBu3BeFjbYOKAJIvtGJVq4/Fl
NTkTSuWinQRNxotDg1Np8ekaE2S1PZFKDRO/YaLDuZ5n/e+rL/swXftxZcolAtN6jbuFPcA/IOWxtoqA
fRFQ88qswnfNUKhPkB20OszmA5E2nEsr4io5OET5DxdMUqrC9EkG2V8XqbaxmY0BKJqolCKSv4RcaYq/
2svyE5TrW3dM8oCNmNLY7Fha+h5jniLbcggvei1g1fq2Xd8agP5JjpqDP270VZxoitMT0Gmt0BLije54
r/9bKu7w/DG53UlKuI0zWhdfki1vreKoqSjzw3RY0t6ndbw0NMjDa0u8XXClb/To7jCs3U6OgHjgfnSi
ofkwB6OZkNaW0zPPyadF3s5H0fn9/P7XGkv3Pz5WpbEbQ5aWOzOm4Uy8BDxyMEuWJKyFBZ6Q64Y0TbQL
LEjcASlZODe+uY+NOvHtgMTGdsrKX76rcaLpOrS27xaSVeG3lRwVN8b2/SPizDXhTp9q2SLyVFZg31uh
dW7EOnSvSfd0Pt1rJWcE8IHtGaCl7sMLkrai/vUM8Btchmpyz661/jALupHHTqpSoy9CETdIeYWV34hK
UZlrOdODJgkAs6AGcEW7YHRDuNbjG0bhqB7cw94K9BKCT6rXdb11xZeSwRPsK3B2Y+XeZSQdeW+UmPzv
oYRK5TZk80+mVcJVgKVezv4Oor0x7oA2MTDB2K5ZE2NrZ7dCRqFVqbViszFoNUGRxGUj3sGs2bCUtRmx
uOB7Jnt0QRWX0t0yozZVh38fIykFQjOEA7pmdjHEIa/bAyAmVF6F13/NaH9INnw0pRjnYDOea/uRQccL
0YMcEjyyBVRPIaPDe+ntr68+ZRjrPWSzyF8+5ngZUanlKYMrqorb7aUdcuwKuMHzsxX6rTTmpbx4KCrZ
F96bf2A0yRvqv/8tnoPPaXu8ZvHZeA/nLKkrz2jWLlDAr83h0InbYj7NQZvxM5MV4HCgxKPjxLOZ1X0V
bIGbFFLIpoQBSID8n1BZQqnyzgWs8MPfJA35wdG/5g+tJhFZFxDBQCcr+xRZRvM93F91sQWbuqYedQhK
yCQngePA39hmaYW+x30g63GkW4UcAhTLQJe9EOctE8hyj0gNo0KeJZi/dRFA3wrV1VmyZOKdw4cV0hiM
KCd/iyTuulxfj71ZM5orbo4MaSLChKzmS/pMYZeolgjklUgOT00vySYYoMBvEhT0s8oiElm+cWIu7kO7
ejxyHLb7X0wkGHtGF1w2VnHLFh+afU0/VZwHLnSK/KeIBcCKldEfrQhXrkXJHXp8/bpafDE3RttpampZ
hZKINBN5rynwyDr24E9c4jN7Q3sk7+KuD7Is1Wmy6yyH5w9OzDYquylrBrD+WsAKZlObowlgp0t+g/yx
VMQB7d0Ndrq5dUgCGBao6NI5KLb2431rR50KCsW0YiTjTEvdtqTREyzNYdEnm5iPO5EAPCpkn04+gfwf
6GG/Jo8mydcccs8Ww47TjfknvxqsS8A0mfmBwf60k8HvMQRIQz4sRVvyHeHj2qNsibTV0yAiD0nZuOwN
BChgMKKpIRGxWcg++DqmKBa9lKKI1mkiMljkQ7h6i7UKN7NQoLhh+yn60WsorMp82D97SlSQrqPFcHCk
3TC0N6opCVBkjne+441uyzIrPRdgEz4upfjn02u9Il5RX4OPfEh7uYSSItcMHMVoM1Ohlvxc35Sl8byT
hZduYnpbfIMM2I5+qJehxgP6/HAKH1BDEBwWRMuHoHTp4E8Fk2AvAtuXuqaz1hIM+WGlutTz+Ik2/IVX
NrLlLY5vFhDiJ2dVzsKXk5B0VtKJOGjzQgFgnYmggDX5g2isBdEnIMOEHN6qnz+04Vg1KzQy+m81Yg8G
9W3bbz9IfEO+cLrbEGSNJY0RHAAVDvjtqgwg4suU7KocqiQvfIbv6HcNsT0jCsOH0zpeu/dM9epw3YV3
IENIMHfHCV59R+BGeMxkxvBSp16a7nkkYATTpfyrz+hm5t3w6S1nzRknQFsZon37e1H5ljYpIBHVwdlN
fdTGuHTCYed2tnH4PusqjyyPs1DVCTq0FL1hLadnb+SuvWllkhU/VBgK97d/ciMW2xhPlCAnL6X7Qwxt
NgnJE2Hb12LSQKyNxtMUYQKBHYPNX1Znrxl4S7Nx35fbhr3zeArZaKs3ZSsakQ+1et0Jhp8+hMXxgptu
hki0jfCjlPyhN6heinamMksjgtsQZ0QqAPEXMA5lS9pmVo+jStrg5ecxtsj3Mtfr6A0vgSHClfdJzz/Z
/TZMKJkI50lIqUwzx6t09S5IpfdV2dNdxF3lRBHDBJNhVzkji7AzjcjrvJyiBDxG5BD/1YnDnuWSG7Xo
PgQul9rMInftErv7X3WysyoR7D0jWNAOXE4gixeMzT9q2NS402a8ofRAUJfEXD1s5MxSh9+PVp8kdMdm
oiAFzpaYBBgg+nQTGDeGIP3FVloKdIh86GZDTPQG01MR1hAY3puRRnDlaw8tJUAVcplMYjcaarD/yS9d
D2jrqzmPxwal5Jj751aooBX5TSeXL65tuiPpWcGZAvsgeXXNjbPK7F65QbpknjVN7rllioyoyYvdDFuq
0RPBywo3ipW0Rt/IWZIuYepFf4xGM3yonC/5UHsjvvDMVbom2Dc/MPu8OtdXIEYmtKI2d5pxw5eCSzL2
ksHNoNT/0nAiCypw7pOQ1DcVlAqTONCILvkzgtpPTM/WtJx6cyi6vWDfLSzcKD4fhQDuxH3F0GZIVRyV
YzJHPTkv5gaALMd/9NOrZo2f7prre0xczXkmi1LzCHeSDSmqe8PUUq3NqQ7IGU1skLmCBMjvEJqVc7N8
LJnMYhX0Oswp40zo02M/Jk8lkRM4MI/8jbUeKcBmJbWHnm8gSOV0R+9MMInh8j37r14oL3T5ydUhTEN7
r20AUGX/gShpqjC4q6/pCKaiv99Hy4U5fyGvvs/YxfGC4UIWpMsE+tfUmc/y4gv+KjobeYg/HI+Ktg6Q
f/tpR/+DGV8oZnRHvIljs59axU3rihyH50/qD5NHlKifcAb1hxZBAQ90KkaLF2mNMlJJewzm0h8bzA3c
7YaQYm1j/xp0EJy+H+mXvwsMGXAUuY76QAGrBHiNFB+4oqoH2I/oKKfP7dZcjb+7PRsTVeeFeOlbvluy
JcB6kLg54CAMo69IwHk5GQGMs004CKNQXHHRHTSKDyCDqS4I44YJOs2lS8Vxmx1bfRozm15fDqU0CYMk
4EqMPnViDinT36b+Q7LwljLdaJMDf9AJGmiTVMlARO8DEe84Jmf6Kg6jW3l6liIXKTL0rHRRXZeOakJo
ZoL2GExhIjRbEQ4lu2ESY9T8BTrGPhCS7KYRWtvaKALOvspGIjnJH6YGQCcYJW4CmL3tVtZ0HbYSEobt
Y7raISBk3rT5l5XJudRfl8VzVeeyNCqPfywdUeEjVfYMMFwEwPqgnLHMXUjZy9gxu3t//t1xkALv8zfG
UmXJ2CKcvQgxbjTnKRRfgDDO8NKkrHzOrvQn+6HqWzae7rMy4o7aYtbgrEPCKl/HCJFUzR3PUX8BrQTX
iSRl7CAvIsm1rGzyylNNVM0bIf9+6J9GArhf2GFkSI5Zd/BiiRMPIxwaCWwuwm1Q4zd812eh7br2zXKW
IWAsLCMqPXcqGFscInkrVLMp2q1n3WxWKvznfMBYjtSFx9tNaQlelYSmesAPAEjW2mDziaMKrpb5/+5K
0QLoto+V8xpr+yF1OIpowGjKSSFm0X4WTDzey9CIDDxvGyUohWHufqT7iHxKJp1+HCQB4YIXp8XVOO6Q
7FKbQHd2p7EQog+pSh0v2IJEeiuT3Cv1nme2+w+WxiGb99k5kA1mmm0hx/7QZROjoQ3GzQAmXzyT2ER3
J2jYh5ATEmkuuFe9lyLB91EFbNkR4EAM+mts95pxlz4pDGmdxZoshoL72JGBH3Xo4WQis/TonCvVr+1Q
efPB63gWG18h5QZKKcZ6OPaQrL89mltkTvWJZWhpZLZA9aAGABBc49bqvmd9lTdKIId69OPeO0YZ4SC7
JWNC29RcDr03b5lsvxv1L7WgC8xUqwpFNDeoymUR9SeVLn4zDhGV+TTCq0SVgidEjJjlSMbZn2KUu0Rw
AOnvZ5bwiQM+andpzepBH+jvNgh1LSpW4McrCf0jYTTl7UewK2sQLYyge8fPwCxJOygkGKJzwk9R3P5p
moweQXd/Rjr74PlTh3mAWWF9hwrVWFV03mn8kJWbIZu1/ZghHcB5BkVpZPwdxOC3G2JwYMjVg0qx2/gZ
ESpADcOSHUkwlSQKR5oTxnxEGCnj0qZ4nz0jFk29I8iaSbsXRZF/7nH3OkjWCGInSOwbCxlVWphwYFQg
VmQSf3jAbsE8Cc7mu3YtlWdJxoW6A3cEvUVEt//EVuS0fleUaKhAV38uZRgmbf/bfMq6xMT6Dfl3Sm7j
WqLpU0EDFQUxIaEF/ZmpsuFnpB/8DxvtOoiwbpnX8QQuhaltIMbAMvwHudLFH/lrr3S3mMcWLY8Feqsf
lpYZ4/K49XwlJ+YE5S3a/vxgBmdd+ptuYC3dfbISWpIJWTv3upz25jwXQVBP1v0ODQiOyLRdDYLEo633
G7F+Z4iSSsGaBD252omYKhKMv8LuIwAJa/iMStWbEeSNW+m21K79wleYYD4rKNFcLT//84dM/9Kbjsqd
v/nXNRHf36A4fl+7qxL4SqjxtDR8GD1qFQWHQmQfP8d33nGAWMDg625pg3s2zRsU711apQk8W7GjLvhp
hK3vMdSHrPd4HSOxjOwk9p4lyvDP230CVsb65zL4uMxaFo/h8iJNqW/tU3OWqpl8Ck2Sm/l32yMtByVv
P6evgeHDylwXnVHUXp0BVInl49+/FFjnUZa0u3KlH6FB0syszIWAaBedj64gJ90CIlzyeiF4AQwbgOaG
GxQ8hH/mvjQQ3tVukAC/QpjZ26/QtjlCSWe5x3RQl2Y3JccAyCtRlSJ+rZPlXCDXNC96+RvHUHmflgFT
lg4v/WNOogI+U0gxt4gWx9eLb7vM65NbyApstnKcAUvPau5CP5ew3Wn9TRX2G+cRgB0Zz2S4DsONbvZZ
Qxw9EhpvUgFfzAgxLMD8PrzFFQVGW4ibVGEhe452+lrYLuRdj2ZSfDDNFcW5IKUa3ZUIXackXYQoM7/e
KBK4ERGQzvwNtiSoBsrk+dYCqf7H9IfkPZZvzarS5JYIjm19Z9z22Z46vfxmdLgcufX57gtYk9ag8OLr
3nquI3h91OkArL88OndBbzSSGAb3kt8Oe0+L1gnhTv+ojVSZ9mTBYErHMtXgBQ5mCDHO679rB9KR1Mjw
t0FA7Whr0sSk8YmwPLxaIR/RHGBxg/DtYeRqfKHryNik1XTgn5xf7J/Zb7vIM5TiSMABcAzuBGAOci0H
DBabmxUoXH3FmXyZ8f8MI5FYgT9vG1vpaYwdRfDVdpRQLz4tuhTWaxH6DwDzd/SuXVUtvfnm0XUkrUTH
J1XVSFSy2JspI+NeLFf5xW2dsJzZIbcbVoou1EKSl/cDnUoku+OZH56SMhbqTmgbB4I61UxEGqZXaBP6
Mlmg+Nkuro+8YMW+a1iI9HUruZHWAhm84IEE0CgfURry+gavHkYW33/BQwtmp5TWQTrl84NZc5mRkiqH
hOqs5kHQIzlzQ6AikrMKO+rCvOJKLACFm7QzIIHOOKnV1ehiZJAMe8BgzvEd+G3LHz88urYr5AeNmfRf
BwJ0cUT2JeMLtIH8Q2TipkzjvsTVnU4gt3PKL/Ozto7xDyxF9sL3/uvzpFV2UtLFPnzcywwysmn94oOz
b+WU7eQeaFniMlwZdGSTajavzhF2O3MlfCjL/Qzowv1w2xk5TmQ6ztzG0FaYTMssfnJxFdt0gzRObL8X
fP1YfhY0sFPYN+P+EinKPvTI6JeOFiIWc3wQiLiJ/16knidKehlwp81M2i4haTUC1qOmOQm1b0ZLzIub
fXqeMY6NUdhDs1bggyTyNne9GPlqlXifNw3p+vSp0qtNQfqC67IxIqCVQVa1Mp/nRy4ti4SlbF6Ca0ix
4ik9/vrH0GURA9whUMA9ZJkNeOK/FBTupZd1F6Yv3pHPAZtenvAa+4HMV2k5TEzt57JMVRiiLr5jIcCz
24JDvTLkODqxLD5vY7zmiKFpQEHRm4VCqQGqsqQmElDEo6L4ZRWET+I0H75z38S0ymBdHGj2VVdbqnV9
CGMi/j5KmCOQXmr1bNsa3wiLUQXxaXj177zcxluvh/VmY2Q8K9JUDgAGy8eGTJoaB3zrN04OPgCQwJ1U
TlNbnWv8gCV6/4JmjJnmkPOH+32rfy/gG2OmXH18YVfNbl6v5O6o5VgF+YxxAYA7mfsNWivmNdGWWOnC
efQiiSiHaj0cGB9hrxoROUjnvfcCEEre4VKr+aIoYNWQY8cvj5hsIe3sewLWvhReqtCQHulY+uEBG/Ld
QFzZVv56Oj05W6QwbVDy4FrQl5OfMrD45FLSD8wcWeQ1egT7wKG6hRDkYSTxGA5KrFJFL8/OqmKef3Uj
S3fESqHIbUXbog3nEVUPJyq+7wG8XWJooQ5uDols8GmB1DAM2n5v+IJT+GG8s6poeM3yEcNN05/aS+BP
bf3GIAKfBQkkMNUQaYBkgT9yIK1D6EHWjgC65V80zUodCGCRFTKezW+acd7lezDEUnvjFFPmWuZO3w0D
bi583FhN5TYFGsU3e9t892CRns4nT7wJoJ0S9mdQnnytgH9ZWAsk4WiTVkvUr7PjRg2c/5SifBcd24OB
IaT9SpYgs8o4Xe6XAYP6JXHdp50rwHxU4jffrpZ8F4yO5Yz7xx4lgrdhChyDLbQRvvTCZNRjuevBiX8X
RVVBlJmWjOCkiUXGiWgDDcZap6mp5ri2YwmMJtuIppMviDsOeTuX6facgb//FuuhtSuqpUPsFdPMfO6d
lOjo2Mt4r5Epx/T/yCujehpSOdI3edWPSCe4x9RDC/w66Vgkn7NCfAMy6bgYTTqThLlzvSfJTEcqtAK2
pFYyq+fzBKsWCYovJKjEWwLsjaxWvDx7CKWcR07E/nOZxjhJKJ3dRuRK39lh+W06pnhbzsAKiZOos0gh
nW4pcYD46WW+vPPQyx5L99lyrzIn2JMflfrGwPy6V1kFHH1rprknrAhkqcg2UzpTQYLBXIUf6rD/WwNH
q+PxxvIC13VBmrtMNKTswpp3NTEREmF6T1U5dHFRgRBxUSteISSTfxOoRzOwF0HCCSjnCGA4vDrHAIwF
2HW/DRcFkphbXfqWFrcSl1LdjahuTGUKsqKinnMbpM6KDpH2i65cxX06pt8zVTm9fD5Rk8VQdDZh6/+Z
YMmGdm7kXhWiPS15sxFg0E0ADdRzt/nxptizLV+LFo4GKjx1Fqci77ANiOsESj/tpW2QzFFEXXJS8NXJ
Tw8UjSKz6pFu6d7qVpF3UUlXVoiAqxrvgUZfjmT2gaBpuAW0uKMj+85RzMG7d5AlGto+jmWR2eigTmIc
W8640INxeAjBAmmtc0q+Hb1lBJP+ms3VjGo6nnmMeBAv82+wBUQM/aXDqboqhhfAd5Npa4tdTt2MjM/U
xVXKrK/uzyNwfUtYsm2zMl7DX/8x8GDhZMP5C+YDS/UCzkVSK4+xwUTbNFEEG7ffzohS6A5bCX0QZqg6
IO3rtVmx8hu7NAWESvNRj7tIqInYckSAu1tzsP6IQezJOVPsdaTAueqVsgA1uzTDsJMZbGAVplb8GX8E
4XLHlz7ZHaiUKQhk4aPK4i0Z2h7VMQvAfBm/gya0QIXFbuRkywHEP03JyW+eCFqp4wRi1iCPifxkC8Mm
o3OuJZZxMe65waKFASuIMD2rby83IQGPbos8gOIi4ZPX8oElnnEZCZx01CML4nqIZbn4nAKzsVgROARu
luaY4jErUt1WrZ4rP/rhcHt4LoKGFTESx3arB6ae5+5a4M3sBsCoOEdE1nPOfvL0vV1C2gjR9M92HCdl
2FQ+1H+zU53vmArMIYtNVCvjtfL8vPZXgZ/nZkx0piJE4jSFdzpiIICAeZ9Cawv3vOOhNuxd762i7HNt
OpyRPmJPJ/pwVHaRaMX7h9oomWd04p6sDJm+m8fLUtlf+lOjOBSOxf8qrpbL0/KdUyI/CpF/zII9TAr3
g0UoeYnnunkoRm8ss3rhFYPaX/oGtT8tNUnRyTbedRUdO5lhTuPEvqkbVswDO6aIo/TFikPum8TOdIuI
BdcGInQvQyyJ3d++CVMdoSeuyG+tFK7wKBAVxnrZJ0k1sY64MP3ul1MrUP4/iPxWtIdbqZ3ecaeHxViK
E+QIk8iLfWv1vdp/pQRZndJwlWKygXI8EyLGzn7/g69CGJR3mZFZ2PYG8ITzFWM58k0a4zBWz7qjUm80
vF6sNCP3ZdBAIRZd0BazxCbtWlP2BraSVCkOpzeUYRPI7MFNsJknAuX+nCyM3CyvAvpZvqdYo7TmejNI
ZMNbZf6jBTOtx0159tron5TOewMppHVma32cmgS5gxX2z5R88YKoQKvaU4W2zZX7boR0P9CwDGrmbbFl
G+cEa7lViS9KcvRy3+1gPyI/FLHYbuyVmxFWYAQ910PgUF8aiko1QHMhUuqpMF8BkLO663CohCV5u242
HtdGpEBqN5d1M1VT7AK3Rpb0RalPBScs5Ysas11YDlxAnqVreRUtRR+Wi8jB4lre+Ynq8ytHnOD918Tu
CbIksYJVfSEU4jEQ4j+uihCuxCQlpfol0vVglbeLRmiygYqlfYfWXXoJ0iKqiM2hAatnM0AAEU94o6uy
iFNgFwsts35bH3hreTDkaPIPu2EiRm/ImnOEcuOVdeFdcqpA7KpuqQ4ptcU3scn3BIFDQF/bPNBt1jR8
64a6fvvhV0IYwifveTHUybnUNPlxEVlTSuO3RI92BB0ceimTB7WPIfuijP4xd8Il+o/of+QbTGqA6ySs
Vg6ZXAqkoMJaCed6eAa/Aom0IkuEFKIP5FC26uxTyNL8FHgJgzj22VeJNnxWiDEHhP/Y3jvxR0v45vrQ
8bRu+UcfcwI02com8T6NR78U0Wh/z13aJc9g4U3ZC+/5yhl1bmvi5hv2EhnhGyTX72RY5xpexjvUMWqL
LT5tXlwrrXo7tR13Rv1MJj59Sz0dKxHHSDAH7BywaQdesQjXkGXfFUv7jNIepqDrexzVyZurrRp90a3z
W3TKTBDMCcFD3Z3ie1jD1v8fDtJSmaLbXbKfTc106rKyx92Dbk+04PkdXnF43rBs1uxKVoAQVnH6h9c0
GAsWE4C8eJ0Hse8y772tlQhNZelO+ewYshOcK7bDCdzU8nmdveC+rqm0WIWEjkqRf11E56OyPd3zSUdZ
Ln3s+qH3m+w9Ii+uTaXc5E606pdj4PfjZ+JMHwArJh5T0LTMaZs3amX/9uhoFR7UWuP2HM/JRng+L4hF
s+CphRlTKES9JHcb8HMbuXBVE/CVmMwcNG9dm8BcdDSajjTcg+SFbv8kqUyjwVZyO1n5AiYWQG44xq5M
yRJtngRTjabk7JOLLrCBmwnlO2jio2JG1sn3K8e9CHgpqw41iKeoMOflZf2EGWR3Dko8oTNm86sDTG7M
TqdkJDQbaqn313w7IxpTOFj2Id/cNXlwTIy/CLDnCAKXjprFRlI1PC+gYci5PqR6wvIOc8JK3NL5ulZf
pLUdkVEJ5k52EExXVrq+SijNgCVUrHv1G7oUzXU7IczWf+EeGCYGapDdPaKsXFzan6aU9bo1GaVrNsiB
j+3n6Wxk0iwUdMHLNAbq6UMmLLuIuHsZxWc8nw5QDHkHrM+ocsT+7pMlfjIakGgiDYBeY6MtAIQGh3tx
FAKLmlILg3hLXo0oclAe5efIICwDF2izWq243nbAobFLfTo5dqNSGDFUvlvxL9/1Jzb8iDrFeEUY6jcH
C6qqXcjZR9k6xqYd0R41YVjwnIhp/Mnn5n8z0DiS4VbtMxWYav7icdqMyM7tNgQrHmxhDDEbMgjEi8/F
pP3VMmohKCTuNcNm4C5axNl7fRALAxr3X6Ajf38NGPTnPWsgDACsOn93ytq8MGej/Y4OOjYXO8I2C6d5
+0pTq0uPi+Oj+fPZbZXlG8VIXMcyxyDwymPSpA89WUGgkQPH+pzswcm9dXxJYZSflA3pCD3+mvixVjmB
C1sIwJF055UMV55Qf9qlpqXF3iBzSWztLMGPS2XbGBQQPXm5I0/dOqUWExEjx7sNFvJQu6jVOyv2ZBSi
9s50/EIl/TzWz+OKZjehfvtXg3Q4dNlp3iS0w5UpxpWgaoY+spW9W3CmIZ2IWtvhkWbXbr5vGH2yV0LO
1J5SyxNKBBCbON8NM+I2Ckmms8jCvuF8FiiwPWDWUeMLwclvkOkeoZ1Vfk1QjEfFpUD78geJPtFMTqHf
nXHSUCrFP+GdkQgM2cEagBfGh4SBOMgt5ddTcsOZd9rivMn9snKvFzop4JEdeQDTuyff+ID2ypetTGLJ
gzwHOFzul6NY4ZycnB44DKgKFiN8A/cIAZXZDNBG/br3+b5b73V1ONkuEHGIWmAZHMVB8l7cdCTdPjtW
rqR4FaHFvgkgHBQx6CnsSFNAndKppMWMClq/OAdMssF68VLlfom5GleMKGk6yvrHHmcU6f5yeVI8/u69
YEYDF1+7Ri5ChzbRpOM4drI9z4VePXyVvGtj2OJpVaASFeKyFQN7/5l9lafXYUxZzrP9XmGcckrfuh1s
ckSBbND/zGMX4ED9Oo/ZqiGjjursNSfEeY4s5wBE4nyDNxsi++WintzoWxZPUSjg8Y19tv17dka0s0F1
WbtHvm3TkDoHF/oVSHbrE+O1xxz5C7RbLXvenB0M0jr+dfLiDDlSIgLxDWHL2qAkdXjdyWYwZrsbtlZW
JtUNrWolLs9g4Uy/wG3IimVXHWqUHhsLpQnibHkA+Dn5MivhVy7sBO5FcJgM1+r9WTc5lP49+SCqS4uA
7l93eSI/nGBel4rC/SziTSiVut+P5FewmjX2nyMHGjye3ZCZVRSjAKRA2RmF7hKjBOANC//BZkDK0U/5
rWJpXGdl7mREq/UQV3oPjuptq4cSMDR/8nfryV22tnNrHqJwtJfeZsWhUs9G0FHV4pfYQsDR0mDEWrkz
Eu75wkhwFeJula0pMvaIDcnpHUQHxfAUL7Y8WV+JWWhLbSF3dbOihxDgLSMfveDTzJwnjWnBzUCvJhby
5Yj4uq6TIAdjlm8ZSpObIhqLJEz3BqL/NvWllxvkMDQmoiK5FzEhIY/JjeaGUVGKAM/L/Vt3a6oH5cdd
aw06N4zo70Zi9h1ezsx/U+EhktTn8ypo5rF/SqNheTla8XNIS2VcxoIes1RwZyGxUJUspMtTQDdoPZc/
vdFvBhiGpVBwkTWMlSsqXaM338BbkTtR1Oe7WwF0/xXyTGHEPkvfObPyj4WwNwQZCRwxIqdgQ2Hi2HRr
tDDyE+VGscIfumnuInTwTYJ4xFMOWYAwgLpdnQGov1627XKwk1FddRqVRj7EJA/nbFVES0wTKiL9i93R
7mmd+hlZTNXc0K1QqmxGK26+JT2WfQ0P2frLfqjlIlFdkVieb6XvxPjbWag42uK3XZjDeD7xKISjJdDJ
Yqq9mldAPfmHeo3Oi2BkaiSo0fAhvHKitjYGERaxNT8kWcAtny0dhpsIgXrGcDLhexASfaiu6cCmH6pv
jx9hFht4zu/9MVguVTgKbi3zh9IQEiinhtpiIjaHQNIohAf6mYRM1FI0v505VQtQqmcsREPSx3Mq14T7
mpfWwL1tC1aYitUkPdwpdoDgB4CAbzm3LcYY2IPCwc0Nf9gOM6adMq3OmBpWBaJ3uTMC+V/DWucyeNqV
r6rnY8gFZ+SPx+R40Mtatzz7GPXRez1gVqivc4zC6SHTmNdjFuF1MHH9xkuii/JBnvb7W3pbE/lS6JNI
AOBHfw6QSZEv7ZYZyzOMXdEPVuLV/i7o2LE77mBT4J7NLMDw5h7WVqKLUTzQgXSoQ5UP2oEgIxbIMu1h
mblGFQSgtVhAKrb+YYYrqE/eyKeKdihQA/VT3GGAkuuPF5O5QnNFNkxDVIH8K36zCqQqxZE8Ze0KpKEB
fUpaBETvD5v4/Uo+nVtZQmt4JAt6AhlTpx3tiCN1ZHUx4Johtbm1V5LZmphTRmaJ3lNoLwWmHTpTVPFm
IUmMNkiRYW82OWfbcUHG5cIlQreob7eH8cKkzfpSH1TLIXJ2pQFOoXDxPTq+KdbRxdS4hpjN1QJu8ZwX
VdFekPBR9POLwmQow3xrJm5RLwmBSYL0+LboKZD7KRS0YO2zY9mu4so0QOwuwn5ENda/njwOg0ja3cU4
S7tha+lZZGfigVSP0z7Y9a1EkjPK0D9l/b2LPTixdm3g7WF8pafWRHkn55yPG0Jk6L6M6cDpr8u1DWkF
2ejSwIXLMYfVWfHgEY+y+R0ApUY9QGrSmiPO24iykcVO/x2IJainGpq0M/E/N3oyuNtvYbqVWin48aEa
7pZgr4+9eSRiqvZTB6U0FdKGb/fkjD1IHy99GldlmrZy3qH2i7f5os49r1PUQvqtvwKhZcnERLM1am9K
ZVjt8FiwSUMiEnF+eYmrrPWtWAewDx8dSyNhoWptEKKoTc9vyjK+yTm7Zap7JTOhz7gIV8Xraj55ZZ5T
4N2HQlIYeEeeFYOa48HHbkWMZbZh25GrFOk+X4lDaqmZJep2YyEd8mVOSxpwUqBpGZ2YIxaONHmgLMIP
yEcllU5sj9dItOZcGFIR5kcBFDhfTTqgnoR5vMWRH2xPCW2WgoeB6IiRqAivdUW9kwEIfgbO1IVNTJ6A
U6cu5GzuzwFnOyFCsAeNtqzONrFlLm8KfHT8g+ZbCpSh64G8EXiwq1M20TZP7ZtEe1iXivcjGApblqgb
rSp1b3sZEvWez5eVjYqK7CYtL2GvP67kvQ3J7jCiJkFid4gxYdrGKwFaR2Mz/rjpgSqL8rDQtad9EEu0
7fnIDizA7jG1AL3syzoTvDTGuxdDovm0afECbJyOxVP3uEYHgebRsF+ObwB5SCUJNSoedIx26XXD4Mmp
0xvIGcWS+VHCJp8mStbZnoensUe4ilIkhwztt2nA7VKaCeb0MDxNehllf6plBBut88J1H4lv3ecR58vt
zYd4h1Yt0YLulm2In0nc23hC2HeBzj2R7Wk9BrgcwEmuCWeUyid3l9nNZHhDQfr+oZvHdPU7dzETK4Gp
akqWAl4goezXwwbX97ENWU6i6SK3bEwoKv8DpCjFQCOrE/nMSh2Xj9+CroX3ysXOzBBL0RuWrvEUAdQy
yw6BemmZ7g7heeBgRyuPRIDVxoPDJGrvyLxHTnrMfr1NLDHq4JVIvxuNg7l6obmPiYBqYfcnCCsgNRYD
rROK6XQKFmeTTcroMCJc6y7aMdV7v77hfP96AaNnshmS1N008PncVXhqbTQvTDF9QBYyB2/1uPGQSfdf
f7H81imj7n4Tm6QYvUIEJBsVvDxK3uS4NkwRLxvX6l1BPdPjWaxlrw9QFrP237LUJOz0S2pNbMGG9046
jMqPtjBfhjf7bT9S7yyXpBc/tJoaYTm9ymooSiT+E6hG7fktAsaJqmv9qJ8yUpNMOZDaYG5QeqdStWc+
i75sXdHI5r/hXMF0Qh35FsLtptBEsLsjIZmOwk4adEhLsdTo/K3yrdF8tteaOJQkO0vXzmjvhVxOOzlk
GNlkQxCSFXD2Eu6rKbzs+BzgztpzgOzPJGKqBKw0RE31L2U+oLZK/80dW/77DtIm9XlWS21u9i7MNWWW
A4tjvNoopwoqf9Dx3G+dVKZNuby3OS+XEtyz/AcfsAZEQH6wh5Cd8uJH5dCSUrMrvbZlfHUr1WZt9q8v
DzB8+0eKnsCoWeI0Wo5l0904pURcZuIsI0OVwtkI3+YE4KEEdQVwuDbM58JYFLnQh/9aymB9wO5lBVWU
e3uTMJrtx+PR5ekIIs+Ce/Z+N/NHCJgl4oCQf5lgN+H8prSoGksVsKLAqxkPFOwVeLeXZ2vVJRQn6V3p
wr32s/xEw3bPr2kQdiQNq++mhstRE3LROvDQLh5gM5xSOIkqm6GmoEOsKqqgK22Oy1cUO1tjgo4T2XeB
sRlolpBPKpytKbqvRwYoSjXgqa/7jYPU0RIx5toLyrLikXS6cbbG9Lv35cR1xbVxxOyvf8kypt5OXgqU
bCFChhUnW6+SaGCWQVXZdkmj3zdtgaveNgbiT964mnBhHajCTgud3GCUaMclPKU5RyUSxdgPcIctwmi8
eCytB64YZv9UInlSKzD+ZmQ4u5/rxLwhVqK/j+Nhir0j//BdRGRLCw1ymbpRfJSJxv5Hdab+y0aKWKO5
S9ErmjBAFlQfrIYKiixswMva6hF5cUUl3eaKpG7LZkv9VxxYm+8zpwSrwPljzoauVaPTiQL6tiz8rAWC
5z5nqzhUkiXNMIODh9WxKbzqYUdlPU4+7BAiwter1h6gTKxQNq+cxP/giU1mu50KLwfJUompBuOhAafe
bJGMAfuu5KvZ8Ef+PDDcr9AX0tCb17BKvs1MtABgaqVupXXtlWl8RMyjOmibMNBbDWcwT74gaLF6ScEC
Kg2nWjJohegcWcZm0OAOn7tcRk8/t8yJrvdGevba3llwqwpFMKB2Ky4K+0H1F3npocCP2N+w/QGyOSHT
jBknl3oJBdp3BUGuuMFLI9/bIlGjAOd0aL6h3H1G4XsID4u34QNp6JVKa+BTJTqvHbqgE/fTglGI2K4c
PEifCQ8GzX9DWD0qmarOa/SR7ggpkoPSacGqqSkPPwefgg1MVrud2o3WMt616q3dl5XOqpGvL9TacBZb
BZQuvJdjUtffNXQ7FyATqo2RXNsj7p7QDI3cwbB/WP9JnyP/g2flmXBRMNKDlyLRDTTGAUBx8pCX05+h
Av9WbOurQodLfc5lCxN3lwyrS/8ZxSHiKBCm2Da39BqJDJQlt/7fZSGYJVNQGyjEAmb3qiRfnQr5Js62
RMl3kFishHOtliRmKMcGEv4RvuJM0akuv/jNrVx3v44opwjGOxDEVzT64JWYOnlCqidRg/uVletrSfLN
oBotpBuyn6xXRLYGFKHnRpXcFr9KgRb+hJwgLw9AcOtUe8FLWD78qpVOwYF6DrsgwlYl9eCQ/jqAuopZ
fIZiaiPocw2UjxIely2HMuCDtHx2yhanqdnUdvlIAdTRf3wle9G3A4K6IrNf78LmemyxcXatiue98UQk
3liIXQ0bQIeA+Ip/CeVlc5H2aZJJlEumUKdRCEWvSyfz38uQsTIQEsP5EfhH9lhQvN5gcU3DFa8h523M
zHmHGfWGj+o/h8WqSk6C9SmmYvVU1peUk7VfDw6hK5S30/t/n1dkrG9QFztWGW+jm9FDbUyrhuuBJsPD
JphWFDGBYrwe6Ar01+TTB7amhtqMjpIv/geBYUayADkLYTpR2kQLYLGRxLKkIx2VwZ8QoyxvZNrsrYQa
khoVJDMYo1G2+SCWI0mBo0PppSU3yihmSay4FXtSAPBxHshsrQqwzd5qTlVYVHSYuAfvkcROFiO2KNTr
sRGH5sS+fmF85psQtLjHaYCLG9nmTO2KVUOomPLqUKwEuFBHuX6cQnspKZxy7GV5g/cMuaoI44BmDQ7+
5B4zINKosrKfsn9cIGUA3JR3SYOER9eKFeC0eB3G2deuktU9kTlEisPW4/WfQDBCkCU6+D2HJ7DRlSA5
fwpjvMgrdoQD8tjfXPf0FclLabdXfhX5xOO3bUHFh5W5uWpMzAyn1N/23C/RspHJAViptkg1qqzEPqVM
HwgRaqVaH8bNIuAKUWJ9hpc8mFyyy0uM2SPtED7+KtqSK2/2joNfG78tsZlYrmbrz6tj0ZszJMxo2TuX
VBZCR4BtE0vmqxtHtxzZ+tC8lueYDFrYxTlpcxDQ3vK7jDID1COc//9vExn/o1fQb3QzJNxb6jQCgQre
fHEiIh4EZdg/2jAnXu6OPW2eHYtV/GNiJbSCvKrNHoU/ksfwpk91i+wsuVktcCVqRko0NQE6PJ4+nhjs
08/HPJ+NDMxB7ga7powQWMuu7VZP26Q6wJFF2cqOz506s6Ln/55NcNDFGUJgtIENeafXCgmwomvP++H1
EvfvCPl3MWmqvg3V2VV9SOtlkvxCHmMiyQ8FGANaSClMREQKLkvfp8oIFtDNMJokRSUlYnCev7uyrayX
bOGP0CBENNZXiHgle0uxQtxcaZbbmlgUyOVvSxySjZvpEUxynouovyKzw6o5q0ETY19cma6yMUEDrGlD
ncY5I3vsvE0pSRg9Zk2jtDL0BU1pN3TCIPKOJoqir8DPDY1XVB1yKd1q0zPUg/0v5mYVfv8F/B3Ye0cB
x6/JD3Dwy9lJZ2zsl3kw+oRRRk8l+U3UgmNwbAO4bN06dw7vpRcRfJCKtP6MIofLcVL8i+aXrrnfT2tJ
Z8LqXXfZTWZ1p3p/UjyiKTQHYrYo6yyWlJEzdFmBxlWbb+mv1AvcvRBSnAvtTRd55nv0z5o8tC2bQE8a
Q5OQSr5+bZNopqyPlDmB7RjfNWHBfFqlmnDrrgBdTvrauRm+nksOEYdXc2xxp8Q6lNY6+GzycgdoitOn
MmdSA3am+rFMrkhyIM/kHqsELOGbIqVkvHJFinywemPMeMqzIwB9bRVkDMBAP97udkMs1UEgBD4Xs8mb
I9FDHZEJQusFlkj0s8bp0d6wE/j6Q+vf4hp73dKus8lmavu8LOYE/QF7xI5+Yt195j+BzkLeRm6/LIVh
nSW+b3JkUgtsNzLpyoWoguChGuitn2yUOmV/9DQCtMDFca3TbOQqptCksTYsvA+1apn8RG4L21YjAptT
5pK6vX/XUX6Va1y14li4WgyyIFWs8Te6rJ3znffDuiVHKYSz1oZ94rP1KKFDlgVXw3R+8/hAM88BItBh
MBD531UDA0pOAkpP6upw6uLPVNgCkqVAjdUUoxyIsASPKV3cRywusdhASw3IhjPkuku86/Cs6ImvpUNp
zrsMgHpAI5jHUGQqIuVzrGz2ujnqXoofGIRQfcV65al9TKsN/AT3L5n9ZVPunDFxo3eggU+tCdOxEzNe
JObrJBDjSa8Ne/eDN7zE2gcDnj3nLtUf4M7iefvndNMGvUX8ivMK5z9lvuJT3OhqvGSwwo7BhnXielin
qfi+oFXWsmoXVU1/LQ/as+9/hbKk9W4WMgJ8MPEtUDByrJ7B99ipdYWPrcyW4EsmkMheb+GgEgmJYFmm
kWmEVFOQ1bEGppONj0cl0iqAwL2TzNvqAzp6hSwV7hcfaWe5zo2F1WgYMzL8yLjx941cD05Yvl6NQ1+1
5JQU0lSGw/EvptDuhCCksvN6xBACXcyrZkSTWTBGYodzKpdlTqVxxl/2n5vIiOIo0pBJSopeAfHrdxln
M758hSBrtzJ+urOrv5WFjb06AakBLbN6poD9MOvjoMLIdeRne9xE2wtVo2GnN+VdATW/gqCSh0tBhOmF
3r4WOOmZIfuPHRBxR3CHPV308xwhhPSXnsCWe0+vhQxYrI20icSHTn6/cleTOOybzfffUb/gYkD414W+
pqrPDKukZ0C85ZmnHOxTVHxesiKo1YQpXGFdT0qapOVoOxk4XCGNTAAip+/xhNbKph/530cEsC7ycD7f
yn8Kd+QCFx9j6jNQSrCHnGicRowSsZuHI5kJZU5mh1r9NbrWom0QENtnB7Ja03HZbCeL/NUAatZgSA9z
NIOwaPNDyHhlkiILcuf/0AVP0k2WvDiJzrpPywlMUrfpOjUeVVzfSRIirs3QI3+4JQYFrB6sWd35VJ39
cdNkSuAR4b8rvuPMHRxYc4WvR40rXNZ98MpJ/ZR1RhqBtQiHcrn9RLCJo0KcxqQFqX0SpHdfVOTr2pSd
UpxsBAlA9rhEnvycAzxVidWWyJGKt4DtbwjwxspUGT/bMmtlPeiCRYkQ/qHxCLkgRB9aI39fAyusH/wG
bcDsbxm0Ta4Q8D1R9BCB3SqwYuK0zmZ0uY1wRrX4VTA5oZhocCidnAScOZC3ZRMj9wDKSrweDfZyZJGL
yY7rltmQdE2SivybKeagl3p9xXJHUTgnGCVgpNjEdN95X2ikNd3CHk+vtnHWRmLC1Q8GCHwD+g0+iwK7
lXYuVYiHzq7aMKmsvdU29DKKj81gjNI/3Fdk4IweJ4I/rPIaxwgFHVqn9/8vAxo8L9rVzGpAlWc7MQNY
OYlm8oRhLY4ThGeRl0a7wHk6Vmxb1PnD7ActsD9nxquhqfIynPGxnx5CXB3JZEjCI5ozigWAK2NZpwdS
A7APbZWSQqHhMdUAp7PqAJvplouiRnF3kvzS+em5iAKs+yfetC0RPx6oHL7nW4DD+LfTZwCpWsMw6dJF
FMrTEinIKZ0o6I7W+RGP8Oqgjk5vH1/DMTBNlMYl97f910A4yLTsNfj7yU9FYWKz/1AmFCdsMwGwbdqC
MjAbW3NoYD7bZsaxps6bOJKfuFkGYQLUu2il+Sj4Kmy3bPMI2NWQtYSDa2ActDF/E1PLDHHrq7UnIdHF
1FhkGmy0Nzejqg63XnTjGqZyMaN1zcytt9NawFk19ZElXwus6uRZiN7iur6BxSaH2Ck02pl4CZbNHz1D
HqiHoxyfvxxpfzM6ND52M5DkaAxul8hWA5NoF3545NUFfnS9zfpmhmIRxtyUZUVNog2P/2QQPw/4K3XI
hruwd3AvZV4pONTglEbVWF/EDWNzyp+YDhvFBxRNnFUs170Xj5/7Fq/5xawl+aJ2G72C2zMQrP3uFeFE
Ab47Wi5ElyKw2/PzLOqi3xRUiqKqDuDmgYJRAT2eNTOMIrKCAhSMav3D1HLJh/QMFWQXtq/rxVjZMsae
1f9eHo/ndZq2Y7w8BypPwUYkEHrOHnoabLWqnXaQd9jq85c4aZDj+9NtLdSPXYhtd+PiOD1E6IrN+k8z
7lSXM+i9fr9rKqVPemYGFZWCRHRtXPlPcviplqUY4keDUb4oUSuDPKoUSrt6Qax3F5uBUdUX9e0oe34R
0ZByU6OpuFg6UB9DhC4E/h6/Z+b9MCJ8vWAch0hvNf1/qHcJD1K4tO1CqUbSckmFo2rPIYt1VXjw36wK
4Wdt+8zzVXnLeEIuaDz2+WVwNEeXkutzdqcDzW0b9FAfvOb37VQWXUacsYfQ2aZchopNSMGlVNsl9Prk
B0LpNep2rz1h7xoJ/dd3RndfhVdj6HloT5KE/6NQ/UQjJ0nUrGHj2CRyAynIRqMILBbKo1x55+AGNtK8
Xs++Itu2GRaTIF2jXGkWFU+ViEndOR4/StHbWkgmBLkFw19u/sRFeW/hc2X9wUC3x4A5yXAn0nxg7CKd
KkFmC4XS4brIEPGT3KtlvXEkQFBMFpygLM8QE9aiy2iS6en0y5kdg7GPZgwGFVQI6uGcQL4N/yP0R437
+Q+4wHGoI42qHqYUXrxTQEtxAOaG5kfUPliWIXL86Uno6v37fXNF3YOQpRVXqOG+xXTZa1LSKn3yyVpj
+mXcl7d7jeEuwtF48Fo/cQni6heS5SEMd4mdbZhQJszy145uFA16oQkmci4qtVfTxAnUsRLV0MbVnXXs
hwExB7XwKIZ2f65t9rNPce4uBCdCisI4qvgPatlOGeFWn4jtB1b2y2mCHpPbAekibluNQxEbWrHcuvby
ov4k2mnkmp7dyIJLV1PalPU3JdSnYNu26GGq8sPO5wTP8Zd4g+49atxD0yYWTxqbzedwaJg5yxw8Ejtz
zzh0/mwPzvQrZh9i1ju+l4nYG8m62WW15FCoAnh69awtxaZkzbNaF82xD98DHBSXNZfLGbim9Qxltyn7
RsM4Cgpkg0ARjLkAOeegl1VSt/+H1TPlrVvf16eBTo7OLrJRgf2AmvlXHA9B/l+hJCaK3Am/rPu+SIJ+
ScPOsd3OcAdRwbH9ooYQJXqbhrhm4D/YeY0yStRlwh+abyjrPZZcK9PJOTlMK+iCPXMpvzINh055/a2n
0PERH6OYXr8l6qrKPaAClqCGtzIOC6YzCP8JHWQ7O/BCY/bNZbMLtiRi9SzvnKWfOHP6HMPVzJB6fCcw
3QgpURNx6Y4BMZAD8LG0B9tROyuPLw4sucqVLFjsdlxCk39EFBCreDZDILiJ49nW8+0yaniZmyh17pv7
Q70a4u/ILZZ51tOOC10/nFROfdkpKT8y9y/M5e+nGsSVVBCikOOjOHGdQGRnEm911YLXmyGXmO0zyoLJ
PhAFV71CRFM5yp1FgK88d/gu8J3nQSypx6Rs6L0UwGjJ3hwYsX74zLJ5fZpVhqvNfo0l5tvdZ8V5LmBh
h/XRGMd0YISqVvwBoie7BPZzPvU/V87qwmsKgjDSN8NonuKFlF0azIgzi3rvdrPVSmSAOyxpbJ6RbmoR
4ngczgVgjQtFJpNG6qO2tqIKKPnzsPtnCkTnyM28hQ+RWwoKRtJkB2WOLSescB2q5eWlidk0EnqUUyrt
ui0qMZ6Kl6RKlnffXxlWBmIsTaVdHLHn4wmFZCLaXR4KZVlE30aVoA7M/MvlfUI8PDRalLMzJujui0ho
2osdN6WxydEP/ZceThMHlpTR2NzwxIBnSpnzJm66IGhMNrPyOq3SwtTQzp6Z3/xQutJkv3XJZQ3zKm1O
LZ70r++cf7C0Cm71lGQEFN9pjCksEkLO3StZijRXJ7R3a9g3/r11j6/2GxD2z5SIAOa4qQhX0bsjbqNS
y67FdIi4BNQbLhen0zcLWxvBKf+zxNlGSD5LO7TN38HxtzawQUcV7ihU1dIpQ2C8mxMzTcL7GiaKW8dH
nOAB1iM+IDfxj/kvVjlWMXYEP8tqJVOEdbio/Dp25iCWUrIlA1jbRr8eNOT2g45XzfgTjrY/DammqJ2E
prYGOjeXi8MlGfwVCzJR/RgXS+DWq/zI/b4HtHgWNBQ5lI7uGGiUgI2t0TMlCX+JIt2l6LL0nne23veq
BWedRGZSg8padlju06mCuHozDowrRbGEdrtP+tC7Vy3Coxi00yrh16FNI4q/du/D0QybB1faR0iFPXat
Nc1wmkAK/qUOYl46UWOp9w0xsqZ47565iI8bsSrBl8t+4/bPILT4+3gIbMaoJ6xF3Y1Qvq/q6sHknc+a
u8SgKvlOCd8O1zha7yflMpFeuPDVH5yGIO6lBx4J2pAqgelvRSvBv8wL6mNRDb56z5/QdVDmL2oRHqOz
VZMHT2neJkpoNk8n2yHgEtJw2LI48Y/cC9DvF7G3wFF+uK4H6bWGDMNUUOQ08rQBfL7aN0ir4RfBUYsU
4h9unwKL/H6oj3PkcwmAKgY4qmh3mNANop5mxqh0nyxKJ1HrAazMxQ8o5eQHoag2PuOoexORjI7UJpNF
nVgTerm4wOfupTojYDxJBeHuAt7HEx/zdh0ARIgFOyZeKVNwvJ1DAxhxlI52sX0Me0pubC3hHLi2LXlZ
s29JBTpIeyO1Petv7PkR4txQNsJ9o9fxcfxPYr/iOz1XcGyATvl4HCyU2oITPgouq38exoXDLvfs5nzh
S8wZzztvJjZEmttE7iE6C++UOvhHv1O0s+WDrGjaD2vB8xrDd1TdPNg7uUQOukVkgJ0gma9+b3TQTYtE
ucf+rOxofmEwPq2X1gOqU19zDWyBT+bXdAHnt3iZioNrAdRjxjX8ApsEMR/7J/zEYKzQbsAKfzbQKAbv
3wZeWvLQ7LIeGrHRv9h0nNVQaCeGaItGX4qr16EkxSi7mcMtjeHD65Oj9YIz+4ZjaBResx1YFp3M85sN
nu3/Q/wNOC422EYB/jsWWXu2mwDke4nBL8EVKZcy7ywSMTZ2d8efR8ndArGUenejcwdCVGFsWbMsVrui
lbSK1jYxBkqE3SUdemKkrxW4a7nWHsKIDb0sV8WXpFz9QYFAYP34h0yYbSomP8Cbvj1NYg76PMrrfpui
muyATdVUeP41yepnr3paiXvalFQ2iwsCeoaU3XJj2YM4tgXb1aI+Y1eIfeg0/NXi0Y8NjEIjhaQ6VL0Z
8jOwYYzjhfo/i0ug2bQ6I9kp/DIhwvQASDr5NJTiOgfaOlpVLMrMCJBCt4k/RYgPA6ctWG0kpq06PjpP
9JrHNHBc7ERt2G5TkOhynN/iSP8uVIrkK6HRDaJze3o26LmYjmvsvkTGtSF+TXm76WWO84rAD/pG0peo
wsp2Czdyi8McwjD+fdTtQXW+LUpEsogzHv0w1iAd0KBKpooxt7t0ykrnr9Vj231DkVWeb3M/pDHEo1Wi
OjqxJbImnI4fJ6U0wlpyvJthkoqNBGidPMWLfaiC8EKw3Jisldi2AiQEGMcROi+1ct9mY4UGA94tIpL6
h6JVKnFsM18UJ0h2kBEaE6EKKm8DXbEGMQFVi4JbwPdYC1VZDezet6BEho2q2FQgdrR6K8nWpqy1KrGC
90qkLrtj3foASJQEscnZVcp07czIVPGiCbzc8dQuzb/cshsF7DqRFI651g0IRDDgm802fW8BMqKmZywg
oiSELyxx2pFHqFBaJOiWsmtEZoJ8eZI8FdgmbfCjUtoKfMnSbEEwEJQ4OR4Bqr6sN9Mc5YIvGYKKA1F9
wSRRTK7QqoW62obKSo/jgxC7jWGC4pCbFQy2pcp6RYDg7d5A2GYJighNKEU9mYjPUqzrdA8FPd5hnyJH
avuJkaogANp55r9lz3Xw4aseTXJXc17g6TPDFuZXgfHSebOHXOQ3Rir3lYWv53+qvVRri8KEcA/x3mHD
YONostxzg1+qJ++vQdeG8v3Ti6+YnS8wr3HdBiFbfC3kEDzh6hONJjP7w+vs/1kS45/nNLrEDwtE9ZMg
sUE6Fd+Qa0QFmfiz23JVfD5WnCncLTGHcha076FDw6XOYY+0CxtDaRm79N+A31NAZWu7bakkIvOz596n
s69AW0NoaQHpwQ1qFeU6X6GbEexi3LpDEEAVGCYRuqgctDCN/wXdBNdooEuj2gjfI9jtoH4FrdJu0UbD
cfB8rcrJJOzXjfBJunOAjSIT67mKX7uCdHdnDEI/ceipE/kjmPTxJxRdd6TbGt9cjYS8SqC2Ikmz8fAE
vGa11VoIvzubrK1+WHIXNS5Dx6vnL/z62wy1BYlZyuC/g53C6PgGXLqdYoknA8x3EBK9fTi7ra8x8W2V
Qf2WRtbuCbCTyV9qepUURZKrFnjwh+KbTN5YCTpwt62hDAz0cnJWQbNCkM+EM/Vm8h3KfFrN2rCofimC
gm0+On32pjSLn0ChSOw/9wa8WiO7QIoznzgSDUUuY6GHg5ifg4agWxlVAya7mPmMTJkhToZYm4E93vyV
nGZhKbiGDvs4eSrtPJyxq/KYrD276+xNjmiiM1ylqoW36ltj4nNV1XOkFhrDyOuhZNSJzTTx+0YMcJCt
pGt7sWhPh7OzlleMVErn1Rx/gjvlUaHxAon7OEURZOSCw2tzpdz/iiPY2RJ8Z8gs9VdyCexPSWmIPO/y
79herRjUkE91peGqWcRO8p8IJ22T5VJe59aWIH5M0XTDJvPU+/WSg7phNE+FAKCyK3KHXObuPgumvEFv
K5dl9touC8dyCSWKVrVfxJY5BaIlV6ZDMyV8siKCHxnmmPPDejspbjso5pn6D2p5uYSnMGSoCsGfxs4w
PEOJJ727y0MhmYdbR3P4qQVit7hSYhg1OKbt6nC7cnaprJJkuUPZokCaBUR7UPcMLmTRGaYJuhVDNftS
IIi3uWG99ESkAm39wbFvubdzLof+hR8G58fatqSMPa8TvrrqvktRMXwhaBX9C5DTB9YwVUaAqWSJ3fvq
DKAPI13VmObpMzrpUisg5jAZ+2qn1VqMIymfIqKdcGO5aCkdryVY/DmGcrl/nq1DTqqC8SxaI/5GHfxA
D3USyHYFV2FRNtgqPk6rrWQkrxE+Mp1Iw1blwTSyeV2iLkRAQ3EnPAzIJ4CVgVMx3DH3vqDU/g51Oxom
xssBahWblKWwDsuExBwNx06A4Qfl4HN5Ylm8WUhtfmyib91W/71Wb84FEg5GBk/EUPpHP3rGJ2bwwQ25
LLOTN0bAC90tCANA80hMqUXuVVCGsit7kLADCpXwunicXEUH5Ye9M/K0NSej/27KnXDZNPUUE08/Uc+R
lo420rREKuCDtrWHN5dhzRX8f3fUIH4AmkW22eDddSdDEnIul+jSHltT8kPKRPkU7wkbtYJkRoycgp8t
/Des5pAzLskkENngMVIvBER3LE0mQwMNHjFPpsgz0rjYkC1IBD+On7ZxXacQPDBx1naQk2I4z7zdYIGT
TASM9uSHW48qjgJ8Q3zEGQ7j6SnubK2rfxjBKeqZkXcP9cwC6EAJYxoqtEI0j0rQS4YrXiqJ18eeLLaW
a4QUzbEdmw99VW8Qzbz9YPsF7qbzl1WS3KZNKjCWGnYr94BAwoOU3WqMMug+iXLUJeQdZ9PQ1rE+YzL9
KVibMsFZNNvB1ecMnBgFC0y45u+jufMmea92nll6VrWlbvAsjDlSwib0nySDFWVKwnm2r8x4GRzGJjZy
+L0yfYYvbGMG/c0F9vv6MNYkf2WzJL+v2ydgBfuEynIcfOv515jRgj8EyRxzvM2w5q3XZbRUvHoizFHz
PEBnka1XEwoaMCMYeEd3PmpyobsjF9sb477YQhuM3KmDWalj2eLRAvtoWh2nva5qacE1W5Flrkq4Nte6
NN5BCGCGdZV5dyhqUgOj0/Z38h+a51MqrzBfNCgA/628YvBbCEeCfa2vXZG1Nzz6r/6cXim6k10E58uW
+fwKdF8mbG2hnKNuVBCkPSQtKdA/q8ycJhekH+yRqu26aW4r0QqIsvUDq0gF9X5QACd1l+VfGb0hx4Hq
hfTXeCs4SgBlu1B9zFvKZj09NXb0fvfvueNtxgfypJC9JUVn4+ESkGigVg4P7H2IC2aqKKk1sJP46ys2
Wh0Ii/B591OvzkiW5GFCB15Zr6mE/XM/FeygB1iCW03iHYx+82NBaBA95e4tscJtRKE+7f3hU47/nO+k
OYil613ZiGEHb6O33iEgfH0k6/Cb+a97Y0CWzyktnq8DYzpBAJ6gupIudWg6OUo8gXOrq7dxo2jTC7ax
3/62N/R5QWi3M9htTqW0c3aHKlAsVB/ixS9LbEUtEoaWpch2Oom5cegzzby1selcJpX0lrGqa2W9bOiS
DvuJ8Lo0jmSWDpy2GPsqKaKGSh7o4gz/KxWTAqE16EE7ioHL7VoPwXPuVY4wHmJtUZBAgnrdohZtegBd
TecVeGykvuxUgMpVrT+FCK+Mv8qlVfPyD7VmCk1pXROyelvW++H6yq9DwrbpRxV3ow/A9pxnkQfcUAXN
hyeIf2qSHuz2F7dQl3MwIonrd6aVn82qScQFWC3dDzxM5Ziw7zWp4WyJihRcfv/S1Dz3tTFxzqoaqRfI
Z70StLpsA4l3OHf+2vc/BhCly3A4Ws29ywiDbwie01tL3Y/GxFMEVORE57wTtbhhMDe6hsEzE5lyZPOV
504qya4NxuBgVD06ydSLMlNgZGuq62bB80x5ZaXnRxrJX23raCe4pL+V0WnL+BBvxhN96oAAemC+gUcb
znj2epJsKHiOjF2t44RSZY8NKJ2YO5xZ0qsDH4w/KgLNDeUj55H5J+6X4NF3/eiQfZOzOR42JuxO4/1t
0d7OawF+Lq37+iNGFZnWPWjBMLyY+LrCl4G0qo4M96wT2lEc1sFzMdZvOMjFkiWsZ16vIBHb1GucRVjJ
rEuaETFLq7QEPz7/qgRzH12vW00IxpqV5La0wuJI+XX7pKKsIZHA2LUSm2Xy9OmQG6iFWalf5trQl46P
i4qdVZ+NNYJZ5dtvA45+I2w72GlB1QoPbv8unkpR8kLgRlV3lh5UWiGEwBnPwi8M+PauB4F1HrUgY6mQ
W/nEMgdDoSogmHCCd9v83VUDscdc47ufJ/UjXLXQQnnQqMBn9UAB4oa2TVJr4ytvEQ1eHjI5ionD1tQR
WBt6eyQNY/lykJHBNtWYfJ9N8lmmtfn2kcT0x4QU+z1AwAVyN3l+aWouZewNDcswOorhac4Ug96KXgTH
3A/AFPNK078fn1dB4IUnkKcUnA5JDFVW65eljD8J8gO/HveHT92L9/xa8pRYn5ozirb42Dlsov1I+42P
AF7c+wbD9nNbKBPJTbrINEuDhR0/pwdH2tqluUZUXpyF5lQ+clZXQrNLKaSDMuFsMJs6OtZaItj89K3/
ShS9kQpSteetIgV6SiULgkBZ5979DSf11V2bL5frVXeDR86+1009o/kau0irYpryZ6JZ1dVrvm8fZsgK
S8A2Qwdoin8PsQoErH+pKyCaBUGX8SFczGerNQpkEmPXrNlKcO5qUzEUbUUzZD3ngSRAEMfzJzm9/nx7
QwWgiGllwz1boTJLFZDDz5uREDU3on/U1sDXTxs9H6+CnoalS0Dnaf3HbUjiaqTatXcOQN5FZ5idoUAq
dTkFkraN+LXG4vsSQRZr97/sD9VprDqYYYR0SOUbxot2NSLwgGwo0gEylVQgR1/3uCa0FjOnIjhwKEl0
RsB6E/QVdjCN1BcJshj3yJiFQKDbfIB8AaUBwlY+m6IEgnzIyVbu+xp2E9qWWbF7spiawbMJgrsHvvKl
OOIoQHmzyip6cnCYP2/6OY39uljamq17paSmRmI6GOrkqF7yE/A0yAA/mE1mWOEVTnC0hUrtMyRu35Eb
rUCBaf142ew0cTksYIEXxNqkb/jSCAx+1xGdoO/2FiIhJUwPz0k7uACoGacBgiQrZW+lVmuCrbL5f0RR
QoP8qN4HHlvChLdKuGMlobOWL88x3+RrJ0flKe0z9NtPW157mI7QYjGbRZt8fASLru55vmHSuJsalIv/
GjSrlsghJH7isQZtKKMHz9e1Ng7iKEBNf73uAJXg4gkj23ORVDvmnjvfhQyf1bqeqe0F4G2f/h3kxwHZ
JG7LX9HXMh/G5nUGEvcugZ2z8zmIUHqw/k6ke0t6KvJAccl6zC/qiBjUmAqrVP2jS1X94kHBawgUct/4
qCVqIHq+D5egFypa1cO1+J8x/jdR76kFfTntwz82Vbo0LiNP8vYoaLIJr5Jael8cnbZRYFvgzOnNP6Nj
7KYVEeGMvzj6OE55GA4a4TQNyTpdbbW3z4zaCSHTBf24GqX2hNMDid8mZzLDQ3QiIodfnJNcaudzRGcI
dL/HX3qz84mIgAHA9zNx+nR4zt3Z1X0yOEDwWC8QiSWcqScRE25CQmgzvZRuyl6LT10OyfO/jmSFnBdg
E7BKdcXfGZxRfq7WeR9ESu6+2VJcpQELCUTpGANzCkMcL9W7w6B1qmxe2BZ8ZZZjgZqdwHaC85kjwDhq
hnmhKFUe9jdzKK/cfBCSXkwySlOX0qcRPV7jr9KjfNszJuD0LDUJCKcraLIj0bFlENFM3yBxBrGaa9K6
3aAEy1wCH0bMDKAkeuOa7TOkeKAQ/kvu7m+Cx8HXJMPP6VMovauZzTz/lAqE38EPFVfUqOMSwbwAiAFM
06CH3TyuHlq3OEH1lgihCwPFgO6rTKxWjna3XHUFgqTKSBOZYl4voHP+r7tZmEP6oh8al3GqMIEKlRrY
OoNIcCBxPw4GkNOMyZ3T3aRyYlAmVz8cuxo5CB73y5P5+Bj8GH/om++Pxdq6eKHQEUg5mzvgesBi0MW1
M8YRyT+kjuh1Mddh8SHH/vjgsH4lMf944IyVv+xzMaGFpfKe0ywKZWK+HWvl2DubXUrqdNo75K/cwzii
QgLOvsz40gWSX0tV03cuX8edKprDmLAlBx4abxH0M/MCJSDA5qScGEzX3w+huimoeF3qRbCfHmxEMTAR
77xHGDuJbHcURaitYYoTMGAf/RDILd8b7w148NSzsc8woe1jVs2JX+vzQjjnB1P8pkKZ1mmib5W0wF3B
AD+Vzb1F1SBhhYSKC5GX9z9JSH5yOGDEsTxhb5c+kr9YMuEXRfsdX1eg0r4Ck06wZbFG6OyPz830GgEE
XIMcXAfnWGT1kMV1X759ZVngxLSSBaM1G7e7qsyx7GWSJpJoUj6pxuMtTpd4IcrYcHlWRCeocjsdBrmb
jxGH4NmMSZneSFfDWFGTwNxf5Y6aAQFXNn4RaJ66ZRZYaDzsMSBwOWfR3acoNMakRQF92/vH4KiTLDt4
x3ehLVHvpQmcci1k1LP8MowPkXBBXHJRT00EmrXybFxYr56FukUCcmPKSZ6EJW6Cm8IIAQ3DUW7PBQIa
ND7mov5C5gCozXNsllM4iD9KSuJa5d8WWhMraScQesCD6nsdu74yTDCzEviBm9INmOJ+NLTHYoi/Pn3U
ZEQI5BwGpHWF0ABC4E3djdLkoNzbzCY/rEQk30zE/RJaEp199ihDcgmuwyG8td65UWs+LpvlwtSFsCzK
zaBOiXSOzX8vARtKTH0pG99O6VCmqwvdsGLr+QfW+Avj1ABNyS09dvZK2YwoVyvIYws4MfEMlSJO0Eso
fEcs7XBYB2X1Kuf9Y8HC7Aatd/9BU3P0D2AouFeZYFENYctpf8tZ0TCf2XQ24hXTuUwqHEr7whuq0f4o
uBxcrZNkTLgXjE6Yx+mcvBdghyGFm6Pl0WRaPYI+HtXKMZih4P37RhnLhukmqa95V3Cgf5xFG2JwBMnQ
IYzLuTqo+BJC0qg8AaTZbgukq8V23kyaHyhbPYh7EZD5b12LvfXlXOJECwD98+XvqSovKRvw87iakClf
MrOPVA7S0WUSItKv/njg09sqpbedV30+xHNXVq9JHneoKjtlu1ujJ2H8+a+DOkIlUXS68HbLRqWXKzAT
QjHqMogF6jHNBvZQsSFXzK7LZ7sJwe3wtSaqmNc22TDCxaLKbjFdHJwoZngw7JhMJ8wscCBK828ygnSG
9j56yQbzF6VTlYqYL2S6VruCeWQH4MGykpR/W5UXsyYD9qpoSDwo5scuL7aRcfeb++oe22DNseuZKd2+
Sww7xJziUd+yAAfuFo2HzGKUjGD4PWKMN4eaKX6cJcKzFEkRbi5C4qVbPqyq9ypIkDmvd6nmjEyFj+pt
ereSJAyxzEmRVhOixvDgstzC2J8nwzED7a6NC/mOPOVfe0gqw9JbgD539kkNI5M9Dc0Hu9FqiwkCLWQC
iIpVN6UlG4Txyx5by1g12KeiyiX44TDD+SEBBJsVOV587BcPtsi7FSw0TjgJh/cMUUhVCvXzmT2v01T1
OM1DxTf+hGXXfq6OSMAaE53icayILwSF9soGRUwxMQegxeZavRMulchCui2BFR4AAOvY4TleYUKCTaOx
Rl7+ubUbSRz8absYDlbZ72nQtMKfIcGFJsD3viCoVnmlRe3qUIWL67tfLufLknluSGgcBswPbMdRe9e3
F6pdjoNIjGhCdQhoTDvHIyjUCA5FzKiEufnEXMC5j2CIDKkg6gfd7cJ2vsuqSwCpUQlK/jNjpQ/4Zjsc
C5hWenszfNmT3GL7TOkYUkGvpbx1p1T4vCIKj3ezDN8TdXHt1xrme686eEBTKDtEgzReUF7to8hLTjlT
5GXA/bKnrMoqc0S2W1bfoma3+lxgH7kku+qKvikL81KM+8w2WAKmCtIKDHbIScgUJDqsJ64Kt23j4u69
f90OO8iXy6SWAqjPulZFhVzvjNmwb/Cyks7QvV0HwWHdiMH+eK918xkdFvxWCQ9yG+dwzgIjqFS5Mpcp
nQlpZaqR2UCRpjg33bYv/9mw909kLg+6QVKRw7u5gxvV1uGyTPtS+3EsvVkoCyPWK7X2kJc9bFo3Hq0O
Hx/3YEIBYs7T1qAmVPgm/oRf63XUj5I4IELM/KGF2xWEuxQGo9ogbZkn8Z3JHsAvBkvtbtLVPJyFK2W8
J9ewkDH7bEJHxVTutpvtKGt2iVKB6ooFNEaijVnnZpvcPH54O6bWPTOFHAvWuIDppMn3zhnsNl41ASiO
q4fUX15BQC9UTQv46g3vx25IzcLCnJK3pv8pvUwdDulMNPCuKTN+EVk/1UGHiR5hqGrqAnxewWwZ18gl
VvIVvX6q7a6JfPxnVvLzLRIwUuEot1+B4LxUB+d/5JRcyAlTI2m8jKcsuUSq6HgBHgLW2XQjUHLMuupq
f0L3moyfm2DLEdHMUTP7jNU32csk4yNKxmfAz1jh2wiFUjT7N1REMKdQsxurab9ZM4bSmMOICU8/noY9
2mbWGl8vIq2L71BHEOhRYAchrVma5fjGV/eQF9/N+JWDqZD5vyu2uEhx99g3ZUb+SlCMPpam0g/yg8KJ
6NaI0UJQQ7Y0Q28vomZwXuNT7+2ZLMIyX7WZ/m8qTbg19pGZsktpQYCcIZqszA3NrJzb6ppheyWbmfj4
pufPMH4uQynwbMiudeb09/gSrseT8Sn6aKgXM9h371INrRv9q+YG4VLvLjJi/ltUZVUGHHgB9nKTV2Pz
M4QIdL1SEYFkc1vORCFO/FGO1Stbl0qPsjluajL5jcO2F/Dsy3PSfPoMuBZRf44xl87kLpdklT4jgwj5
sQLbnibN9N/nUwG9CinY6pgk+lyJcgRxg8E9aEbQ89WRpGjyuuzYzhjtt0uToza+MgfV5NvP/CdoKSpx
Ge+1A+OAgnblYsCCi+IIO8OnFPsWnzd/YZM2/6PC75f3anrOLqS13gNihADx0KI+QhnHLUlqF9YSE9oi
gViIlCnWDY1aD1ju8NnCTwZMWnguo6vH5/Nwv3Cpu5/bUW1DDjUCpClkBzULggi6VBXFV7mnaed6hFUG
VG2M/WsmmyHZAwqR1ZTlTm1z7uAvKeYdjRp8Q2z6xCN2BrcJcuVuLDQHMsFDpUaVzsYuSGeqY655Tud6
mDDTFNRs7RgiUx5lzUMXhH9IejLckd3uE5ykmJxlj00sam6VlirPJLnJe8cX3fGan0e5Gz4BWbBB80PA
USM/em+cop7eYrL/l89AFr6vRWRtloo2PYTmcOWJwBhljPbcWz/jnaJmo+csdW3zyhE9gh/Eos5lPyA4
tpX8psn5qw+zMJ13vnotmHKvG/aV4pY0haB+1FjXKEt+znN/9lXefjCqrRh7xCSEp+Ds/1oPi/fJCUS4
hGsymErg1f42CyBxFZUDH1Gtb5g1JQR6lk1JaI2BZGFwN6RAAi1hEMfp8veGIeE+eolDyzTcp1z5v5Iq
3CuQTt85tZgKeQxngQjjPOoCaWZ3ulv+82Uf2SU9YRlK87kWsAJQdE8tlN23ACpB1aR3MGSnmTyMWrUM
r3HpvrcabRW+xzmKOsfBr7IEHN7/R1yco6YioBPAgYarhLsyKfPkuUSxr1lWsfvqsVjuSJ7JdPsW5qtA
odxAFyb3FbqrEDiEwhLkOumwsc+xed3edDkw9s2lBjWHI+5dqFW3Ifa53FFbVcZkCVoBAVSbYBZH/evB
liS5X7w9utXyu2w2/r/tuJz3jdoE+fS+T1/8Aw+zMEImGSYc5KeYbLE8HgDAmNE3a+E6hu8EwF4/iLhM
1ZvTUX7K1YK68Vz8CckqIefJ1VtxH6f3pEkJocZFqgbItlfjWB4HjNYRVzStBxoehMhssNPop+bt4NUv
xMSJWjJ47DWxwE1XMyX/ewysctMP/Au61pteZOaA8awY2eYICWxGteUM0aGOEe/anuLKHB5y6GfViUgL
dtjBUvoLbpOKEbrpN+XIP8GykpIZ7388tTNQC4pFFJTV5IAi4lZVCKNLu8bNpPwxRWCgcUwk7hoWOkAv
2/63+d2CVoBMtS4fJEDmEeqMYlxXtkXbXk+2mZQmjKsZo3baFJe6E+zlG2WY6Ygjtpjo4uFq4UFsuJ5D
y8fuBA3REfKXBSJQEcHdCmnZKxQXuEU2Bt+VPIDPISJ4sDjQ7ABZNmONRbtmkjW9NrIYOsZPfBNF+dKg
3GSzGdd40aCm+S2kCbWK9CLtCpmzef8J8aRUAF36+ZdCkgys6i5Jv/5txQL5bnmhjUbchLot8GBN6BZN
Oam50sx5oxnf5chg6KH3P+TMq2Gat3KH/rSBnADBN/qAldLDfPcMl384JZurAXu6hR5mvQehN9iRiTEl
1gmoT4nrieoGYZB5Hwyc1xkXE94o2LsbT3rNfGy0DoeMHcmQDAze6A7BuK1zxoXcAEHyvoPq4aA7IDzr
0TMbaiKqnjbsOolYL9LBcQkHBBymRWqN4nRuZlZ8loo11Yt9Dk0/SyNL2DGqbgU9ECKwa/dYfVSrgPO5
b+WYJ4AO8wzYcldiJ81HPQlWC8X3Z46LslBXhm7GMvY2khifCi/+j6rVHuyRTghUHPiCs8xdujBmpOVu
kv03jea9W0JXTt+ZwHqnVX5rXmC1SM73hTVipxAWkmqZJhT+4ClnsWdrAH1Yy1Zuae76om5MeuRgntSS
1uO+cfKRjE1Zge504ib8989nwpgZOHchhV3SQLDt1yVzldI3lgUWD7bhyAIgCdjOoKiOn42Prl0iwrnm
7AzJk42JMWnetTc5HqWGl+7gpbNb++/N9Hg/e96U8Y1XBnEKK3aa4xk86mOV6FiSKmXHFKAMNiTL/q6h
VlviPsgiV915+u6z++ILpKvgeAx1qY4/s9eRUpXyFHNj5MmgFEusDgaTTbgl2TeNehBsKwy++y9bzVrb
CyKAw9pa7DVa8Y9+FDQOzfsyO0azzpO6kG6HU/6qkKObR95e/mDofPOF4ryfmRq+iaySKCVB9etLCDpC
7YgKUkF34N/7merZ1ZRo0NVGwbuw2bOOY+gdftLS8T8B9sZidfThTvb8zyYL5RG7DjmEQ28g4zkbHRb6
PMoPFFxN7H8phPMeMWJVwob4WvZLUmb/T3rTErSCvHTFQWsy0PkiXqZywqvSlj/I5rbnVGZZ1aqAwCSM
owtoZ5fLXBfF53guokfOmH0SHErNKlgriTVyGTytz7qFLk0b0epZjJ+DMBfDv7wzZlnOVNAz4J65AYBZ
++KunUp5XrODYL2edcBzDKePbowpq5qtl/jueiKpLtD6yEVj2iiKe+b3YiJ4zq2s2eJ/6EgX/SFANUtQ
4YDVGnipXF6iHZfxbJmrgOx43rpIjKk0v6avmOX2SiwmkkFHeQsySbkZ8SBkydjhLxs4PXRUKD/lgghN
CIurJ6bgdw+eZ2lL/VuB5RyYFSmWomp60e+wf5vU5FlIQrcz4JYdrtzmn13ANVdwU/93jROGmwqZewUB
KRA1x8vedsTMgoLAN8HURg5B1rfWOOaG0kYVBnRbEhzC+gE9Sjph8sUsIGVc+6/W+ipP4as2FsRYYvuA
p3qTFMZ5wxDynFtp6YYUB2Z/CnK7nC4tf0w1z6WSMVk+jJPH46ub5VX3t+dC8o8tmwhkp9AZLihW16EX
6o8CWF7NqEI7UaDEJQusZzUTP0ixGDkWzLx5Kf7JmRQuR3mehgEaXJLYK0Fod7RtxyHQ+VSRqMgisC3t
JS/QQwWIWdE0bmNu60S1qDsmpNqgQWqaZr+rKhhFpqfjoLUL/ZQH6k2RPsg6hK1LOpa/N3vA30+DiFR8
ikj1T9qFNickpACwT6z4N+COT164paE1SwMSVUz410SCK6tfGQzrewKyFnvFeizBul6siDLoyXivc9bT
Spt5wj7/vZFOE7kbs5Mg3wmGlEQsacWdV8Z4dOXbt9whM47i/BmDhEsbruP1n0chyhQSUoXOotq0WmnT
2zZThosCLsaVYoSYEzVmJJ2KsXTEFJjPzU4/6LjQcI2GVLgZDNqHu9aZJs8zF1MJpjOnutsJanGhRMRO
0+JVkE9Hj8CwvA1BpmadAChrx9Crcb5KVYOJZzprX/GcNqKCZ1Idx0SpwpxdNCpWY7s6Fw0LWvD1gBBM
ZFfBOQbRxAg4NWjV622gpdlx7YSaFRfqduqOzVmA+21giUMnNIB59yRvwLDOb8VdEPIranAZyOo7PHEA
Dkvu6ThLclhozSPvOq44sfSJjBq2MjQsKNUeogYgyVW1N/g2OZOqrIZeykxgEHbQ+4OUH2pmkQYRT/PW
M1W4cf6WdjiwlbETdG0wYjGZGIAxX6siU36TkOCh99jDphD8dJcqnfizpJ6lB6/ylp51mykzntq4R5qS
6r1IOuGjgHYifNvZ3DEEUu/9F/LbvNtEfzRDCGTbN8ke5+ob0Pn4+cxjNra4qXSOA8UJD2Yl3jWSdTbc
564+Ya7SL2rP+o5GOCsXQDVPjkWAYE5mbv0ba6OCq9iUR98xdsHjDDi+HrWBZBajA2pojpU8kbH2BrCq
F5G7uLwiAAMex3/0XUsZQ7a1fKnGgm1J8VqssXdgE939cgv5qiooGGAW1hDs+WPY7iQo16INNXejJZ6s
K9bgzPDlVP1hTX8kSe0oe+04eCa9BaJplBbZNYnzqg9yp2jw2hk80JQXvCbD/jYPRUQiIE/40BmjSaTF
wn+7Lf9CPjdq3olZVqtzsIuC3Q4MJfWkoX8LrUT1ayzDStqqF84XUIoE6Sg87T3eAEHPn43GLgLXcGa4
BNfRa49CH6hagiKzhkhtP5EkJfkkqLZ6P0ljGYOpuuz/P419AgFrcqK3ZHSd0Or5qT0W3vGNplD11OLL
uqUHya11BPIV5jocYHGmNOZkuIgj1AfYi317hFKKwmPKdBYzAoyyHN44oPcgFg5KZ/MBVUOxXjG3wdAl
igZWtuMHoGPCeDthN8JkknLvNyvUK0qMOEgGwN0ymIAzFcdqUKBTChvVAGWyeQHSMe9B5rVn65YWSH1x
4ND8eZMIewl6sjt0jEglj0PwNfKETyWavs9mAVaGtKVy/7zFEbXkltdMB2qoI33+Xeej4RURXRDfsoJQ
k9+4/wk/NXOl3qo0BKPT4ICVzlumAv3V6DZGVvrGL+Wf2pG80YcyteMnWcbyLjB/yuTYPhuDCV7G8x2l
HldB+SOQkRHegKUp+xPWElIpsVEFHrunTkPgvzg8tC4S4da28sIetRNBj9y6h0ecnpviwTvYdzp9AawS
6A2pRaatG+5EuX5kA9yTyJYXJPam8PEYTtc7qMaIt6vEyHo6s9BX8kUARgevNDKRciVAbuAeK8u3VJsd
kZQPdXvtjzrEnnVZF3nitphW1+Hhl6l/4X/V/UUSde30ZegJ3VSyepxniZutQSwPgZX3ILqi4ZR88V0j
2ruCI9JI9rplfBsG1kW8JrFFCxYNwXHKaSMzZGMcF/ZjEp6JFYQdtTv04gSGDg7ahht73M4bZGfS+7er
ysjFhhuq0GgTznSHcBI6cpeOfA2w2BTBo0M0AcIcY583ZAa3d8ks/oDB1gPHHSHK0pNaRHnJtPB075rb
apgK939LG5PMvf5/XLZz/K/+QBbuPBZs3p3hE+z4gXEVtlad3yZ4yEYEle+QduWL/7kSzJVqOI/QrCKD
uopM05sEkzXWN0LtieVtUz00Jd3kwi7xTJ+TpY0+Q+t8TE9wOta23oqco44+gSyvOvL/+q23PbFy31OR
R+qx1eBX4sq8VfskyUfblUetmo5gxhKqxSBvR24UkVfNJTT8o7vUJjvAAjFyah/3mwbA0/YEsPBVoAB1
5k1Zhb7yPEuHUdqUCC5n9aZUb66Xr5OIpv1QDJNg2pIAX2hTRpA5Wjt7cTjQKtJ9805EKJxY2KaSTf4s
QnpF7XV9l13fN2sV3y8HRjR5p3RedjOfeITuNsqtooIw9AfppDCG1MmGcICeCtaqH9dJgbV/LdLxEFW5
sGYqw4YGiqscMF6OA5FVwaTlYSEzxDJOsF/jIhA5IaPzFvcXQsbFWF4Rb5/o4/fMC2f5ntNOfhi7Yb5M
LxqFxljkQDOdiDNxXgL4mS+kox9zBh7YaRu25W9p2NWsYmPSrAK81iGz24y7itylm82Uky8WvYjrTpKA
I8i8DqA5xppi7CeXNbR/4TavM/b2eg0GZPg6RI4WhJ1jUuT/YP/0+MMGbQC8Q0UCeO+BHQ+/uMESwmn9
wa4SP4Jc+tSoFtZuOpKO0eEGiFSr2amEPLZDYHPz1bPbmBpU5+Sj+yAyCx9CImAIZ2trVUC7Lz28x0hF
ySKLQVG1T9rCPL0Tg3cjQGd9qG1JtJMOMYa6MdNgq5Lg0ZYUHVYYP5kGnlIZ6EBVWbptyZCvmWZZV8oX
KBXwRYSnuQVbV2ALTwcTdpye+J+IAVRFgTzHQBxu6Q2ZJTUS12r/Z0F+NOE4yHL2ijMuRZ4fooYYZayv
DHM2GUSjzNZ/+maj1bt4OZVBVFp/GDtuag0+2ldsshenF84DZsp0GSodFiAUW+D2/Ac3vjZp1Kwb3duw
RyyMU2YvoMsqG7TadWuM9EZELr/iD1iu7z65+bxXUkDOPrfptQxFYsCLUGkUnj6yJyLj9c0s7J+5goBo
kXCnpVg2dAn5P9mW4AIMQE3xWQf0+VMeE1laSUspKZ9wby7YmSshLqqHwZPR2oS0AUmPfRCt67FCZdzi
2jf02/7FdGnYMaj90DxDLyt+ZlZZ3dHaZe5XeWJr5uXVsqpv/OAbVsgVFPR8C2K6wLyyz4NMh/jR+Ap2
XnslfPWpryVJb4GEhHsPBs5GvhXbGB0C2d1/+PZAeJZl1OMB7c09wUmvXViRwf9PfkIz/EGkzcN1Aqpb
vcRw9QspNTqqk8WeBXlMdmbHd/mhUuinHC/dCdx9sCzwHbft9La3qFPrNAPBsJcC/DGwEJMQOTOcyRHP
TrNyx9orx8yG7MLb7vbD/zyhbpxQiAmEITCpxgGQf6/6sdkDoJXgrLz+rxkNLZeTGOB9CD4trQ36+LMR
dxKbpePXcmwVTnw2lKcNLm68r1DmVhxK69AacUULTvfn6qCZL6D/8v0K1jmbq0mbihy8Gzyu69ziaoms
ce44GsEh5l60druQeSr8yKqcm6VyHrkgYtlKVgP/+qNDPyDEtOprwKRG5iAaXoLlIZJVgjrQRPxJxlFM
AFIvO69IQPaRlG+IEcOetL0d8XmZ27+ueqExns25/uI7XXAXZIhUo0eoWEvs4CphMZSj0cWDVBraA9zq
UKLBYw0tA0f3LHGPykHQxmyFcB3NzGvMd5lnLg1i/XNW0biM2DeIeMltSACqlUttKQ8sw8PFyQNnnGFJ
Pp8lul4RXnHqZ+CdeqU25fzkGw6qhlwQkzrha5MxYiGJjK+7p7N1bkr62FmhiZplioohipQ3Nyufao+1
QLkGXNWjmbhj7qRmKNEIYk0IWVnHKImpbwO9FeOds+jfiExTE9kSyjt6DcsJl0IsZpy6wG8wi2thwa2x
uoBN1tHpY92kjyxVM3OngW0JPn7vHg9NGCodIsKm8wpTg9RE+y4UbeunW1r4YFHLDcVhuKgi9e7dgvl7
syxakM+wCERXUT2EzxN31beqL+gPGa7S5sLQNk1SPRIAKlozaGcuf5meEE7CagfCdRA0rnr+J8xG4bEH
GX9JC/RCNxEJVoHPtXPRLBzWZs+Jcmpsv6cbBAxfTMxGup/zTEbr/nVZ2iSXo/tbNlv8jp3+itw2izQG
6iOX1BGM9rLoLbJuFzO4+AJGUJxjdIc4cXcE8u8azYLvQC/IOITWUZZP7g/laBMCJnIEhJfPkCicySFj
4pHK/6BMjS1Kah13BhQXlfCjbGUAOqqDr9MOqU2w1t38uLuUP9YJZNI/atPpdZ0dY4BcG/xjXL3KaRo2
C38Yk7Q/osYxDw0amMqCdxBe7gr14McF6GLkvg8Ee4fdrLkXbT0/8O/bMwDGgcJh7APqEn5mHGe7itfF
8SXq4xUoVYMLm2bPN50Lwn3NC4i3gdCCEP/0bqAw1IgkfObqi83tvGtBVzfmyHp6cVjwMMKEjyiC86PW
L61Qe8SzehiQIGI/+tDo3KaeEm3XQbwPilL5TtVEYGvrKjO9VQQnNLQN7nFmxgQU7iNgO7N+bLJEqH8v
nUSdM7rZz28RwN6kplmA94pSUXASlL0VmN4qeul13QrcF6HOaLoHD3LRjcH0i5UPuSY3MqrQ3U48hy7t
wpLIhXQtnc9eQa7GqlkwGZFK4rTpqoIsAsNH9OgdKV4ucOKryvUh8GlQ2wb2XIZd4J2A6iOPQijumSXf
flDn7fzqDlMqVKjwkE1LhyQ26QA/W+1GAWAlGPq6nGfxBUWgCcHnZCkuIs3C7fwmRoB3bEDWXt4+hqLw
Mxk2Ih4cxPu/3upu2SmC/4KTpAuNkyXmZ/htWfgTo9K24eccJfq4v3dXdxrP9XSxtjzAiBB/GDqs8wkG
bawvHwjW3O9LyXfP9MF8SbmUysTUXpOUM74KTZfIZvzsWeXxoophIbalvJVqabL5oAeT0WLBePA1OywZ
ru4x1YuFoEwDqI7+vKRAewRaedPHsqPhNxACxxd/MTAa9fbdOMMvHg2jw1SxEBRaNlDldP2XCzsO794p
D9XLKBohw//k5xmdkosHd52Mvb8Rb2OBewCNbOejOQzmFlgTCJ6OueQib7mHb29XsGToJnndCvH/n2qI
NmDo30ddPss3nI4e9N4GEEVl+ucAy7Wp8GMParGAKL4HKWCjqaRzS52TE/C1HsGqxu0p/mfupZJTxtoH
y6DsLp1k0UBE4g/M0aQcqUiNSKJgyNTA/e+Dr7spLuCPjjcyL0ksEmBh2uVR9dIRI0CXBpdB51PLrLb0
+Nnb7cx7JgJCHieJzWVVAWdxERrqEiyLJrrzM1ANba7EyIKF7sPbsRVZ76JoLLGKH5CP3PmUG5aKuOmf
y8wz/E4pd+qwSygOPx4T+6GpzGG9vpDreeRyyK4ZWxj+ajhe52Rdwc9v7uv+DowUJBaQTvoV2LdQvPMD
9kNfy4O3Fhp3L1o1QXIePPyPOFRFTd4aHCrzyRAYN0hPXmydkLTHaERMTtT1BWWBryhD0dl8ANWrgTtC
DOfvj6f6peyvZ7HZsooKQrhHve4JoKPEIm0ZNOLi4Y8DPg2UsciMt6Z+gG4O8X1fm1E1M3YG4PsvUXtD
gLPtOy1YdTnHGg7nRWrkRI/rtHR+xMJd5cyt1vosoEY2RkFcAxA2rNGPOXXTCKh+5ghHEwJBWAp4yW4c
IdXYrfD2j/1abdPM6oZJYzkI4Lfj2f9cM3E0oX3pDnqJvM8R9vpzudn3AIyC4XEepefETWVcEq9ZMkcT
MMuMJbsKCXnTpaavyeudartaTnYDkUAKre+ecsIDkFDP+vHZwH1vEwbeP7JCZxlYzbxFwd0vmie1no06
93RV/9vvo5eQeANY29zTG1NAP/Pxu/lVTSsxlx4iVWEBh2jbsGrbsvOVKL6QHRemVWLMGQ+O8N4JfpGA
IQaCC6hOwA4qkNYheSLrxLzzJQzKgHGB/+ojO1lF91wgVks3XJdFbvHCc1gQvg9bPTUsKxhNxqDyG6C8
gLa/dfY1tDCgogxEeKXfUvFp11MvpfSejZcOiiTxd9LzBRG173LGCqGigcnOzv8m08Xs+vWC/9UWPXnL
EentqzTs4IDOfeeCD7LNvPx+QSjAyU7skwXdQxJzYCGbr1TvSiGJjYt/kCCOvD3PFT7ZYv3HU2IDyYSf
SmpspkwlQsdvcJ1srBGTtkxOVJKC8kmTgS6ZOgxY/TaTW5alQVQD23JvjfLqPC/9M7KN4AxEkB2NRz8t
GvrLWiOdqURsLkvQ4x4/tDK1WN8eBcUKbvCBrNHjc8FX8UFlk8DkKSWTmrMWy2xDSB7Okj6GS61HYy52
4mOa33LflnpOzcRyRvUH1px8C/7sbhdlcZYb8DQIrgLZMjQrwk7g57hvtYmG5Qedz4usB4HyTIjVkgSk
p+lwwoCfT6v1xZkQXhnYmdgTVsnwimk54R2Of0txKqAhFr5Gfbm/sf9x7NY9jRukL6mtl+LKR6wfz/3k
MVWruQudVCvwAwL/6n+k+oU9TvSprC6+8ULbWoYS2UDKuuJKdO3ldTxWuehXxa8kisHqvlbffNPLAPcN
A7fy9UAobThI2TuEZfDS3bYJEezuyGPld0KqF+P6ML5d/VItSeNtQuAJ1joBjbq4fN4pkNAb3DnDcBVO
3IbdORkCinIIck13iKzeW+Vtwd3AKhJlI6xLrz8K6DVKDbZFsxqcc7BpZsdzd44gLQfWkh4cdecV0J4X
TwveSv1+Cju0Y0kIWb3Kp8hQEY9GW3QKBlybzWO5ctl8kIyLSGMwyG56Q6gHM4kj+ChQRBZU1bbKZHNg
a18DGuM9/Q3ccZx+Ap3XmHpF4n0lu9IokRRd2vNggdx3EdxxlOm7QnwCNurMmSS4UV445UsEBL8eVpHA
N/w/QRTJ+TrR62/+wGbLAlP0jSnJ4VGafbwsrc2dsba9UNtH4mtwtXfGM1+xaAnKigxrmtGWSsYk4u6D
Lr12RCeVNCrNs6MS92v1CGQq7huW+ONELLX3LCYDH2HYb8ysN1+hrNs4LMg23fE/mPW+SEw0u9gdPYZe
DUizKk68VvcH3o9kg18rkMt3e10bqLApBDJGsg910mXcjcn3wmIYTFXjFZVcRbrY2QUI5N0SQufCWpRW
y5cCB5Co8IqgOIfwe2FiSxPAQVw2GOf0WygvLKBLEZoc3TDuioqw2GSG5bPi94JY8ghY/i8vWw7OLJ3A
rb9O6FVcl5Li8NMyMfocbiLGW2Irb02B05D5x+wz4kuyBkrdGTBZgEjqatspv54qkrA91iFluN/a+uSd
fBcBImdRh14gFkO6Ro41r0vRTIdVXv8vHngdVh734FsS6Kwo5v6/pi/GwWsty/On7XeBsdbT2o3EsFVM
gsDpi93W3yIbjOHAZsflpsHvSMBThKcvF8ozWjP/SubgrSsRBDP9XgzZe9KbingOMMc7Q3AjbIsEMgJd
O65b+muWcKqOeqlPXNKuTNWARrN8Zf9zYkRyV59zKVWw+EDxhkzP3KZlMKBXoxw8jJ5DDDa02/KjK9oM
oMWjYkzIzhHwKnXjewD+2iA3j03xZFKlRGytz4+U/3cKoRdW7BGdo/dtfS2VNt6ljbEs9RERumWx/TFV
bKJZYGGSvMHVeXpX0nq3vIPlJROwXAdxkyeXCtrrYdd8i7Vmgaq+atGyhCraYp/fuT58o73W7RP8ATES
9A/BGCTXKcw46GbsZZlrrImWh/e95N1Px20wCL49M5FNPtOmz3na2/HQJEEewdlOCmXmaUQAQwDXJG3S
pqrWs/kIIM8RDWPImLY05THHQHpgEKvHiHrsBKUu0QOcX7AZVifXDo5Tf+ovpvpGgTrmYnq9NpI1vREj
H794102N+kGEDnfMkusAkSAjeXXNCobY4BOtGRmBiVkJ2F0ufiYfPX5iNB4DoMIHcUwrOMHfxt2BEQNr
JZbnUOA8y35YsNBAmZNXz8oIBEX5WA2b6Bs1sNePYUI/s55o9lWN2pL2OPb3WLB1O9fXATp/aDp1yA6M
c1xgukPrTuwAgxTnq5BDiMZY8IMRW7ZF6uDQvqJThoQlc00cxBzDhBLVMkdJ4+3Cye3082QkCLI21zOr
j2aVdHU2wk0DM4PfEGbBwaxAFcsv8e669xVNo00yd0c9V9gITBdM6bLtzRGE+qx6wba8KmtKEmd+eJ8u
Tb63NiwWZbQqdQ+eaJvHug57DjyMTFQSZ+ZlThrGZIgXLeLlWxz2Wb93isdfGn5GpNy7PBRy4TN4ZSqy
hzftlTp/PnRFDzI2gd6ZDvczDo50B+dVOVin0oSJdbw1v2Lut+eeHMqB8xhCvBZB9SnatQbIxQJwDPZ3
C6wq4xuTy2qL98mBH1OhSxgrI1poo5dNmwGadBfATFRERr2hdtYwKIte3nTFOL1GSYRbSuQE2pSh45tk
21kpYLrTaC544eK/xZHYVS0Zy5xNoC5VG8YqiVmbKo4cg+6mA1Eau1O+5MEsHGt6mi5+eQjqzd12Oe3p
M0ZsxKpUq+y126uPmdj/F7/dV+HxZGQ1ybUEFuXI3CLUHX9/EGqtVVKmH0AIxs4camUE0zdxReVZVD46
ZgxeHdW8SEw+BRKDypeou3bR/7kx8ehDsETuZk56KHr/+Q5MQGRddBxHfoXNJ29R6bhLaKaLchxSg0b/
7QEM26mQjv1rLfQYVWVJjSEhDXqiqrAreFPdVeTkrVvijAE/gK30TDkh3I1m2VCAv596JICqXLiaFglO
RltQHGlnHTUNlLLW3j94guNPgDzBDQAL1dW6yb5EZOfc6NoNmkLqXZBgdaf8pCxg/tfydoV+jWdA0ikQ
6IU15aU/ySW10l/CYkUJYr7HoW4vvaB3YYXq1ssCgqHKeRJTUwPZ2fD4xLjRFpV9jHfw3icllpTQNYbt
bapmjW+JtwiIcvO3krXuoLJ0GrVwfQWhJnpaJ6YmYR9FKNgSWBH1YNi+BR2Zh9fnMZOZTJ+Tbe5617o0
2tZUvX0H9FkHt1VxXIAozIiNX40SSXxLYhxzh5jPYlaPlA88xh2OHsuE25YAsS5YJCWGEtcyfcenBKjw
PnCBJeJTfPzDwDWZSMw7vBYaujJmeQqL/azWnB3qAHGv3Cigy5tILaNPJL58SCinqD9ejy+A6ah0aK0b
jkHfO/IiPb+AOfbqbSoKdJYSIeuPWRvTlXvLG0loqC4tjVasAqa/8kv0e3kwm98kqi02kBP40M7V9vh/
OZXP8Z+w40+YGk2DL/ktroTLTfTAg767jFmK5xV6Uo9FmnoKB2GkeDQjll8glqGcEPRSwV/N86ALSnz5
viMXPzMuB7HViTE1slweae3+vEnzlk7XtVmMnegA2IuSLP/OVay3FH6HTJ7JW3xxXQIin/DEfmyz5tGJ
mdkbowOjwHOByISYsVPu7TKZGXdUT07MjC9fwUQtcI9ii3q2NWgsAwhZnIQ5UqN3P5y0SxhizoQer/Qy
/sL9zxr7lvPkhSHsjOIG3oQnu1ueWpl2FNktkirV8eIr/1LC7gS7U5Gm8nlhQ8KBm++xcPrrhvXvPIhR
FhGPwLjkh1KDLS0Haf4gDujKZi34dfzRr2N4PmVXM4iQZ3sVJGEMKCMg+D6JIPR7XGnEtXJrj1LoPNSm
610IYFPEb/nYx2EvINQcVVH4GVwRypoqTj/gMyVDZA5D/q4VrHNczGsuCRccAXlHlnr0JVwl7J9Vzo0y
KTMI5Cr3AuPfrttQqr2BGq+6vN3mVhWRlyQTsj45c8bVTi9HFbGFrIqQV9xOgLfIHvRjUzHC3Sj4zR73
FRd54KUg1Z3YPVfP1dZLJiEm9Eo2AIgEUw+ns+YUzbTm9pnSRBak0KRff+eCtFw50lo/qoz91XX5zzCe
pZVIGxWAD+Zb3NsEWo+5Onw2MFHlTONUrzPntlIUD3FnhD0L+gRJY9SVOwny2eO/IYygLqrYiZxyb5y2
yi+K2MBs9bvDv3mHzUVGkYE81mIOSwwsljoP9a+XMzjhpU8SgoyrBhRl8+GJOIt6tWWQ4GeM/Py4sN/X
UW2UnlhU6ttw3CaNct/kODkRaBFlwN1lYTBskMbdMEcwYy0EQ90qvav1MVuBOJVe7WMZW14/I3NhxDxT
840oYhlHnRrJgwgOnUQOKa1ERrwgrON5Dn6me1hvRzC793v5s/8TJSCdXTaUiDCm+++MMYrcY75NaT/m
eb2l6IILeES9QhB3gQmbRk3nU2MpNFW/W8hEG+Gw2w/PJfgi81rRi9xLlwrLjO2LEtg14yHcuh5HBefC
/XkN2weMlSEErr2OU0ttRUIk1+lbaSAxSdO6gGcpY+ae/ofpxitz2u7Hk4pD7I0rFlnWguh8Lpq0amIw
7arkmx/yoUeSM4Espb59iHhdU+TBUeNWqEh5BeDBT5M4nxUYN3a0nrSmTEc5sFxdRmF0FA6UUisybYC8
yvixyz2DuTcut9FHTzsALPemtyAj8onVljDVuwvuB7mXFIvQw3/jUv0d/I16G8dK4y8C23moXoUmnW2O
sZ2U5exMGspBe4qztFlYh2Tv/TyuSBgc8Hi75NXhI2aoY6bB5AsxfCDWtbR6EQuTnkE6WMh0lByUH0Zr
xpvcTWcSBfwHA0KfrTSDHio04iLEje8YfcTvUugTJv0QaWeIaHCEgv+ayzX+6KQqa6Ip31e0jV8X9QjQ
XiJtX7m9SKW/7r5yWZjGdqWgKygjnVlvv26xWjBsGFmORn79xjP2aCoDPVKbC3YV/iqAuEzZIjzktBmF
6Jd3SmEAa8NNZ2fIrbOuJKlb071W6rqit34r0mGV1XbacFcwVaNsw/nuyX9Jq6tJU/hzwtAxMplzi2jp
c9gAKs0dn/KJRkaR0E66O6XQGW6gO9hfwFYfJRisSPFWCVGhjeD3vpkBT1ibooVMgww+NYbzkZmulXiL
/kxnRh5X1blXv7DfxkaCuotVEOTCWJgi5/JllBaip5tMYl6vreZsabxfGPoCBdmz2J7wvVLz6eIokO7E
lRgQ2JCIn1e55DKdvJT1ubVlvvtM7uIWWbcATSseVmsImovXKkdtQ6z9JLh0i+Gb6ERcTDAHY7NVApGc
YBk1f/bxzb0RWDwh64+hIr+M0CHwITRbeHvGCZ8LUX/TobizpwO7ge4yw/lW31rXcVDTkCMclcES4XMy
kSvwfyOC09pU4ffUXUJOCec7pk2K4YuUlWdRC4UyfHezsk+/OMff9jaYlS+4UL69/a9+dKPFlz/jT0kt
QOh0CYMKqa2zYr2BNaEQ5jJkGHhlZHkLTbtfu+bvuif00ex6jyAHeGHf1Hnc+hIKm21QJRSi8Go0/6Mm
cjBJmuJru5acwJJroCcfp6CsSZoJgAy8PNd2zyvY1476UUpEuWRAgQ5t6pqhkxjJPWcgGeXTplNAqQxa
wt1LOMr3pDcwR29Msmvs2tdqZjpyxavMvKb7R4rZ+6Kj5f3ACeAXuC50A879z+cMux4saMrzZqL7xqvE
G9Enii9ipWjegUq8fdK2tCU5lcItpn1fQ/oNWZCndomTB4ZwVWBOwi1kOco26J+TdkA4hQbCU46PFjkw
KeYAWC+Nm9ptFKbnSEea3CDci8YhqVYK254V8d78nwET1Gsbjsz3DoNF282kWi1/NBDuTipQOKDUrbTu
lRn/ea9DVO0MRXRuiQmbonxMhIpTTcICxq8c7SAGrOHHCJKhLceYwZkfTjxxsbFLO/UjWPccn4NQ8LH0
sVdEQIyleXJ1ECCyL4I4WYUwQo05YJ9P9PlayP6psqqQfn7Vtq7Lndli5GKzHDmQaXCIHmVC6wbII990
sVhGM5QR7Zbqs7FeIjgHHdaksqHW4/eMd4nD4TJfkkoMi4SRyUZrmj8kkQjbPgOBM9YYI88pqwaGQTor
O+ueW20cQ7iGcpaSYvOQWZcDEdKLcoCiJhAkAeJiHLYlpnxFhEg85nem027cZhH7Xyq05SJEFP+irPnC
TXLasY8EHj49V/PGUxFonFm+fAjwFPT9GJ2rGRe17NOYI+sojabbq2UxDeQB0GwgOup/kWUGqWQXDUZH
1amcLlQmM+jqWWJOnGLluHsztQcFu6nkRLGiZxz9MO5RC3g0Nd3gRwsQA3ub7WoIV3oswWi2ismAOIZr
vj39sd2SdwEINGO1SOsU5hzD0pzRUojWSIOyoETBZy6nHECeUJd4YDMxoB7ZaLCCL2HSOHu4Z1I5VNlX
qgUIJY7Kn4pB4kX6ANLffsWGBx2w0ck5f3cv1RrW36Fk8bdnGmFRi3cP9aDj4tI+pFtjlNWwpcTVnXsL
WUnds1OxBOCapuMew60symqHco1Wo7YaoEmnlfs2MdhQvBGkl3m+oxEBbDy5tlM4K1K5HZdD0rIAak9U
tS6fi+B7JTlXtGYNSGlHEc2KEbjkuWnmNMBxliUFYjk14TqTwTxl9fLk7b1qaEWvzIuPI3L7+myfEI0O
eayLCe3muk8nfxVsTcoY3XhjN1pFDCLM4w2zSOaMMssHns7NuawDR0WAhM0JMJuIaN6k/ycIiFZ/52lm
VfGTJqNTPJXcoEXoPRMXNJHeM/OFzOqkCA933I4eY0A+zBZOu9ke5GK+rSK9Eu1Z58sLFW3+OlZVu8KI
saQbw179s5slpmz8Z7EXnagf2VqWVoBMGUPUqvCCkmOR0L564Gyl+xuW/UoWnXOter7l2zORmjfPiaRN
TFdamL6BtXyZ88jtYmmBtskiO++Ryn4NWkPe1G2RK4y4aiEJQKoV/wnuH4thZYkxrAHU7EEiDdb4PUi2
83C4OUKUQu6eeHKWHi2to8nEzf4Jx6+Cb7BwRxX4r7Www8vDrX3U77EmcT4PoMdq1DTOe+l/VqLnAuYw
N6kteexBvfhEfSuaTQGQgwD6LgzWrvr0b5GEIOynZs5WTL55athUyo9r8cFT9SOeFY70755v5ekJlx1k
UdCEE6NSA9c/sF6pBL/5LEf7aKB4SiJW1Em52yMM5qLZ/BIUi7gPk3juhpADt10+6zwYTF0fJHKG58ZC
ULu5Op+iyJT4lgOnAvSmgq6aTsQ9tom6QMD9HUOOAtfMc23+cxYYkIKDxoCRHBcoSmpNjAyho4Bqqnl6
0yC7eohzvSTGpw6ZWfMlnyVLkzg7I1xQkKVe7BAC+zQbEBhzDWT5OsUYPgdL6rOTmrPdOyrZUnCMXVXA
QjfSeFMy3NHR6FS2iQt2f5e50DlEs2EwO9uYokonyRrqhFGwC4czQ7UI/Wpgh6Xc1rf20qg64hyyr8jj
p6eWI2IqFmkyrB8yN153/C73H7Y8nyY9f6uB5ndXl4d5NB6MvBQEp3Ma6YJuFbG4C1dKbRalKHuep3DI
Db7OqRXs+JC9sOghLi3fKkh4TdZP3cGchztrR+W+XJEoZtVveEy45Ze7NMGMNieA3fVklL/Kfoz0ux9M
UjH3LJhAJ4u+SDseNILB4lJI17uidlX75vcK61tlpR72i9s02QVGFe/T2F9e7CMbhOd7thZsAFTUmy/N
eHFUa9VUrXT/2mTNcsp6/Z9kc5hIkawsZIp6GWpfJ9lQrZSMsAOGx2hi+prkqZ71bFvR+mHWwiYbK8O6
TcDGf64vuTqboC/jR3wlkGri7YLU5lzPK4EDlYBcxyl4qQw8rr85ujEBtTTMjRecg7psRB+CmGv+U3Cl
cC0RWq07mAZnddETsoYys8/41cZ/nKCdD/amjO2QfH85rin1HR+9j7HPVXFcACM87vD+1Him35660QnW
yLUactq9pHGvVf/FcN191LsTHbDS4N+R7nv3BfYvor8D4LsvRc7hGNzDrQUdySBtgnoi2kRZj1DUI3HD
myDkNvqJQy9N3oVsD007Kg+saGQLKq9XZ2/Owkp+CnxWjXbAL4f1O0fDgjqFbPhoS43MPueUw3XEItpI
HzzMvkIpDqADXezTQrisSWaJ6pf2aE2QtxKmeva9nJmzYBHN7GtnltYJFjOjQB6aba/IDZK1frPBljtd
N+aFcvX3P7ooTNH1IeNZmJ0U6q3YVlR5gthlhKsdONGZjTqWg3Yqti7PFgYWdzacGxhb3Lb92y8CVKXV
cRI5jxJE3gM9JLDZh5hO1k0ljFgC/mYU0GBTfSOLCBY18FmKSMsDPpnbC7mLMVUzCGq8TDxZvWJsvGfr
V33p9Pt8ZtdJ5kPj9zZA25C0ER/uUt5mcr2tnnL0C6JuiXWGD8qGf0Ana1Zeackdo0X8C4GpB8ejbRmr
7uFsnCJb8Gw0dUfOc/OZEIBhCbvOwRciCPPKBZB+YlE94NAIrSLL6yf8LLpAdqNUJGYZIn2gTaItmyFr
zNujdN9CSSRZXpKIbVXike/M6CyaGs5wRMJwUM/NMXy113HurRHOsgJWPvGJgtMDDfwWA5bMwp2Hm7fL
T8hX/0ZyZJ9drlOMp3OOLnegfLciAr2YWHK3UdPLmvKNCJhlRNGf3jdiStqM36uDWeJcO1QXY09Ep6Ek
4wZec0oymcEczz14x7E4JAiZzZONEoE+ADyy2b3t4Tn2J2E0uY1kBmqbEVGQImXHtuNQzfYxWmpoBV5g
3WtZVnmHkBNeIBB+dTlG1deyTXXulF5ruN2/YRDujjewNwnA7bJGeTNoS0LW94kBLYJESpgY8Fov3DTv
nZ9go9uZh9q99gi31wRtphI8VcGNig/JSjvXGHS+9zB28+AR4x+aoWao1cDwP7ZlO+oRBPwzgZcjVw6N
n0DVm0jCV2Rar/tPuCQKeCmmhWtB2XzV+PFlKwcoZ7VXrxn8KAXUuCIL6JB8OLMWJWzcOSTWXRmMPFZe
VEVCCcEMl3CZPCT03G0fqBQ2Dex/H5idiwfzjgh43K9e0osyyFuS5tGAXiwL1ZkX0a+UbnQ8S0A9/3+s
aSTOui1K55sIIkXUXmDM/3RB1xPZfi7Q4dAkGFkZaWohwA3BjfLCg8zhLKLNmsADd+wTim3cVgGiAITW
XUvgKyoFQpVNynwtklUEFpjJr51PxTWjDlo5JcXxpqSDqGCqxs6tcDePqX190R7CxfPp2A4Zw96DeOkq
rhQGpJ1gsqX2sMFTJ4KHjtMFWGno/G4nSGBp+NfWt4gqRO1ULsjNoJPYraofIyVQ4MZdNtypHkDFa7Xe
wTAvhzGqpsAp2G7k67LbIwfel7kyZzx/L3aRGaVXoOCFketGEBViSVHybuVsJRBQ95Mkg+OQqbDcWN2t
Dneuxp7y8mj1MxmUtQk8MY9XXyGcyk6celEJoe3lHAfRor6RmLY/2YVUnFf22ngBEcTAoAhInOPW9LYG
3aGNBZVha+qZGicmo2GNaStVOklPtc3Pfaeu1SH+EQFyW1Uj9CId5tFyHLo1IDBqD4AHH0pJCLEQ05ET
NT+HHCFkdgZqz9VsyQkk/S+crkA6sy0NoiAI1e+mP4sa7UgJBS8NArgk2SgA6yQpTrCoSY9WM1B3yQUL
UDJUiDFtPFJP98ST6eplRTFRCJLNXymMRggjHfBH636TEjIimzYXyrVKmvPby3ExKEghySRWD+DUJiQD
dP/O8F9zc7fIvTfM0NPpEY4jAaPxX6Y2Nr7xyILNuxXgeKmw01SGqiJGlvqAUBIycWjBJQd1TyH3N/V2
3vZ95XH5DrfHU2YKQNnwMf2WdEzW4wBiTQ0eUjwRm8UC2jzDAoPTUjYXpoQkE5bxklte7Fc0eSKOBmVn
DrfYIZ3R/ei+C4UvzI825B+4X9eYGH+2hSirJlArVWZ09Fsw8FRMculDYVtqj+E6GMfZGoLhvAMUSj26
IH/mJ0858c4uwnBqh7E5HWD+re/zWj4FgSVeaECxcWL7fn090NS+xPbxA+uhFVCmHdzemJY73ZIccWlp
cctx0C/4pLuKCUs95cT+FqMdA9reFgMVuAZZ/eSLYfM9ISiywGMACGhoPzBMsuJmzv85myytC0y2K95F
JR1TpBtPswXQJNDGAtu+iunZmxsj9RL1RljjSPx0hJJFlM0F+fMNEeaOwBFNUCFjvZTodteH0HVunxhJ
5CbR5ejUL15MEvMvcI0sHi714Ejz1zm5ZhuL5hEN41O0PWw4icmMA27peccxnY23h3+5eGdKynpMa2lI
xmxQdMWvYrgrk/5x/VcqmFBIaI1c/cQ6oT4/lMnRoPSG2dOM2r+NMeV+Ak5/+5rcQsSeoWJ9zHUbS+iF
cuvZn8I/+Ps0OYvbMUxrJqunDqF0gMRc2gnTZrySBB4AXEL+/+alzF/GdyP5w0ikKSxFQo4fNWHI/jAJ
nMjZbsUamsWF4qhzsYoMZCDIegpieE5GbdHVWjYasn4/UjhSx2oGBZKM4M+X3eahJuEpxLH3lX5fS46f
eEFu8aNLhrSJAcjKYpzKS6EuztsK5rA3C8PdDZcZ9YmigT5FaCv3frJD+KA5E0YT+krk3b5G14wbwSgZ
Vq2HC1G6wAGI+R6idwiZGQLc3jb1dCC63pMtJpMZQspC0+2HDVm0TJyUU8XsyyxQ8men7xci8xX3m08Z
wb/DmdFiqazysnNHrPdKEkJG3ziGCcfQVcPLfGt2icc1nnLrjHdbQsgF7PV0wkj4rUBtApJ/4dGdGc7G
P8wSSBn6EeejKGMUDQTLpSGf2T6QA3fy72n8NGc5H0HMPL1MLqTf+GL9RIYtFDOtpjXgxiRn7bw8JS7h
3zhr/LQu5/kBd6JE8lya7mbZdrFAWd7OBb3RahUV5ZAtuTOCt1Fbsfw0BxkB3JMvtfXWD4zSUzOBFnnf
UBYgYCbEPVHrpO6k9yXKLlBJEBckkxveVl5+pyoTXNBHgr01mWf9Gka/HldoFjPTO3uQkLuE3nWA3F8O
WOgpgq8cxMa192QNEzKjRVdf/glgrIw8sOl1ybxgguCFbiBw9w2DLy3KKl/x8AZ6ufRjqm4QDtJKr4U5
GtBopRXch64sBs6sTQwe9xvT9u4doqABs+5bWQ7Sn7/iLQCaBFLpvLcLjIEM678oTtQE6uvQX3uYkC80
5Wc+TAXV4Z1U+TTBA0vLiZpGhENuSHjAJqgcsotME4EzHx9tH8m9PGpDkPLbOEtQP6fV2MnIHm9vkf/v
cfBNO8P367Tn1Qu9lfJONdMZ7MDOyCIGklUTIQ/XXAS3WesmbLNcqOqENlYcgAlS54GJAYHF601fxZ7S
nEBjYKTcHQ0Q5CmCdHXV5fWzrrLGF69Lkox52kP1ut6wH3APM7ownuusD00LCr2fBUXydyzwKRE16z0q
1XwEFDMEWkZVZrBqLOaInCpS5E2u01c435+4TatMj5ZMMoBXbV5KnOWv807zc1Qg352N5vEQneklwir+
czCJV1lZYhSb0PcS1N2CDCO2tW2EN3O26hXT58ucubOLdxMePy91Hza9CxQ499+QfDGEL/mmWuS4aa+q
/ZCmOIFdp4n/+pEiegHFOUNPPZHDfTpcIE7HC24d0RmL6Ipco4lCeAey2s6GaEmNYzX/ZjW6nLF/IX7R
A5ctvldTsvSB6cvr9EkBAZk68DuQCLtOjsJiD8YJsBSVJnIHBCVUPVQOhCcdAfzQdPAOcHvgqDt5KgLF
gEnDXFwM5nloYActsOjUEy8DHt007jQj8oqHo5OaVRkqYZLTS+1l3F2okGBRl+5rPNKE6KSWp242xoX0
iWkAFPTeSZvttfdrqS81ctaWWaB65RrWrBCKK9m3gJYjmvyFtHqhGS/lVPxsxZliQqydO4DAj9TYNNOV
9Bpnkma3hcoKx0vFoShe4zd9KCQrTc91ibYkFUNlhK5glVEyKiEiRz4K/fSIkm7LrQBTJ0H4daY3crYQ
yhbLKCWPbJFz8x5s+ikEUaTFNm2gjxlMV1yF1Jcq97iN39v8Rh82ELpL4ke/JIQnBIs1BZfqWJpNPbbb
rUAHMGGq/HsB7RFtmv0iMOc/XZxjdDSqZV6fsYbTK1mmE6SbHZk4y+t9Fa2v5eMihQwTlIfhzss+ePq6
ouMUd5hTskou+bLYMKT7AmZkB0FHDAHt2xhOyhHSu7JQ9MOJ9bgnuYdtEVNuvijGXMMfKHnWTDag2hbP
6mptnysSSyV8WMAGTHG8CoXMMmn97p4/U0Ipm/0aEZSVkY4OiDw2ccIVuRiZnxRVOGFTtNTorhfgj+YC
lhE1CQCKFnsbWVA6wEJSGV+wTYBNjyrjNqJ+ChG2nDS+dlXiL3MvqaKskhENPZP8yuM/arpNnnE7qRgp
HJu5OQfmGB5aKtdR8l1WeIHqwNXIs16D4VvIEL+tRGPEqYA/ZTh/NITLm/zXdxrXhOZe0q/MV0fx2gFz
iduYoM9b5U+8qyweb8zZvZ0bZMw2KbzCxjHY/Dg3om9I/d9SCdJW/xKx/5Q7h2V+zyZJ6UL62lxPRPb/
pKa13Z9FMBcVwu/RxY0yW1Eytjj2b2w6eZWfmX7T7dBSPzZrgF8UT3f9AXcx2zS6Tad4SsZLx0Ag9P0s
54Ub5AYgNvXsCAkoqdNpLdWc0m11k6LxVejkaLOWXCFe8F04ouX4/xXDQZ+vCscdPoVhe0A/JvYczjZI
Yz9GTZLTcHdpgmJV3jySNAAYacfh/Vja8ai0O7gCjGFDZsx88Uh2SPKZOqDHqLuEQI9lU8F47ym9l98h
4V1fZwAxYezBmJhp5Dow5OxDVIzSp1EW8JZkZburxtkCmEqvH97J9y/Tv9xqUD3Ski3obXJ6Id7Oi9XU
M6IgNAi96kPozQ/nSYp3SSV+qi4wuhsmR1AmuwOj1YB1OS3TaeQgk6z1vlL53mpTHK0t7+fMj2XQ5/Zr
2BvNSmGGlaHt06b9Sp4jaoRFi9IIs+nQF9VIVV7P6Hpe/6ZMw9mAxv66+9rzIjQAqU8jVoP6QOHOuqVE
eknTqvzhw13o4KMeXcnW7iGajXhhpmMjiKAtg7bSMvlCbyfZkuXmAdcPKi2T7T2Bj/C3XlP14rT5tm1C
Ziw+KGhDXeOQcq7mzGrlo3U+ia/otNKBZS0Nxoo9caWQuwsHyJxGfwuopysyErW6tjEsLZSD3xsj7+/7
ZHmMCIjHGNw+WWfxoZ7x2wiMd7EuBEh8dNDyL8K0pSOstJKOgTd6ZRYaKxNjGsGaEixg3YFB0g3s/Cyz
oifi/mB4O4S3z9SYthCQ5T7BiZNTCmiH+b15uJwZOdStu3Kd7bcrYebhpV5/xn6o3EBHMli6YtZqmZX6
cy2L0pgH/nFbWtsYR6RSJfpwCs4oKiz3GAX94jt3edgMWsPr3XoYDw/K/Ti6w00Zbg/Qw22TFOGY7bm0
1aVDYBjrx0tSZ6VeX5VCXKw7KD5wVDx6SrvJfwuB4+dEA26op3U6XXirtE1EuPwqse9DbGqeT4JdbTB8
bZB3TWJw5z0NjnWKPAA/SIzFs6LUf7X5N47EJgWwwTWJzxhmBkSPAJ1VkjMJmzt3OUrU9k7qb8L/WheU
HIeaD7f0X7LVbacrvoQv8tayk/9n7DiUTZO5E/jRuUnUAxJzN5mhtApr/LRJWIeUu0FjQie0PLtBmkRi
tvf71IC2SrX4Nfb6cfoi8rIj7K2nl4JT1rRN3aJAAiel/UlU7YTPcLrI2id+VjGybJGMm33Dkv4QuQx4
7Q6bAP5KzANiUoX5yVvf1Mn65DxEuxIOqc34YKh+hLvaUqRZaORhRnvDfCQCzUgR/3H3tBRjr66Jigza
BG1SfpqchLYlk2D03tItCwkTnpGSOPemn1qKe9csgeLMB/aDyhr35CaUhehSm2cOiGrdryxj3AqVafEE
cOD7zomVFNVaVJUIe+YdtrS08QHuUGbg1SlsWQ8cOn/RdSnO/4FH2MkaxiXR9/cW45Qdz8zfHecSbQp3
rdsxMdBvSyQABHXYY4Km72rVvQp7TirdaWjxvb58NwMaoIS3n8mSbywAoV/pqEE+eXwlS/d2QFauycUq
RlVpwlTi+ZhzG2HPzp8PTTvlxAI6jO9ldP5iP9pFwfEVfaNnj7IVIGYcqMaA3tV0Bpu+ptrb1etWexjy
GnJEZoB4J3olD5nNC3yk7NY3RS+mv3a6zuM58/bGfORDKKvYGYZ6BABSFe9ia7XFMSV5bKtoPETfVrcp
XqQ0Jgfsuhs/+tWUBuWvWcWSc3HAjHqUm9TGStpDWyw6n1rqnCMhiHBVkJJHBkxeYd13OSFLmHiMfRHV
EtwOxri89aD22O4HqULoxhtAsOTcFBd9nTAEndwqTgJsQr84XX2TqP7U7kamIWGoROUMHanKEyBOFwXp
GIPcCtFKPVaLWGhM944sfJSrXGhC+10KcYxTQnpxEDq1N6JkP393Zazf12f+6kTifJGuCbWGBlxLk/yV
wtjsQXAqwOMOr4vzUWZvMBjggTcjPG5g/iupbo56VzXJdUBjQa1C3mt97JsEiylKAJyH+jT5iUcHzRzo
ru6PL0EBLHEZCZTe+bT1Vv0VUKyGNnvA6GPLZRZQ9ETm8Tf4J6J1hnECZdpn4T8zGTczF1XhI6+WvXUZ
x6a7uOxxhdZ3VOWj7Aluaxbpfxhq8KaDwsO1ZGkTlIFThQ3GPmiDlMBYuMPevpf1Dd3Jeniko0HvKqU7
AOlvHhP41MAutN9uswfCIAuLTR11TbYRGvASQcyLv3aZHP1JKRYBwo2re/Q1y30pv+mFHxWf6lnLLNQ2
7FXgf31fSLccZaN8LGEZlXKCfttqitvGVin1HW3xWsQ0qZhJADoYVts1fXiWBjKFz9CIYtPmjbV+Y1Z6
1VsDdUEZ6SVz47AOhY5aTLJtQ4//X8VxBp7Gv8bOLgoJIqmKDig9UucwYALo5l6/0t+kqb003v+fkNNQ
pynTm0RXwCWc85kovpmFFAwH4STSCUEwpq4mvWkhdocsffu4EQIU4Ua9Wxrb9T3sGGzw3bQw0Hwf73v7
Np4LUAiAwF93ZZQFggH5r3fzq1Uww4GQUDk8/xrMjr8PZe01RMdX8t8GYlM1NUzHr3Br9KRKsJ3dRbRN
6CfqVQH5wBoaGIlkDdk2HPhR0YXLVvZQKU5fcK0i7sKx3BHWjHFaBAUkehhzGnD3qLDoJPBcuwcPKVCb
Msh51UPCAituLclgOkgF5/xlA30QMrQncCEfFsefvDbQP9PGR9GwEkOAl4Da+5IicCu4npW5qgpr1vgq
W9sYg9LXtI9OVe1AmrFvP6+pVt1phmLsSHTwKct+Bt1o/oj7XbaPVCrNztNOnSzf88fJYqor8+Z5/65a
vbtmX+1NZv4fH5zKpoVahjOK2//HRjSlk3RnSF7jZbN2B6GtEDZmNUv0nyp97gEnHgbKpEAG3tCSovpj
UsWVP1Yh35L6QqVkN9m1Wzhh5ZXDVxq3C7L20MioJyQjLKa7/dph16sP/0jEGJvOgv2Ijna2DcYdUc0X
+fo33LMeB/+gvVlzxINOj0F7FWAlOqYZ9NzwsedtXNonEbwmyiX7vMItV99dlg7BRvitMqsSDtDdxsBP
3Ng/APcd+yK8vIHHQadGjbMwh3VXst0F5n7l8gn9+n35ZitnV1+L3+eVxNIqYjPJPpmZmqsHEpQjq/LW
SAzEhgvsuOrnENn+gqIz3VLmZEz92fjLY5qbqdk9yx0gxUENqWWTXswNy4hhO9yzJf4sb0mUrPr5qqf1
7l0i76E7HjrpWxAnL9J6y7ZecFLDC1u+wS02/BRaBHXZzuKjAlnJsyZqQpujD1901lU7qfHJbOXmnjWQ
2QxR/Dmyhr/Lisd/aqKHIfARshkLReqbQQo9s8ngOhqNbWGzBn75ZspCn9ViNJsObAPIS+zKFl+327P9
K5/veYPORS/ujsbvG9fJmsrs+JE+KaulTtbB0WQuZRs7FfucKi5LPRPsxB9p4Gz8kV8Q2xHVZpyLPNTT
Rj5fJecJ4+45zxcHVrsTOCbUIHNk67FAdwGTY3jFQEfEsqXIesVmGN1EE21QCb8NOxu8y5/jSkO58bkD
ZXsLKYro9CE4cLNmCl7qm39DP/MQVasFeEvQMXyk8kFuE/+p/5ArJEayTBaU1AJe8+rKr7gbX89XPwxS
ZOJjVBkbcjQQjGRIJxYw/mZ5jTj3bSwzC5bV4DgXnnQVPCsKbXPj+smxQRQbYvvbZlWPWdT7prUS8z2J
sXifrjLyd7CRllOT3QkJKhBk0/HVDfPyoE8vEPnGdGG7IuLMvawVWELE/nCI4xopoQTLY3243U5d8vZG
Td1Q21oeG0K0LqLSCcLj0N3bhhXld2hl33i22yncw5LX4im7GRAR+06nQyBiMMVWpG1BghIe8iQjzRB+
9bv3bn/TTia7YR4cRHumM+XmIhHqhyCYFwI5hG6v/yp16i7AAeRFWZqHDeJpTlMzy1thnW5+i3MumVYK
zb9uhQDPqg1CM475sega3bBvirlKLb4Ved6jEK/h/aS+UkjENxjkkWz1jI+795yQ1dTbyHokNB9PuwJB
xwZLjCav3GuapSVpZlBUB5uJMiBB7gUG0YrMyPLfxUbpKXqABj+Cm88BGkvXAIyesSLCEXTv1NJIf4SW
jFYwdGi6lhdui3c7i5QWhcx9X7DA583GSKcGNIoBjsMcxxW9DRBrvbZiU1z/Rt95lbBIPsKDcQraHCCa
U4nZaYaov0HsHv4Kg3k2uhTUz/MngwoRQEI0gfuAZ1zsV84qpraNMcVyNu6MepvbkV0mCMMLeN/d+M+b
OVeUHDrBkpf3aqyJyszH6yOD+Px5euY+c8DKcOrN9S09i1dl4fkZvK5bBmbpsHRV+bzstMGiZo74ru5J
D6ADN2vvMujOBJZRWUXLUw7C+5RTZth/dCg7qLcXQ2QFvHyvIr/+DeVtQarpDZZ5s9XEA64w7B1cXOsg
YaFHvQlso2gthBWpQ7xQaxD+aJMYyl/R6oXPyH2g00inoE8vTMbpF3B1SrExWI7H57AKC2VD1E2Up0m1
9bFW4RPyaOIn1vCWZd9Wph6jSj0u+A7aXWy6z6rbr+x22VuZoX2IOlBQioukLetA0zsc8EdZFFcPbGwP
5YiJgpgMJGqsbSS4zmdRSKZW6DYxnxXr91FFj4qXboO4lV5kk7USH+TYTXTeK7ZCcUgsv5sZQLiL3+Hu
9IPvt9a/ddz3JkCcI0hzhCrfItnBv2m11n6kd7fEWctQNej0VA9IU5a76ypkVvGdjDqjhYeMjdZQqkBp
/2xmGPZ2sQFyG6PFh8Ky6LsEWNEcLrUJIOvnz2srLMAh60RLq0hMxbjiEz3YHcMZIsuOHMUlA4SBmwZY
4UXEKNmKxlyfemgrclusxtBnKIrHa7BHjqeOb72w48B/t53Wy6hgoMLSSFwzuGHs/kT6163bMB1DSuZ+
OzlgEYKzUGQz/4jdfAZ+BRrKOISeAkGX5Q9nC5DoZaD3qgVM+2b02eG8kt4+uik2mwXiNHfIoobI5Fpg
+b6UEsgTb8v7wwENitfA4f94HduSBxkv4uMq92Ys4u8BJX8wy7jmr2SX0QDaznz/1/w2HC+06qZFvkHh
QYaT8ff6LYQazw3nCue2hu/4RbWTZiPdZ8dTYjsp42XmT9r+yAxpxVoFNonzbRANRQYslQo4P2jv4eez
18PgRRj5y2p3iTjAxGs87Vchorj0szJcRfHIKgRHDbUwPWr/v2vESbIEytvqNYlXmolSEELeLa4RtdFl
bu8XN2o0tDH/5QCYuu/wTUHtprH/ZtFCCP1FFcsEdyBKeB8svDI8bXgCoArrha5iSPFhV4pxorOfWwTP
oKZBjEtYgtOgroAcZIASuEpjd2/8u9reKxdDbOn3w2UaK26WZwAT7WFTzuq+ZqYuHSTLxIge6OWw4lyc
C1i6XvHdhSJb5SQkAjTa24iGeGn/mZw+nDPWajlJ9WPIUs7Y5n3KKuAJ2upA2d59RrDlLfwAjyKCTxB+
YKyBLks0ZcaRTRmw5FytHCrs93ACXgcNeA5Vw5gW6WDnWaZzcWL20vUKIpWoAGtVI+vkLq0d32IJGtJ9
+U6h/X7/6cg0P2ZDU/fXFeTeX+0lZvDTHlgChXEUrmxl3wsIuIAmYhNh3F6Pz5k4dI4cvYYvsanGEb74
dqUZgckHsz/ivPL3TLQ9LU5i/9VPPeKAjr6MvdURMD2Vy+S7PPu7QdDSSH/SVEtKdWS+aIi2xRRFEPOo
DK3Mzy6ceo0KMzZcPkslBX7Z7ZZMAqO3rLmjaCXHQz38j3Lwgr89q7cSySQX6P+dD+LFnQeWrjpHKXu2
6geAPQOsJ8fnMqt71ggC84MXNuCCoC618VICcd0ze/rkwbd1q7yXBKL1wuOUgjoB05cLUuz1KkqrJATo
sLHf768fltDFpNOa7Smc3VSk+mYDqDqd6JsmZGF8SEYNjjtam1zeugGt44SgbhVa3fGexjt+5yK/cJqM
i5H7k6qIk8OkfsKpPPjJTi/xU93t3v+RhKt9p5XSBoS/5lOPwcDO/wVi5p6875SfKwNfrR+8mUQZjSLS
Ost6ZPmEFOAqICfQrKoxnFCBul7NGx8gEvWJ4RFclIREqBA2Mc/57TfnzsA9TnuzyooWYbwKjVx7r8bJ
3hkBkrwW9YHr+fP+x8bGkyNB1ogPThkzqE7neqTlvFtJaOX6XvW6LDrNWld+9WtSJP77HEOU2hHv6Ssi
bw9jReugBE0ijkuoHVMlFZbAerbfCZZ9RkstFA5KGfygDq6jZXI1ptEOe41jlndcHkCEPE4i4pJtKsnp
BhR1NYUMhn09LxoaYRPKrbVttYATI8GuCdCSg3R167xUwtpI008xe3bKOFYPPLnnY8WCoHSWCj1j2pPX
VDWlLm98HHM4OmoQ3SrL1I1EIvkvsZ9R5XmP5luZxC92GezbOksLV26RAmvW0npRmahY9jw1068Ou+3m
zQiZc3IBx8BR7IYIn7CIo6xQHd+097mTK/jdmIA2YHN+GgyuBkmo5fm+JGTgsXqWoBaMJh5m7OVC96Bo
CB6GdowboW4jVQn1bZDMXMCVe5S4fuJeXx6gxqsPFGxG/OYYMAS9KjZxcy365vkpMudF1sLHp421hmIz
MYisIRWktjLKo5+APwGgEk6JvGNfLcTt4dTQuI6JyGozTHiS8/OHqEyux2/MLelgVt3ZV/knoNj+qqGD
cRdDIz5GqhXk8PYsmASyQ6+o8CE0/xeA95i4a1Pc1XL2wNqYVuN3bQJ2SkTaKJdOPVVlF5b5aRBUw+up
ClnptMTcwm0SjJABBWlOvZkIUd8wRUKP84twMf5NTexn9bWSzkkakSB3r/iVzVUMav7SK5tnaFgM6JP6
UnFO+8P7hdmshhbqLgDXZBS2j2YadIH8fGxVKSSFUcqeUJ/a44+GNfLgq9jISUPRA57c7IV4DhQqlAjj
//M74x0ZKb1q+ntwzAdA8UjWwBQTuL0wuC1cWgptZKkC2/Z6+vsDePWVR6x0ky7dzaf1nz2PjEG3bi3/
vdCe9yYwJL4xOqQapFnxyfoYkHK1aFB2SHCV4Q7BigMT2AV0JHEMbnZ+9gSFeLU+spmZGPPBu+YlBTa8
HPyMlItbEQy9aXpielW4nB6tH/GahbBXJqz0L49xHvzwmlRsLU5W0BESrob4dGGIob57Pdj9z0ZuYpRc
TOltxNLk/Qta632HkwIGyOPr9HPypexGl1aWo1vYBGrh4P7v59BoqX3nrv06jCCjcqmjdLKx27uiw/T/
YytkmFA80YlgvZ/dhBT2857Rn3ydasAPd2qNRdz/nyyn5f94w4VjusxM+6JU33GDgxAVIM1rUdaycDTz
YoNTDNYmSaILRisiyRqrTHE1bpdUEMUyapReKAOJSQEemMcZMekCtk+sBKDDkBKBCIlyWyJdJ3IedMRt
yxsYrQHIg0yKvyKIW5FkeX4uEoXzYWXMR3KML/N9aZvgTsB9P+vW6flcT8NVzKHLWKtVyR7PHMo2/mN3
cCgnXDUnCiVA65Pj2piKrl1T64+IKRkUC97D/Y0nc6FVqdxZghzSwulzxFAWWbSkY5Oa7pBqm5DOGf1t
IDLqZiz0/tygdCiPS3l7OL2iWsO4ldP2f32UPnERiASDoELoLSGUdHuSGiofn0m7sqa8UJpSMyYu+7I0
iQZL2NuQeMMkf7lOYsNwVCQ5FTTRJaPVTimSE7460fGfPTN4ox3xBZ65qlExz7ukBcpLLxKgIjrsqUMo
d7GcVVDwu5wMaGMPPVvgbwuDFf2wGVqeDbUa9ZzzlRQjB994Basdn4QlmZ8SoSsMx5+U/TKI7CTjsxWm
C5l1FMBN/l3qNwEMuRXCRTHbbdzeyo1y/EH7bL9kIPFlIo8PUJEvW58WurI8vnDqZbLzJsriLPRI6qRa
m3yv0QLN+1EVPLvhqO+nVwgk2NKMxWBI1Yll5y5fABPyJZJOP80zrRMS/SyYoKnHMe2+xgc6oq2s+3Q6
oklBKWG/bBkNQlFMHmx/ZmAlJhzB+CCpxujJ7m6R8E5SNrDHKbx2ml7PrhPS2nMUUvVJB9fy7/0YANeQ
RUdNNMj5XV7ijM9Bdj60l/dRyfR6XtQkyAJPKo2U9biIV+0k/3k9vsuIZ2t9jPK9HDwUopEKnrfDb3G0
uOaf+qsQyQqF1XigXa6/QL26ITxbwRoXADNBumlc8qrKD30f1SniMdQ+lHVcTMTx45TID9IYjbP6lOOO
ZQPDaAoqlv15jWnbHCF/cbu92RPSIxZQ0CB8C5GFg0fGOsTbpO4Fej/kQteRTzw1yCnva14oOyPH5/6c
Cpg87IzhXO2PhhQPcWQeQscdHx4+OBCx7MI10vaDYha1phTLgvN12ne/9f4+jNTIIFxR6XY24TBvmOvg
yuScnoXKNkw72Hr4yaSE1q2iKA+FDTxL0I9vPTOHGA2lCRsXv5zEzTdLZz+T/wMAdza+n9qFVk9WA87t
7UqHJE+kkQh+aP1N4Uftbya5sEBKI6A7usKRvrTMQjRAsP9syNyvNcghWCUW5kSMcQDAJKr6LmS7k7VU
p/YYQItTLhQ5lEPDIsLGjh6JNC6TbnEecfs/UdetHWEC0hP8FGTGLATzm2kJC0Gp9YRRuZCwzZQi66oJ
EraWDkrasvbQnmsdkrx2E/LC5pVshFV/RL6zBsDPSj6crGNcDAyihl5Rmp5L9PHa6u/Fnd6m02bT5KKK
blUgJGwFrPfO/nemKe2I8NZo77FK/q4s0uhY3To7TBPQ1ywnOgNsYDJJ/Em3fnRAmo3K3WTXQPkQRk84
vJg10ppv5jrYUuTdgIOOB9W55qy0++69P1WnAAWP7oVfXKpH5nTu6iDogC2uxf+BbbPmPyy+6s/+KZyc
Cf7eBrXivZ4wNAA9wvwuV/sfZJVwbyhEF+QX243YEG1hruHvl0oGg6zhVikNrx1n91q3tHoUdrmRuzOr
iNj5skBESE2PpMDrpHHYD+Fx7SmLUipwGUz8ymo6vcSZq6Yx3S6FulDv7ZerFRf47uTyyx7BHwsxrwBu
/xmDlUV3IMPC3K+Mz6RWmcwJ+mQ7J7PRITx3gS0omGIbtSAuwALXW8b0xX4xM8pBO2H9xooke4zL1K7h
pvJWI3A3dFa4hGTjNNv9XZ1PZTbhXDAP2mf0LViZ1Lf62soLM6I4M77L4NGC8ByFFM81Qw9nzYSQ5XWT
MlBxTUv/8MNrgrMRRq6AFuLWsqJAj1tdetRW/g81cgMjDO9hWfYYL2PVpmjkrdVvsafKZ1MKCUUw6pkg
kASzJgJEkcykrwqCsGG0LHLJ+dUSoUZ1Os2fWMr5N+vMJ4lg1knD1bk5h98+KXksq5BZK8HPi+NIIBTX
XyGo7xGSvgR+dF6c2KfC+BLItIfPUOzT1xlsmdG4B8he0/l3/RXGQs1uaKJEDUwgtHKQ+YcfFyv79mMC
RN528d9haa3KO6lrgNI6mwwrB++83GUqJ2m7b26LdRadAZFzRjiTyyYzOmE57c7PHmZxXjNEStYo4euE
JB8BkYTdkZS+YlM7Mu+aDPiRkgrpeiV/AXENnWDlNoznfcEcUk3twWP2/2Oeyc49McSqLqWy4XKcfqd/
sLLGRwu7af0qojriBpUJkFGejJqieUBS6FIyRAf/R0cQ0MEKya808fogWObVaL+ITQle32TOWFCV2VWV
jNLuqJb6naR5OK04RPfjRcja/Y/vdOIJpS8aYs4rOf8olTxQ7j6Z/Y6BzouH4sSQXtGPZlcTwwlU0mdI
1MmfExTB63OT9k5pDOQeIILcsLqjyWmNQtGfMDmT1EXk4bEYmnnqkc1cYylMhVsQQEVlIyafJ4kIi/UW
X5a4RUMOIPiqxKa8RcK7IAqr0mohmqgwnu81CnEkh8SYNUdZDnwZi+ue0sDAw5+z27zkJ5zR5IP/p05b
1CgoG8IPehTn+0hS1ueWZ/p197g46ZfROPkPT4jtCRrye2P2akI62wZLDHUeJK4HMApdGOq4LRh9glDQ
fZdD7tdeDKTy6mLF/RZxCyQSASETjliR7NCPRymEA2kBjrfgJcZ6tjDxga8BQkNc8y5OlqhB4KRtQgWw
GUdsASo862Zd56tlC6j/wB2VNVOqOH8W0NnGec33A7QjtyxdgjmYFgLOJ66WIUw9apUYA4WijxkQ+H0Y
CW0e1BFtQV2AdKw3hFQ4NWU59drP/XLnfwO31oej5STTFCq+ibNR25ZGdppjLhTrqTCcgkt6IaXh/Ad2
VHf+rDGk3DxlpwUkzMHYbiDzEYZVHOSLh9/OBVHVrHgN2r0nstKX+ZcAZ1NYunc4JbVHiaJqYwYMQsUJ
8Q52FPz/TGcdQbs7umy8J/hVHmQD1e6CvW1Ny7d3qGqpEvkoXasjjWRJ6mlWbKkjK2oRcM+K8HyP3CBr
oSFTd7plr51Sb1f7PmlKMewFioItO77y3wTFtgipNuJ3yBV1+VYebtxXcelDQ3phRyFKsCUgAhY8GMZW
ukxy2+XIHwlB15ugAGL4Jiq+atBdK2YW580WhKfHbmqXcbzHUca55jnHCvdipyamEk0UpADBLFe2DdBu
fi7PRI5+yMBTyctckt6kEmEew04oh5MdtDpIVQnjgIJqtNK4XMJ7GaYZY5UjsVRIYs/twHslvOWh/vbi
9kRBXGZzpWez8AePAhb12PC8ZN1FO0O4MOSl/zaeYh+KBu1Db2KYq83YCSvExu0Sf24Sez6Iaerid4aY
yPHyS+3lhjuXABYhXnmyfwP/y1StAyQHMnXfrfXeX+W3aTRGFgWuR1QuSTEttg+CB9cKO92Qx5DsX0MF
QLJ4WE+KA2M7DVWMJUB/MRQta8InJFhHhz9w59+i2acFQ1FeLL8JZrHGq+yLNHI0HhJmef7VRDR1S5Yp
TCtCRutBks6Kq3NS+oG4egiduXkiyBdAPi3GHzZpOkf8EsTr1617YStvfi8FQnrxnTyw6m3C4IUL22vN
UzAyb+HvbszycwFQlzfrOG9q5LDNC+8AiotRN1DWRPCM2nk2KkRDENb1prf1in6DRJkrMQt1E2HBH5zY
sPfZS4QlvQVfI/LS3k0gzA8ddXP+SQ/9xBxjBk1KnpqSPKG2xbYoxX6GGNmqTNJYhelfTfu2h+XV0siC
A+CCZ0QSthIAZDG6FT9EWXksnGQ6gHtj7Jl3SzoNn2vDJ3nRvpTjH6PrhPtTL/6x2k+ZY4PbcYAOb7wl
YXp/LayRjdnhiEVilGMFJmU8/XIs72tjZ9NyD103bX/Qx21wACDpRhwFRmmrH1wtUdqT4jMLKadXN8cN
b5xRim/4me7HxT/jFXqUFrt+vZk3V0y/dv3EXn5mj/gqXQSQcXN3c6otF0/zHKN8DYDaxicV/KWMlm1V
NzoUpiWmXXPqou3vDL67Ji90lWPrXEOpHtbtr1pItBNOeD2jX2vxSQKVKo2aqQ6/U9ugTPgT+Lslk03I
xSF6SL+Ck+bCfNc7WjVMdTCwZK95pjL1TR4eYcG3A86UaLzVXE4/Wuukoqp0YeCQssZ5N5oNtZTblzkQ
w58JS4y9mhhVWSc7XjDh79+kmcPvNoCaXwI0uNiSe7amrNCUm/9s9Cz6EE9Di2tnkhIqtScEgOAzduZI
FB6epjrLabpwABqiYKc4Lyo/7i9ySdC5U4MoBBSCw6KW2s5UiQ+rhFURsio2tRu8TbqE3J6eKnq9NCt9
fIro0N11JqeywpCypuH6gkpFk4aCczANfK1DARJvGeRVChzBIjagBHZT9MsIBcY3RW9ZYLkLt668kVj2
kO0A/cDWipkSm4CPFRwtijxTxE22cSX+eb4abQsGx29h8HuwqW8zB6JgXdyvyDcRiCowk6znbAdS9dfU
hTzL77K5I963tCpLbI3LzU3iSLoNWFNzodr3JS2IbSIerwi1EV81G7TWY0npUDHSkpWi6D7zdh9zyiRh
CTgeIfl7CBWuYDrZko8rPTRJTtUCgMDklHznH5dRDmsdd18fGqqYU2o3x5x+7Aq4KV/fphS71UT06wPR
vs/d8LDItuj9XE19GIGwFX+zv8tMNVTyq+kFxxr7C95Iv/8M0NHxc86FbSp2DnZlCW55bn4Q83KjXGXb
Ko+G8kGhds9BGUcYzK5yYAqPT4Yg5Sif6BdA0spRsyW91K8C4kqayBQmpp8A8I9P8hS1A1GJj2kn6UCI
0JqV6K8atNy2exJ5GpuoDg+mLc9fvOxoqhTZ+Q6aPekNzRXRd7YnF72NVH9JFEuQ7WqOxUMqFOkrqw96
aqT8wSnr/HBVTwKOWxGb2ZonaIIoyQwFXzTxX9TrA+3wljauE2yjk3llyejztrCCIjqZp28cmI5G1t3J
24SYKUa8B4p8VoQpF9s7Spipps4dfqnfN7jGUbxXDejLUxrOPIaFE4N49alB2cmPN5tjKqs+xLdOxUIH
2R0kYRd7Evy2vUg5QFxGas7ujwKQPK8ILGlweII5+MhKt6VGbAS6m4eRHFaYCJh7ALEef6aRak2dt3pM
+9txm26jbEXgWGdRIWZdWlOrNCmewujKERTW+riR90BUIsY79SFGF7YQ6SfzSU4UkIEDgbhZJUeaMN6p
pf4VssiPaF0eIuHPUIqsqgQsVn16le9IhPGxQ6n4Ovs1KGQbDpGDG5+NRnkrfkE0q9+ZQyMc2rG5j+8v
8bVH5a7bdYBYFMJ4uI77EzNGcyOwflPajcyHwmydr+9PTfO04IjqsGsPKKQazjboMKP2BzvJJ6rvvCpu
F2ZQZv5++oRR8QgMnAULknCmz1hX5L6ZmYUfEpreTL8rYTVFgtUbDi2aq5tSI0m5NtL3dxlZykjILPlF
35bQjEUf0xSOJ67WfF2j53a1XUpabcm0Cr1LqNE3xYISJbkpz0RqnWYxXUcGhM1n94zId4xbu2GjVgM+
PWsGwsG+cW3ZkE7opeUwTTfI8/g1cAyncYEZ/a8TjlVwKLoJoANQaVXnfc+GSbrq4+VYAAUiJWKMcddN
6gEhFRXxu9rYSQIXFttbXjutDwjkFY72I+W6xIWjEHJIMJZ3sarDxUHJB+uQ63uy89RYs2T05g4cxfDY
xuWMK/eQhsZEv9dFdfjXDpVmEe42HKTlww2yThGiToxs8sd8HnJf+lJ28MmuxbL2KE0NzAgX5llMhnZY
SoXeKMX5SVhi69XFvyXqYERWnOsqcZqs/YCdkPg++/K6PtxtJ+Pl0/IL0qh1w7ADAsxx1WcClJVNgd4s
6mssCRTCP6h5siVPpWRo4+iJFSD95piG0lUkMBIjKUdRn7EVbi5dhW4KRR+mKT3/s8LUPa5GjJF1FMQ/
XRpmgmoMqwCH3aJm+Bd5h7H5a+KL2T6jO5qhu1/GT4lkQyJB/cmoHgUP0jrMBv97nZ/wLUc7msGRwNTE
HUTeg/QoPttQUJvK0ZoybszkJxYAKBmw6Z54PyOAmpAxGht254xsZvhcT+nQjybXC+ggSnlAn/FAmxDr
HiagXa0S38qMOblGsJhHgbcK/neuFNxo4kF78cmeHTQpcVbQonoyOjQslk2y4Wxpt+VJIiciihJwLylf
Mj1f3QE8PKmFc/413zrB2hCNtYznly4hmF+dC4DFLdaWdeX0tGw4RC5MN7eWQqmRDfgdMeRDG22TU1m4
yCP4m89wq09BieLuy4KVVU7+SXXlsSLEyY3HSYBrOU4rappyCO3p3RgwTsQHiz5z9psnkvyC3X4ADsNA
L2cDp8tb5+izsLu1ddPzT/Zc2eIRVKUbjZp2MVngoqMDQoTbkaLTrzKt27HQPZ0i89Q3iN2lGdDZM4mo
M9I5AA8c5P4UwDvvMfCr/0eR9SLXciX2RUYr6+JeYTBEH+7zsOTQzFMDsuyQDt5RsgSX2heKWRSlq1kB
wcHUIZjY6Ol2DN1cXNiCTyt4m1lVgcbovncUxuwQs8SmPimIdz7GT80H37OpuqELCEupa/hcafjwtvek
nDL3Qrox3n2GK1ZqgjIMAqt857aioQr0/2fDiPCAWXcXitsjIsiBu0MNApkYpztPm//emHDrAHeMr9Kl
3GQ2yJ6etWhm3p6P58hE+RuibRrUsvc0OnEbEcneT5odrVqD4hwGNuj1vXDe2XGmoXHqQRY9Ni5VQ5Wb
FH7dSRh9ZSg5RcjGIzGcsyFCuNKPeELA+syNPLJX2J6Wd+vS+o50nPPjDK3ebdlCsQBh8hMll1ewdl8F
K+W9KJ6dcSVuGH/x5sVWAmYqKhX+yuhiK8l3rb/dadLdf8UBn9/wEa4f2lS0ZUaLmA3Oiwbb4nv9QHUZ
X9R1vZyYTFVAYI7QpbG766GkpjzgmoGBNkpvtBLLomoLkojBZh9byqHswEaqTKXGYlSCmy5iY8wcsGr7
51mdwC1VR8xP6psrDwT2p0KAOJT/Q2Nf1zBMaQtCu4u1wLi3yrlQ8qO1eQeVuHhd2qdaYZG060XUKDZS
3gerLFewyEiQxJHcfBZdogapF7kpEfEeeLhLMZsMCtPLECSV6bnKdzzLRpHn+iDqjt8aQgQv412KXNcQ
2nO7bsf03dG3eihj5FffuWT0Afl7SBInPSolzk4UNQ1TbdbYjfIQgyf0gT+Y4U1qOBIOdCG9gIdtKw8+
8OAmNvariv0QjH/X9VcGjNNu9oTLE0p99OGLUdzldz1VyjEBqz8c1IZNT2t06ibeZAkTSS0DLPAtG1cQ
J4CpDigoG4Wq8ByKKwDud3qecGRmKTUyIzRs84fy5pj629aikQslGl9OZ27A0/frYPu9x7Mh7kYrQ9R0
w5vIWhy/XqEFjWJ3BOefsg4zjxMDUZ6bp+lv/XosBaD3oNcpJ+V7shJvr8xSOyF5rda8kRf12xukj0Z0
ORP3q8WWZ6YbCsdhn9oq3dwyRBGk/N3R+hHhaSZlMJUzCnDBzKQBZ8y3YMaDl7/Thvg2RNJb/PwsZbrG
9yTPGbDmHkOczHdritXNmhJYRIf6D3D8ZiBTu+KdiqsY2RjKZz9x06AgsNa64mLQa9lr+pihRdeHKGQK
9vdagqGpBjzLAu+utESzoIS5Gnn/fzg7uSq+8TfCfDBnfr3iT0F5jqGqLxCYCwXVHZSIEGf46CWj6QD4
5LBZ+MLTArooXDLvWBlutgzHURzffmcKILdcAnx6ooZL4rlmcgaYFnOsQqGFcKqHmq9ZEC+ZAUXKenph
yBmwoK1YkspsWXBogXEzmEA/4zyD6IMqFbWJwYcYqLlPqP4w9Emd+7OfUeMLYQRSmankWJGN1JmN599l
2ULnvTDQOORX1rzwi+dDzxLDwDtUDgd8AfIJC8LzRg72W9o3GbkWRxUrKlZcYjaLI35kb8z4hMYXaZqs
S4hdZczDMvuMALcPbbbkXNzNT7pyM/NDOJTx02TGItAiH0GvKC3lNe331axxDryCcaouAnHAoKEz38UI
o8dLp4onlCYkdocHnHHQvL1VXf9EdUr31ecexH3Fbmko6QbOdo0bVIhy2pTFR5v38zsz/11tXOfLIowC
xOaNBPxMOQ4J7Un65FyBYPU6slYKretTTY8quQdLRjyL8ClQyXk47rMhLHlYPMcz+Ze/x4vjiC6Qo9f1
S9M7gyw009fG7eOYJL0LH6b00VWIvigPLcQECJbxepUGwvEMup4d5IFYZB8VHF9q0z+ZRd5MQnPj2inO
bhX3vHXqlzAZIvHScPuS4YXkQyD9jVH8ZJN3H4uIVbbuX+w2lVQQE7H6ejuDHSfBumCzJNM6IufNyt84
MB49kNvhisgqF1TsynZWxtxUnvEs4B6yngg3SQUDYEHVNRR3EH3H/1o7+PS1SfHxzk9lgks1MOf4SyXW
+PJwb7iV6tTn9ENZmnwdh8DHZXcQiQ6iqTqGLuNVPBiviWfQCuHoDPKqS/Okqm4dBF4eFYEFUNBheceK
9bMWydJjwVGAZgUzkpAysPdBH2ZVeZB3kPbQaJ5qjgcwgHVmLYOdAQleXnFXNXp+IybeeQs2WB7ywvol
0gelLdLntVcAJKSaXeEBphRQUVP7l0d0Zai6TgQnQPNoVkyyHLaMoH+GBD9cvnkwykUM6wWrUzB2zs1k
dgwKOoJv2V6wMEeOuftvK4Y1+vTHDzY8Vzr0kuF+8ORxW+gME93BvmaFV/elgfD7VfufCmKcS58tsPHv
UhhjaXspgQp8wc0S47kvpMQHVlluwJlKS4puHYzDMfet/XzKjDbH1828ySS/x+zODBaNeL1rVLa4XFqu
tBxlgiKtyqpFdvMkh36t/pMI1qahGDcJF1Q5xT4zW/8IwG1nQ3WBZ/h/+wJIY/D/PdtebffK5HenOuf4
SFtMqah3k4OX7U+NR3xuDmBXTDxR42FYKN7zourDZndd8SJ4rhGyG9bGgDdipanoTHu0VPcl6x/hXcyJ
9Isope09p1gVWofCrJOQ9/F+SuVp9XeDHwpSTxgfDZCanQl9XXgeCEXTBJWzIposLUxqeX4b2yoLIfrm
F+JchxONXPkgrRPkbkgI3tofR+za1gJNOqFn//eEFg9aXEZtN2Q7ISS40pr2PCNP1mf1JWLdGZHaNBRJ
grnudlnchAp4iVJZ2kY4RyDAS2ZZaToj6TJbhA3wnDYY6sfx7jZ8fhMaKirIlsF3tXBFYrheegZSCGLh
UiPB459o7J1qUqKxOyJdmYIdgF6T0JGwY6bp79lA7r+9y4ThpGHb+ZYTitNWfa9mBRZNneoc2W8y/9QH
4RjUiREO0I8rEvPMrgD4o5lm+4kgyaeZIp/fg/CpXAZ+gBD8mmGHhPfVdQSRpybOWcenImnz/otHn2nB
oXs9MV7RlY+1NCGncSOayg0pfzBDzhpGdlDpWLcGMUuPXalAvrV+q1qRYOg0BHKFeFai/zfL4kkSlAtd
oeFAtaNQ2bAPT7mvUVmUrOANL6gOehEYx5fq7hEyRDZpqURjsO5LL1h9rbF0dLsubo00iPoh765wwFY1
KCPXDTBddkdlw6aDNK9nim+7VixVUEQbsWmWZUwueOHmlqQfwpYrpd3K8U2UimTwkq7pfpnXrV+4CNTC
nshRh+jCT5CttlJa0gf41g63KWEYJbCGghSDckOL8b08CCx7t2BP2wOJ2chdKt2C5o+ywvwemW9RS/5P
GSovWxwYImFxvTAPAe2dZtEb64Jtk4KG7EnSxYDO2bkcFKjSsX8EHgMadZxckaOo9KqvzprAmr6aOej/
WFnMe4u9av0WQTZqIHWnEHaot4nqBqpSHGFW3OZ1smg4h1BrJeq8OMYiwGH4TSsed/IMolU8RGhOiQBL
xMPFmJn1CE99k9Os0nIayq7hftDLx0Eabi+thP9efgKbfBMke/vqUFZUlkXVSJD93rdB9n6UbiZFM52i
DkpLQS4LowwfxlTB3cwy0559BCGrUONQrXWN43ufcKOvUWgG7zl3Mkv6i15IQvvHUpIrTzisjJi/Ekao
yj0flJ3uw5nePQQSWLkAYaWss7L6YFGEHcG3Au6nozMpZFEIc5QLsvWsl+kUMWha1FTAxKJQ5lFStCnn
TwZQ8CUBH9l8zLJsemHlt+aw7tJf8tx5uvYLgvpkzBcKpaaYzkxTwXfoWYkYEXYzKa8zt7h6+sRT1QPM
OGYppy+DsMh1PimnBw41CWPJoWknKuG1sr/iUq3VAUwx2enf82hAZLtybi9s2mFkUbh53lG/xbMf7faG
xsxUu6nALpRbGyjQsnIBdTWCVeI3tK+Ia935IK2fJ2jQeIqufg0/hl1vcFjNjFIUywAUQ552ruuOtmLH
C7+KPvpMO1aBsIukO5b7YEZ7bB1vzrPwNGSYpnYs4eecVxRYDC9aNvyE2zmKd6QCt7oBHmt67J0bv/yl
rZuot39vAS+3ZA9aEx2NeHA6BK7EZBOOBF63udWH8vPDyaNaZGyFKwf13LvyU3uwODkAwRaP69n5jVXT
sXjNUZbdYV8aE4EaZCS7ikA1FVpWQhnqEb0szfJYLY9H8d6KZC028S7o5A/EyB9M7vdy19D6MHopmI8X
wL8HLhv7o7AFoiJMS/MsVn8xZA0IKtvrzwWQObvVgRiRkfTCdr1298HNM19ZXHju5+2b9v0JF0kA4kxb
hn0R9YPSCierPLD+Cf1ACRmeYyxFDf1BJe7GXMHx3dlsEmwnZc6P5S3srE+PP05OEMtAZ37HHd9LECHI
HMzDn5erXktHNq8w7VUZpJHiKDmb6sKrfLMiv5roUyloRQ7qh9375AoZqRfWpYWN0Jdlo+dLTVkL5fTx
QYM1V/uoNG4TMGkBG4V8xU9+BT9TvnoBGUyO331ZhbMtuVDm2N8vWa7JxtTJ8BnMJ3D9X/PcsLAm/pqy
zWP5VGItFGSFj5x0RhqjXblIu47+F9mABtvp4DOWaN5esI7dQmo6crvGVTySafkVZ2k9yZw5F0RsYNxV
vtsKs3fmekhRj4wUVfuAfiCmPblCmYK97fISh5tQdPdEnpFd8vm0zKCGN9LlOHi/QKh+GRUbxPsRFG/K
oFYrUS+U7Z9tDdV3p933Zm9Qe6z/9fko6nuSbk0/0PThCzUep1+O3nTH0c2TIAMRgYAWTy7pt2a3vJ74
UNn8GdgpV/qDsYbPSL/Uo2DjPh01MTSU+RVfBKdOKSr7/tylbX06aWK/vjEOIT/PiO7LfPHcc1LxI2g5
8NyW6imvAXtHTOJp2gzYvugM6fSgaAZHVK2DdKoDQ/maYWC/RSzAxCle8rAbE5TFPR5ewPnjh0X7RPUD
GSajM4mK4wUGgI8yt3CusXK5lNOQhz5xXIf7b4FjuhGg9uJgCXNRifoThDMU0W6r3kn6GixPU+Tm7jIX
F1j4lmYpReEx6Zaiw3XYDmpWdRv4EhFVXrQ/L1vgzt+hX/gkQEsUCiyVUZlkUtqIbm0kWne1ZSeiTb/d
4ELw6Ki4j+obwOkh+tb3C1QScBtjukkYiJ8dyyRJ0geqE1s8iwAszJnKYJNONX6BNBUK/fTp9PkPzAcu
8FUMwCZJJW/1wXkOz2w2az4JJF6ywT7+YBe/CfLuWJwB26aEh27FfbNXmX+yurVw8lhXcuY1UgLpBdzv
yLRTw3+whzp2RKQTWbCZfOFfwcmf5l+4z+N8hEH+Y4/oGDHcs47Xd1Fz6K8qV8GlFywY1aw1b1TRdJef
ZHJhBn4KQAq77U2NsuKnGRggKEWGUDwwpSvcH6kXbtYNq19KVsUZ8k1ttjlebE1yYKqPuL4wn9/J5PVM
CW0xm5kDfSzZAg4CPsAUAYdVphpY5QBb0zToccmCul08OW/yPhC9I+2yD2pW0LIR9m0EfzItTh6xiRg1
3AKqoaRFU5LDdyKTQPt44FYA2ToP5fdioZA3pdSWC/rRaGibLhvZND6u1wXKoaxPAsZk2Cw4xHccwVmh
Wl9W1xEdcMpxUmjASfXM1xbfc2iAd87WgKSBVhkYbr2BKcT5ZgzNeYMChzPf069UEVeZHFypPpJ48wDc
SuvUSlb1xTGN+HZvAjZa251a89d1O0EyIA/WjX/fBegNd8Ak/xyo5L80RgNsS8mBVukSEDrxmax4x3ue
j+7mNoALfx74tdFc2UdDS76UMhK4MKHTYsGFRG6xZAwB2P//1AcvHyS5qYXHQaoMP3/1XUzf/c6qRcqC
j2PRVECInHQjAQs6+f2pOTnkyOWNL/DjbLj6JDV+KB/bG2829brrWsFAiAQQD676EyV+P6JAmyQqzaBc
lDAI+fQ5QbpCHnYzduB8otWdKMAtBTKWTjtye/uoADg5j1e9nkWxJdhcFsTJHBZgwzwZlzqEfrGW9h2m
5Mi59ClKCOlsHWRK0Ge9uD5favR3C2ABDfVnNkb/su7V0YR0kCdL4dl8LljiV6DfbAvz1oO2ufBah2t1
4r+anC463WZ6qh/hXcrNFIew6ntTQo4WGMw3zRWmL/HXEoAj5pKKbSnh2WO2/a/OdWGyL9nbx5VHx9v9
f9qR/W/r+rOthbw0ArRvkbl9Bxkk/+MfE4BT2pSqyIt4W0m8vn/Zt7+Z9hk1R9Rmeo56HhA9ZfnaiTu3
b9eFWHFmy8zPPRWtB5PpjXpgkI104fPWh1esOQ0JKscGDosnjntZuWej7YoBLw/gAgbxh00yCL6uFTJI
JI6jMZXALlgD58V1YkTxONrjhBQBBZ8iQnJcXa1MjF5WDDe0IoN8N18o1zIIJ15xyreHDcY7lODkkBZp
/A3fLznq0FgwIjzSUj6xj1ITjZSVoTVew/pDs8sRKPN4ofHoetOY3LYWNnTSnPSktPIC+J0+dITgxz77
TjBaZlC4ouWKOT80dGdo9iOzTVbKye2ziqbk/3wDkF0eQZpjJmF2cwVegSPRX5GYT3anmRwVWgmtv+FB
Pvog7oWOlpQL/E5O0qA0nAwOyfz0fbDvv4LyR0kqnmx4uGnOnlizp9NaEXp0ED9jSPncL1dc4uXaVNTZ
+UXN2Hh8YZNx5q9nviBq29DOXLW2yOISdN32+N50Pwrk6fDPEGjQ7jC/c+LO2RKUF6gtvPBIzk0C0lhE
jPe04FtK83vkwOSjiMJWL5QvOnQ4MOWNNENQaQ1/62naewgRfCLjIMtaLhFPEfmSTWb5Dz/hgP5M5daY
VTfQo4jQKn3kPhKHsMq1nhEbiTrV51qnlouBHzqI+GsrO+MaodZVA73oM/Lt33j6vyXR9IcTWJnb316W
abOujL+MMbYCcp85cAU0J+1Ql6HXg7hz16n53pA30jey6Voeuzcnkom/Bu8M+csJaUoMrrUoIieI1W+x
1DW2bUXs+PK6AG/3CGrSCfxsKBVgcuAgDukJBTfEPl56j7VHCiKZBb0uTTnhEXQVS6XjOH05HC4HGf8G
JFAjnUfgJEkHw02xNVzKZvyhR4+UgsVhvG8Z2U2aHaQfFnLDoxwO6F4TmeNde1WDxhwSf6wNTFnGabGs
47CCxaKD/bjGEDTzqnf01pALlxxRlLFNtuVmYqI5Gz9V8Y3/MHbCb2IAQzPsASu/LGVMqyoDe2vSvcSi
iw97RC46TN5yTiwM9AvTV7HkJai1XjnDIHXjOuugy18AL66PNeOxMYucHca+/P8xmCJpomMUfm4lgx6E
vNK7ZsQgTHjdmsiIG280sTBqNCh58cSxoIL1agHwUN3v2sKjaKyDbvCNaQnSyKSAJc/KkSu4oToKN2OD
U9vv4//BHpOEYT+kUYuqfrNIsGXHwUZT9YEYU1LLZilknQTDUxsAdghon4zC6BorzInTzvyYXZzep+tv
DLyA8RSNwOrM1dyjC5IH3QEzeQ9LzHP38uWngmCPprjJk7npSDvvUGLwJIprT5zex/jJOa6GV8SFM3By
3TJUi7XtIw0bARnPsQrL0+Im8ofIKJHut3FttLCTcNSfYVEevk2Eg9HW5OzXRmzsclk29jC5zY7bvN+n
eSQOmHWD3RszN1qbJ57cDlv1IX9wHmhEtw09+KYQ8ERBfSdoC6A+XkVstYJDKJyLah6tiCtuMIBVwhZB
Vp0SUZOTxygdH8+yokLf2CJBnKjVwvjmhiZ/TtKN2K6FSk41vtblxw4G3Wf4xvaLIyf81Me27eYIbmhx
yIwYTTNm6V6Hq9C0NRevIBc4IpSUJCLowkIvRc76go0OmEvSdZEFeLsjRaqIBoXo1lQnXTnc5mA1E/sN
WrmREHr/mjQwng5kWgMsiwTc8ktHw11d52YAbXRYRfh03o7mGs79sUWzUV3NfHRzfjqyiHix3O0fpCkG
+YCzKsR6skznQkHt7Y/skuA82MtKTiv9kT60Bc/lwTcxY25O+h/bdQv2MK3e41QTCtvSA1JVVOn1S5fj
8r4ik2YUSbfFSdcGtFXfztKd1hYtGbYLhx+hEUXrK2Ou4ZT06cZkMQUVZtyoTAycbOGbj7AZnPd5B2LC
lgFdHVotQzN8C0KiZClq9Z/o0kyiRE6x29uhxgOdRnyL8s12qUa4dfMrTEhz6z11SQ8D+w+0pCkhuogC
ai0khJu17rIds8Tf5Ng60ItonhW7VTC7dONrXvtSFP+NfzZgjFfln0m0Bn06+L8hd2hkYbPXg7D0XjEV
4qJrqUK+YJbMh6FJx7piC1WLrFgV78PZghEs6t2A4mbyYGJkHG8Vyt/HKjF56tGETg1p+V8of5QfPt8R
z3bho+MeRtprpjS8dmd8UvwgSMWdIfDw5CXDwnC1UsEz0QimTj9a25pOpV8kND58xw2QXKFkZ1fRj3Eq
QBq1hWeOsMhYZDxfgkcaeH9NtlQH3g35WMshn0e2yKcFNqvVFmYAJgzaIvBQo9fjXdc+BwNyhE3/EsKK
3k+SdphnsLcHiMxrtg2L/lrP37R+MIE+o7FIFhCtXs2Su/twU1Lv3FeIFImJhmeLIQBxNFHofOxqXyjQ
0Hcyqlvg9RAlpP6qv+/EdzjFbQLu0Da7lgKXw0n8nAOvpAFOJaa2EE4VyQX9dE8DN9jAR60iAaxAW1FD
PI3ssSoY7vzN2TPStqG6fjQ2PzStUzHswvc68xewUWBYdx4wIErS6VTGOkfGgeqA40BfwW9/MlNpQPbA
LrmjD/El79j9qhiOosVP+2luzPHCdI8c4FfcY/GCSQw9dL9gngwoZomE1ebLKSCiRrNniWV1OOjdd21l
hpycmICLNsk0BPqJb571LSpPWC8yabZXK2owvKpuO9puQLleecWPibmPpjRTBZu2I/ZqGuom4tYO0J8q
pE6ky3LwlNGG62skZ+8AJLyM46hjHtvXp1nXdOe/Kn5+OAoj6F8SCNS/XSi/BFTzoikHoQbCnp5HLyuv
cpqh2QLbsDHdkMzq/zzZh6lzKLNegZ8h4RJGZHeYzTl89uI5SQCBstbm29JN9ja41bn58obKLH1fGeHp
cNTrpFWblDbvhhkFwvpRBQpaTMYOvHjkWRKIOGFuD3GCdktYnd+rncAJ5lwjpTbM6BpaH3sKgIjr+AkQ
x7oYOaIPe6LgvIRVlDTLc/jXkDlgEyl7Ui5BHpzDd34LkQBAvpHF6AD+Dy/icKGEUnGevM5cih4MR7q5
fCWtq/ZR3dt/lWgi+CdeiQiZXhQPzQ0Rcndet1p3YzA8OKlb6sCmk8xH8BafZgtib8feZu48HoYLeFAh
ZYgzv6o2/5ZIZSNtMUfQIU28iA16NYs0dm5Jtf49GtoFncFwXTeTrs+eMKMlwAovKj0fOoe/WzoNulnz
byrc3kkscZE8ny43zT8CYV8JU1hA+GBv1TsdL6TIle9vYBnQ3/8Xq1vNQOtqk0SI0IZikVpWgcgsOoSu
yfJNrb8hAOKIWJ/HqJE2GcgiWsGER5+0kyS13B7/RGvVCFndEGLsYuYVnZ5Gd17c7vDCseui6rBBnOWH
L2+ti2/k8JCSRvaoO4GbG4v+L/+qcDWDuVYVMU4DND2/G7SnbxyuweEeEkxAOB/re2yKdmFczHB/g4Y1
jtAKd4MEVEfL8rzUZHaCjXFwDRgLoRxcy+pRpme0NV3NYwpg0lyEcMUQrbLwPatruVPahLomrbj7v4Ii
4sBYTyKsyVXRtvyKxNH31MInRMLBwRoKwShbNr6z4FlKwitAl9Y0HEDc8lJTberb8YltcYutnIKBRhBb
TJSXum6fBgUVvUl4mmpUSxr8uHHYvArSMPOXSPMW/V7KTZZbQ3/SJCTKgIdrWuXHXde1gVnywOPcXARq
7ZZMXED0fSGIU0WY+l4nX4RyVbGKxCcbLNB27DNAE3urS6AMOz8wIndyXynxrFOKOfGdcV+keQgxvGi6
rafNenTxpPxkzKWq2sUgQ18hwIjtWVJvH2N+KlFgpmqwUmd9oUa6cx3RAggg2SVKksJdvNUfv8gXiDPf
7Xm7N8ntjfsrIIaNoyNl9xXzKfB/omWBD6HareOC7xgb+0y6CKZeLD+4IkVm/UxjI8hr1UNcgryu4ZtR
EPDxZ1QCXII/aWHXY+5FXcpGp5jZdCZLhWAMutnFDnIKnRV+7x4y4JdGKRpA2PFsnk18gZFo65apVWPo
npg5/6q2jE0Pd35n+tb2ONf/d6zw3HcK1eNImXxNPl+MfzoKHraD3++aYqewTe3L18jL9+h/5ueimdOI
V2pqXeNuh78WA2Vzi8MIWaMle75orNCdFemOhHWEF5w1CyaJd6j1kTtYewe2JOffX+R16VOiS78OgPTY
SFb0f+ymSNDrCSMfcd3I3M22LajwltpBSsPOCYlOhg6HRXW0zdcJC+tRomjd5Q5gm6RlYb5SKvBgo1lo
B0O3kk5HO4r6lGLW0NmWLtRgfuJGrnZyLEiSOBYkhpH6WZmmz+bv0PpF+/rdZxEKYJnGsB4fFpqg53r1
a0zNoDGPs7+fPA7ZjDFZo++ulHLZ0qhQo+LDcbByM1SznAQYQQtrHq6I2T91hPr5rsW2iBcV58vmjtjx
dqVeEQfnuBzjtRxa+nGqd1PhubTbqyojAd5Y/1nrbPuMzxwqZoyL0/uACpQPYfPXgdH49Nrlu0c6GIrM
gcA3d2i5ZrINjD+FNq6lhZTYxFwJL9y/ZO0wT1DYrpjGsg5+hvNe5OiCVC/HBT7eGYZaVEjfjZYvJfdD
+Wqs7Ca0arnF7emFk8Pku5tM1r90+LA9UaxpnxeR8k5P+qb0ie5enRlgFbw2DrgMneGq37Cn3YZtlBDV
KvQheSTYwl3mHVPCGhh5/cVlwpDf0j+vBMlTQekrdSK7d+466F5OZVAMKJRMpDpprJHjlZeW7rEz23sw
BvXG3mcPxXitk9gJqnEqlQcG1HhsIvuASEUmu4ckj8cyfaFww3sgu1lT+v+yr18w+PQsaA5GSuGio7Ko
TmaPkc3NMGk7DdnELKNZWC6S7p6MyzJmwe45yCDTb89dXv9P0FcPMifA96PD1FpY6QEVMAVQccp4mXMe
cEwUMMh7oUYZWL4q2ZE84QLY/UbyqMKnuflUzSV+yaiR5n75uq+orjNU94urNOXTZDIaTucGnPDUzAvQ
CgqBIAuggZ3JVVf4OqJcW0HEo20uF9H1YSI1qns8EXB/HJ3JD5AuBq61+UJxkqqjvv2laUGR/4DxPQ+9
xIS8cCSbqW9i6HafXH60xREKFZkouYJ6a7991+JOnWzYFZ4Km0s/k7v9UR8ZSLkEqH1rnPq5Oew9/w5Y
8nS3NB0Rw0yHrRglnlgxtFMuTXBnax5NQ/PzwdDBwhuY5uPX3BjdjMVYTSsDRsJj8Xwyr3KCqPKcJ58h
H/BtyVcS8wdGUCqAfQjUAdpMb7/KcLN/m9r+Z0vkHveXR75FJcFhbJpnKTi6af2+5jFeFKuTl+OBOH2L
mOYLrk2CGTiy1+9NOO4yLJDGzdJs5Fzr8GQHTjQpMu7ZZSFvWWPddZrd4t6RZxoCUv1Uy2PgdMmUmthh
e+xI40CnM8b3srH9nZV3VUe/DamMsiajVY6tNofG7kGi/0CISj/RJktgSzpxvc8bWxEWNXKuTUxe/SeZ
epKGTAxhfJreAzabS9JMNSXn0SgHHFmc0C5X4UVgK6ihQMv+kH7JHgp7eke/wv9N/N4Q+jUy1K0LI+uK
eozupfLVVna6evy9K2abI7iihI4SGe5H+6lDYaKojSxVGh6Q2qjR0oejGtabBNkmE6ediv6j9IyWjnFh
f2is+tP+gSNKvdOBtumtn4qFhWXsTBTLYpLlA3qS8SMKNrzJcfz6OygOvS/Wx4p+2TGfXCiVUO5vLaYj
XciX+Hv6bbohd0zuQgXL1JnBkHmqlSDqst4ZQtkuQBAzfRcdj/r7NG2pfoSpTTbnLOGw9u4cbv4rjidZ
+qzcfN7wBEhQgonm2dKm2GPOYI4w891kuzGJnoOlAJ7w37D1DrV0z+eR2hU5nVtxizsLeeMtBiDpFJrb
mAGCx5h0qA4Uahdp13IMkC3ec90jcibAFX6VsTY6ZUpLyY9p7Ot7lUs3PHZ0/nInldq3yhtlNLufEu0y
bWbnVYM5TtZKoObmqiwaVuys3CMtrG7uepjU+E5D2vVI+gYbNbab7KHiwhiALgMIEyn4jJw8aZduXM8b
u/aR2kZQfOE0voXgV7RZGQ3NcfT/0LhQZd7nwBK5EQih6ASCFhrWzOFlOfPqva3vHlBtSqlJt05Ryq3r
ghg33C5x63eRqFsbjj7IBg3A/7m6AGw2b2ASf1kzgWhRBLOKmVyLERFzzuMhYLRt0yYiOxV4X1oUVVPG
ckvBEiPYM/8UsfqcRF5/zFVjaiBuus19tnLpKkqIhuMJ/PWtf0/bRmTc53S8KIfx31lVlIUrqqcibGBS
UXXWNmwfy9WXi/n0mADFTe++2pmMMkBdeK2JcJLqkWkth5dNj61EGPnJNSTs8YYtr+/X+ph3hctiVKkd
l+P5gEIj5Ga4HofBst91nWQ5eGQQNyVyZOjhiDmiL6Z1Q9chEndjGW0K3M97DRNX0+Bod/7l+HmvKZjL
+h/wFpQKniDaFh2BG7NLLaz5OLcpcLAFjSpN233HDP68akkMpVzv9oZxwaj+OrcJWjtu5056Mnzi+pXR
WYJBL3ujxtCiNHKITi3q3RZ+kEW/5x1dEkY4+AFGoFVR9oZgvczBmu+3zFJcaOAaxK06NBxd9/RaDdDL
ONxv5ixIDmREL+QJdxCLKCPJ0sdE7sP1aRmm3wzoBmDO+N0bebxibd9HDX8J+ooVvVDP4wviDyNZWrl6
eElCnLmdWQ0S2HSzNVlVVkEGCrtWsh8RUXOkgMLYh7OsG+ueAPAoIVfnooYsPYNSQu/MO0MB7YosaoMh
GvgrJBQoKdfj10QqV+qc36j9DghcA48wvjmKzMsvzh9SZ5/LYEboxb5dmfMTWTnf1dM1mMKVntA1LHwZ
twmBt7nk/BQF+jBSQwTd22fgUVp/IAZ6QaJkSHfKUtkYlrrkpRPyDLNoutB4H4x11laDNl8IrQxBk0j1
jziidJhB2f+Uvm+Zu6eTQkKeWGnOThazOrRjUf7o6wNl7XD+2HvoGSH3bU9nEbETggguj+u0XUIe+0sU
Y4fKcbb5AlS5Jkc81LbegbI2UO0YsYO81tsaIk8l50Mq/nbnB3fxU9BK3RgClc8VvHQ1FMHJXj0978fe
wEUcShhBJ/ncN/xSeDGNzy0FvgeDKQZUUrQ+OIzjTUTwAysn8/kALzHOS3uVVSIiOpoM629Daoz90ZZx
WcoAb0GR3yxinpTuTDuVAcycHZNrQUYTmiQy2gj8MJBg6c8kHwXoBDm6TWuWR6445OD6hnz2B46EDF51
5js8usEkEGEOtXvuLX+CveARk5etGW2YDAl+UqcKaBgdIJMiuu6vBnBpKqr4vugFTwDyUgNw2ndCoyg3
SY9X3E+KhDP7qI/c8a4GjLmOUaTbfCQTU1NAzjCVpVzlodi80tapvKBOefZQEQTMU6KLYCwPtzBQ6CgQ
pKy4f79ogfVlQnHsaUNN6ZuBiBzDmqL5CBwds8uUnfbv/G7WUCCOqOPNRYw89lP91g9YkHxmqpjGGzFs
jarx1yP30J2+Ax+2CcWHmyETBt0Yj6/YdoXaglZtZQq1iAv5Co1MMY60vIeixjF3/kRUfWGvG8c09/7D
EYCJW9kt+p8hEnA/k61k3dzF/VcclAVryZ7DJcpVC8Dlwj4sO1JNfiZuuWXkmWIbU/3IAH1Q5yrJeQUJ
F/2BcFFsBPvibH4KwtsXVmC3XjzLt/FgEVEQOUj753fimlyF90h4Jy7pZ1lqhUfmsbFh05lZRszVYdFt
5ymT9CZAo0BQUoBHVXKfrZlxLaOdtZr9Y+tS0mRMqDPzA1QmJkraiTnf5uFpYLNl5aynYr2+SJmxhu8k
ZBA2Fx0wXxSczN4g42R1Sgxkc/FZG6g570QJ9ioIvWhecBuQNZRffvyiHYUR8VjlnI8DqOiERVccSkZN
w2mYfJ3Y4iJ92elSu32fslavN6pBOeOQAE8wgXlk6YnwpkATmqcw1BRwr0FFfLzuppbJcF/idh9Wfji3
q9xn3/KcHev/ln3HJUyUCKXyCFGnC26N4Hethhyujw/N3q83KhdATOeq1E0JC+YlKGKlus7bnKcvAQNu
RjBiyAyCILYKDCMjfpf25FPS3ss3CCMNumZl9r8nSfkghRDyN6r5BO1dg+tcxK3A4AjTE/ZAzBki9BM6
QndVpztivyIBJ9hVxfY/uUU+UvjAJSzJeP611mkN1WeyY58FNA1SPNj+LUnQbnomz3T4yPwzDTTu+qeD
onZOmHrmMdqaVe7IZygX/rJ44xvy0ha3X0aBlwPNjmCrGfBoc6Py+qS2kTk4gEAGQp2dg5VvBSzIkvtl
nHSyDsSIQJK31P8Ryi2r7wyAJ/WI53o7+XhkUewwTOxjBSuPdErFU6luu8KjsLU2McaJAnerGK9shjUH
JSDZvmu7WClLpjHibWZva8Ph+83EZoucB1OC8WxnaqyW5NPhTDW/65XWHwqtrF3l2ZdvN1jPdpmTxFtz
OzyI5HUEFfypeU8XyglwmYtSre8kqPk/rnXCWSpVIt7dlz+mY95CLyAmg/atTAtREokU5EAQEsjsqqH4
CsiR1hKl/m8PAAO1mM6qRi6G+n937Z3YZhjkgXthEF60XkvSBW/5Yny9XS/B9jgYhFeNwGh0Y9VzIodc
aCIm2ntbnMe7wDmfgLD288DlLOdrXM+o51+qcNOQSh1wTvsd/V0jVhhBGiXgAnfaO/C2seqxVVZ+ROsU
m05wSz279d05/21FmrhfHmsi76l7I0Y4ERH7yxH2JZSH14wfJ+d+9gIObTcCvadg3IWAFr0BJ4XsmjnR
e1oq0ISNSzO4mGPTnfHkimmAgh97iKXixMvACnU/1PLHOJmox05MHph91bSJ2HTUTqm6Ma9JRUEH2MSm
nzoFY5QukqVlm5i3NErVRhv2FSQRIurCCO5M6CH+nmFaPjCQawyr7BB+XUy5jmLt/IvePSxHNBtDJ8HA
ruIpju+jU6qz4vZk3DZis3Z193ZsugbmLTwhuvrisli1/IrJ1HflXGGxLttzos08lUAO25ch80479lWn
GAUzu4VAsomV4SlLRa8JmDl6RrWtz/+Z7IfTCHfwhppQJ8Uxykp1FXhJXER1LQjs3EyKkz6rRE/5sTSD
XilESWscC4mI3QT0cHPNsOPOuCH5CsqJ16doD1xgrlEzWIdE0mNm3l5oCC0Hv1G/Ud/+bR7Nc0V/fP4k
FL4DRutD7zqEK5BZNjBPzBgZwGz17W/Ay40+6WZfjF33qqL/2twD/42LCVldFh8OOzGaiBbQHLiH65Lt
JUlDUyAN5wvKoD0XCmaZpeQ6cnGIVX6MiVH6Uk+tNq+QyKn80su0F+WUVteRkV7tmq1V6wRInlnwTPSd
RU7z1+RFhm0uzGm++J8pyERbM7xImSTqaBlIU+LhOQR4LfnninFA50GTv6VqItVs9YNSBpaS1QO9o5p0
FQiEQaa8kXy2mhMN0NEuLjug1Ng8xqhx1qQ5/VZj/gRUu9lXKY/ZBmMC2Db3ZdY8fT7qLDtRiCV/kQkO
bzzZKFZRSj4TZRzHO+o7Mq8zH3FlOWYi7ESCBaYFfiiI+CEIeYwYB/3rq53M+SvYgFP+FYamEo8n0V6u
OQij3fv8z4VnKC5Tdrx59IPRqFXesMtLqL1dWbGEitcqlAF8TyvoNrVmSZ7yQYV8ZhpjRKiQnu8sr14H
+1I3rosncze301O6gVPk7cryhwvdHYMwN5+krW8oK3BsDJCG2yy7lCoeiCgWYA4jC9guy7i2R3trcViV
aldl19YnEdehH3BFn+iG26Wxg/PgD3iX568MvCjFPHqNrMACKE+oC+eJFO3y8JafqCY+483C3tiTYvXp
dVc6378zrJGLghEk3rOOSc9t7wY9A6CcUw9xiiIOSb8X5uc6Qkisx5hMGNArB4JGAu4vZQZvZ0DbpVY8
ie2lvIR6mS3dmkw/0ijFXL1r7tn2gE3RxgB17J6kCgYoD9tQrwx/F7BeRgotc/PeW2sOQj4ITn1U+m3w
OEv32/Rc3OoxvT+9cPmEtq1RHQ0eAp0XDi/qgirCClkKfpZzyCQdyweQ5FJKGRpUzbJV2nB7IujmZ3bO
3Lj9pzktTwuLKK8bF+kDkK3Og9+vKhDL0S9+8OjvHuSPHINfFFAhUP/PoxegKrH0GBt1Gx4z1OGwea03
l37CJAABj3/dtYhfF1GqfwmEyFQsskBy2/dXCcGvOLbxbcD9FvMDW1+Yi2W+695Zjp/AL8Tv9tiw/nqA
ydrqOoTmPgp0b3014EJlyFxfCjrTROTvcQYH7x6m3y5xrIEduvkSP40YTGmOTclpa83t6sc5VD1/moyA
QT932fdL7Aq01wToGPn9nOo6b79iLQsmtkmkHh7tx0ZtIvvmgc2+Q3Hm5ppuRsRY5A2BJPmaMVOqDHPH
CatLAbDKeC+HEl4v8T2QABH7m0GtA+pk8+7cUhNVsyxBuZJF4ktn5YOc7MSbXtTZ4eYxLfMPbBXTinTk
Ov1ekGv4wd3hzIbMllRi1AaC7NmlofnXtXQaOviU+wv/+NBv/ilXanDeEcPPXCwKn3JtMaD27s7DbWbl
9rVswZof/a1mk0U+UGTWm8DLF/JCG/WuruzKH607ZEXdz8M52O4tru5rbwJf49NneajwBbSExfNMJ69W
/jiWRZL89gLQNc8BgT8Y6XTWdV5Yb2vsw7J/tBz46LKnj+5ao71dmykQdCIssKMCrIpX23vry+D6T15Q
AF7BkM9rxp4LqpF0HQhDNFktVnyktVYa6gSpQzR547sI/dkvd/PNk4BmHLk6EakWJUIaoeAL7ydxKTdr
dUdV/TK2NuRrFdmokSsfL54D2XC6P402d+tURL7smqGdWGkPw35tKiF+sB1pvYCKAJ2MY4eO7Cuaz41W
N7u+EHSG2RPlyBBYjZaAMCNUdJXvsIli8RwBRLxq6LduiDDLVRBknjRy6GPQXHvMQ87XJAzmA6N7yPwo
zkPqxWYc/w+JnpPd5WNDk2GmSjmqJ2gaA18ZAMbLSkNddJEiRwOTefSuLJeWN/QOFVoNjANSDqsYFW8c
bsE3b/OW7IDvskY9kPg8rp2kw71N8AkFmVwlmjdpNEHh+bkUItVhkT5NxMUlLsU616dLo3HGHxJzsu3i
3+r2dwKtnSzk1ojiU5+A31yUbbDkkbgdZwA8Y6alJu0u/5jO/6lnbym03lgVodz4QXSqTm00BVuuuDtf
JYKAIvXtiBljCOKsvjDURdGRcPxo622q3mJsh1wJ+68DdPnSeD1bzlYwfyBMx93xilYOMPXdxWavEveq
779w1imvf71wUcdN+LvAN5JUgLb+XnICDiY96ksporr+kZcSEBG32w1XMDljYdc0YJBc8EtRiI7gvJkC
d7+t3uyVN7+U8Pumzf9uUnuJRpNiDZaoFI04vaOIV2ravqvJantpiFs1OhFJM5hTiA9Y3gt2IO2u/nth
cV6e/azB3ndLwAP6aAVL5jEv39RHyow2xJL/NS1xrHXJKoZ7xNz1BfkUH67Xj6rhCVc309ealI8hiCI0
H/YNFatjM4LqOqDwitov0YrqWO1wLstb3ZOxCOrGSYaCR1phjdIKq2sBfZOg6GENfikA4ljXkq0nSoUw
clfLsGTSABixrnV8Cq0RFNwtGErKz3f12z82znsTjeSGfBWIFrBpJNnB7xw4ZXxz1nYfLi7pn5NIa+3v
VV6t2TUt7QDBB/sQj+rFdFnpOT+ivOniDbc3ZuQCzhmLkkUdgekwknE1EYS5Te+vBD/rvcTi2LqIyCrY
eCwI78OBRDBjYVvXTqQuWCdEjLGFt9ONeAvUiq0PnX8ZwAi2J3e4ddlYAqZY/nVbRQyweGPE5oWtBx5E
Ys+qd4YoIXFQXnkLPSDRCKkRnh7u7ZScoPB4864/SleB74crSrTSzrRdsuogg23NAUf//kKJa7kbKY2Z
LuZb/6G2pjAJnVcKXtVIo3GQB+MgadG+TBHAOCUzy/lhd/c06CwskWva2okPxvkgKsgdBBLJmDj6NI9M
7Rm+dLZ8iknn60538cvSA6wNKSzQuBfndLmZOTLi7anKw9WDB1GNVqT6KDulhuEBgRM9GFvXv3qvHt/U
yQXWdc1gWLqe5Yo35ywQc9RCLKr/IRBKGcPG4/zXqYyHiMKHREaefvcKhL1v9c2wRfkFFDZ6x4krmGvR
WLnzu87ej+3oqyWb8IXcbezXZsScWhuMne4KhNJJsi+InQXtQCug4OiOsW8CIu9Or5P0bc0Bcmn3j85b
InnFQ5QLvQQ/+U0wZ7D+vzg9/qASEzcbmrCWNIANY1JmFSoU/VFgX+PYHcCparoBQQdLoagdhzbD7+aO
AGBWPszYBrGC6rZLsYqNGm8Lr+bxTB173yBN+W/O4m3l5lhUEVO8OCy4O7Gg+wAbkeZfniDT1SpxIzQO
JAUoD9KueszlpHt2aixTTQ7dpQ6kWFwFosGvzFMFmwF3mCOWEItVkJoZjuA4JnWAkDYKCyrV3pYiVqtd
lnrzKkaAPwyk4UEqjupyHxtAqvyc+usVH4YC1qVoqMtsjEMNe5HW1Fd0VXs8Ctred7qunm1olXLK+LSv
ywRkf8W7omHcYqOyREUmeG8F4ivnRTRVEU8oGc+GFG3CFbIHg/XqPW+K0xN0no9cfw96AbOX9CFA7F3x
HqUNFxQxXrnbKkvwsHC9/xwkyMaMMEge62hocyYUQKLKyom8/zO0cDfujrY38m7XYm7xHo3wVeNKUoyb
JfsSEMxTvtrNtPAuNrsg9Lx/vnPPKkobCBbzqU/Av3aCxnvvomZl4gTkyLf6whF2BJ5A3dEXlr4WItzS
Bv7RyUhVZcV6WqNgdoR8ZAjaucEG/WOoHAc1lFEd7Bu9uMPLCIoHZeTnOyLsgUK2OuGKBMnXQHBRueoT
pk4Br98Qr3gLfcXHvLYm0nAYHfiTu16szbF2M+Ta7NjM3bo8CSCbAkPAYAco4grqVUxeooSq3ftxuMyT
GtZ6Xkykk+BWu1WBuh3eH/d6ioiI/kikms2DSSedGZFRJACnAcAo8M2vme/QXBKcioBQX36/RUa2hygd
zhWmWsKjnKXyQhVpWGCo1GK5lOv3a4i5n6rdYKozU50HXSew+wxe4lYbt3lK+1wah7VbcbUvDdDMfmWa
Y6eowKPHM4GT3HY1QQV49r6gi6/MgoEWQ144DWPpji63i8RnQW/EbhkwGMNBppSs0qZwY11v3zYnXZ0a
giNgh5sq15VrXHiNmoQ1TAeY56fggyPQMP+u/lsbkzFIMKxJw5Fdjkf5rlR+MX+nYllvCi9cQmyenxLU
xECLxlBjQ/qYT3XB3DAom7BLHlmXQgL3HcBMWRcjqIX5gAgT8CTyJvREj/2v4WjrGhWYn5rDtsGh+tGb
pF8cRlBpSQ4TDXTNLRkNwBY2Jv3pAFefgQY/+33MRuoXc06qHh0PqAZbOAZWRI8OhZSNWNdLWsiFYBhg
wH17E42y9LpHwzlZY5Tv2T/UHxDD1g6XeGSk6eAAHA/28zRxUnbEkaMwpLzIHKlWU1smR1srXyhpXTTh
T4EPrmLHzRzSnf+Ezw6noe2cUCduto3wMvssCY84ggRqUywgVktA1iXJXVK6M9g1hmtYBPprGdjkbYZM
TWIyD0MnTKYS3QWaw96CSWixuOu3elGYwt+IF+R5pLsmdr6BSV4T1aGg6661EQHumjOiACxGrLiqkpaw
cOuMFO42fg3m2JT/dMlCEQIi6FfpSOLuBzQEmTq88eY2o0+00L54H/a8oqSnuv24v+az1/Dg8IjXsZ0X
4WDqfx1xv2xbo85ZJcNht+F5cmUm9bUwtb5naqBUwEJBucYl2+dGwwdwdlT3ZpZ8qA+WotXobKwWEXCe
pV+mjIaKdhOjMPLIYsHZnMnE+1nmBBjSFs9tUcKbX4kPCrkJDennm4xF2Wg3R9em6hqi6oVzcIWcg69v
8Lm8JXn5FilBihRJt1pMew2vnoVkhsCWXsDZNujIGKZ4jc/GFpXe5FT1LFtWXgfj2anVjfwxOW88oYEf
cLR8LEjnWmLXW14UXZ61UfpCZFVz/RW05NKIyO3PG52cy70y2mmhORs0T2q5xEng2vLBXM+e1fWVxN34
BhZwetbbEEvnqhw9Hw2Z70OjIL39pQBZGT8Hfm/VJswxH+dQk72EWBT+N/86gmOZfv9FyCqUYuptqbB5
ADjsKhpGsRaOT1oRKny4TF/fjolZYiWRnVb2l37oN0i9ec2UHUdOhj81MRlN0XIKS2Nat3xVb1WVtY+i
kuPdUN19JRfIP2u0iWx9ldqo3E9rL5cwj9uYNA4MUuhztqkmrvVjLpvnp+E0gr777sqQAp/Zv/feyF3T
zjQy89RzkqfX1DzZmlJwINJq7vcSgqO3tV9blQf4e8ulF3xISMI/N31DDrvbMLQ2XdJXdA/W7H24wggT
x5eqTTFn3yRduiaC49wkOoLJuBKO6vt9S2yxWfo8f1cf787CdxtMetwOb6+92w8IZtQ2P6iJp9VhYPJR
YU/a/G8j4nF+VIZ/kS8yr1v2Oi0GBCDx333jL6Up/NbHyKFfM3oQ4U4NGyEJ+1tlOw2q74I8suKM6K6v
o4mdX2h50vzaWOOok1PbIPvGYzC3SMBPXK+ImxEjOA0dZips5AnI1CxnrRFZLuybcDsexCBqxlJiEsUj
G1d/Mhj1ymlsnFzmBaZ3hFTzv0CgWZ8+0zS1kmdzyxprcOiiVXyq51sy+f9Y/et74882QlbU92bIVki9
ZjhDU/OtTWmfgBk9A4+vPhq/Huiceigr9I6i/YhOoQOTeMxOeAsjknCcOBYse41AJ9gtt3qKAtD1TB4c
apCpKDhniL91tMLA5/D33bNrhM/Uzk14V/ZDlLjAPSJA9gWHUIH5xlqbJKRAn/e1OLSeQQDX4tSV8BHw
p6gUa7KsKiKrzoUNaQaBST3ORmt14aGPQdgrQakWMX9gY450DjA0JDpZBcTVMdqOfU6xY9mcWujYLptj
4MDQP+k/LtPmwm3HnJUcWfPkA74IxYSLgTYhtNdQFywJ0McoZOkC0V+MmVrzkIICroEACfTvoUlyJFtL
wU0H5+TAzkgpkPcuY0QyFrENkN2ZsFOyRUx3ZWBRu35LWw/5CbEAmq7iEGvfrDEgi7VYs+27hW4B73y4
1vR2m8MFeb6mr0d80zgNpVaOqN+F2fJ+6ADyI5VofnwyWCd8gF5ZCQiXe5+SMSgGgZWeAEFjGt+N/8w6
n+uutOTLkgJlik6fYwiCvgMLZWoHW0ygZ2KD0RL1OY6Qw+fECWIirgOkMV2aFyjJtn+2JFmmIyKRjy+z
FHdsukvCoSv5BRf82D69ojh/+BRoUlMTiqEmwWm24+RIm/mzWYneHdnJnmfscZ14AWBW+G44UySk0MmM
UI0fzalOaVi9/ugJrvy4m/FmBAFmDW90TNZQYNLyLw5s2THgfVfpA10TmG5dmS0vUkNDomDy1SUryoQG
yvogbuomRGy8cFh44kKUjBojzYYJ/JXbkkF9QGJeXU9n+qTEAOls3xGpVG0C9VcC7UodTbUnKFECq0Ip
jkrXMsf+bIyOEMJkXixscX81srOXrfisugszgD/a6o971WrUS+SOKpRbRC6oIaHnLVvKg8MyyN6DPW/a
fuwIaBaTLX9KmZuDzPutBEM3C9K32PMoWl2vOJzTxDyQTaWaInlzEPWhYv3dVYC+AFT6SdyrizuyzveW
JpV4vVTxkjI4flcBiBYU8wp3WAh++i9hkDatG8uQLHH4wpOQlHDROnD4u1zMhvUQROs+hJ5/h1nY0aul
+d5Z5+a2CWc1Ws+aHFvvoJFFm1Zd8bH40drmKi49SBOm+3hAcsxRT/Bm2fWrz4EF6ZvybakgQuJxV3U9
s0CyDatmkBixQyyVJXglSKWW45QCYSPYPkDmdz6RxLKTOn1nr6vNXR/4wcpaVGNdtaAstlaCM43KKMTD
taq7OJtdc98vdKJBYk51j7/MXpS78wCNd3MA08kQGTCl34PoX2cOYrk90VjAcpgU0zUmzBpXhObEVMpf
+RQaKGvoH7PXA29dCdQuIAxFszrGAj12CkIwH4Zz1PtSB6nHtJAtBHARUDPlNW7wWKZA9AvdiFMzrxnu
puzdB4gmM6CbZSk2dtzwBzayUSnscj0DtHeZe45QNjE4Br3JTfV53E8hCLqqPRJs+MuuwY1Vo1K9zEMt
AdBDl+62YbyXtTInyyqTgyGciTHfvGshfG/kxpztf6EXb9OaJ7jz5jcz302gpKdEqdpXC0ehghgLK3ea
eL2XYABFzJwxAMQW0W0y8Z7akflcG/LABAM9SfiVguOP7dPEVUxeqWne9d/pZtHKj/S//QmuuKi6eKAE
LdGcq7CwH0pnrSPCi+wPmLJ5/mZ4r45LUkZ8jV80KvCcDckpRfqRcNlYsb0do2ZFam/2LXqTGzgaTdbz
DtsbSKc70DuPL6aJbLPJUx1ezfWHDeEeCQOC5TTp/y+8aRhK3t9iQpJ2D1s+V43Kxjf3/9BqcDPa0jkL
RcmYUEdbL+yMDq3XuJW4ANDLGa8GGucGQj/RsifiSG3xbQFZET6wyJ8fkcylnl/9Sk5a+x1bwrEu+Vjb
XLcGTMKZfYH5ncP7LZGU18KTzg/EBZGwJpEUC2bOFwmjxaRv/MHXzP2jG294BkkrH73ICl+XaEiRw0AZ
2bfaOWt7Yeig0FtwhjloTeN3Nt17eTCm5TFfPEpkCZSrRDo90yELD44yJRIWdMYTfr/JL6xbq/+kv9eq
1hIVWUMElzqvg+tzu3JwxNeN3jC9Sya0i2gwHP1+mkpQxxWPFqoICMzKkr4P1f/vnTp2KbjhfDDGLSui
qhPMPfAa1yhzBMMWY39tTmercZdLvlsT5qYUIQd2tMxX9Ov1ea9YKpAqEMpfToBax/iFA1sw3B9Fjkbo
9frvHibmvc+eY99SONmKWa+ikWcFTqznNZ42TNsEq4+uvH/D36h9fmNQuSa9BA6muxq1NWf0YBDY1F6m
SdoOkNuSRregVQND8X4ssqfIQ3mCSfxs6lrxo+M+2NSbqfZPjpMzwnUthpCAKhU40BxQvSBGLfbvqGXF
FqXTEsxEIKpGgpGQf0iqViAL10pLC25LfXNnQJlPyRWJTyjmrPJI6DrSBIeRionoKcEysd9+EqAEgpUl
KGw6C0e6QGQEqEtgr7dzCActVp4qP185bYSoswEBc8QhW95IL+/E1Ywcsv8iStUKM1r0nmrunh8dS3mb
mQfJ6qyxRKUHtuf0ufBtqi6b2mYOYnpn1PiALTbdpJdnu/7/HNh9W5loq5/r+/oOnpuNcVbU/COEVVU9
hx7tfop0PK+Y/oS641HUR9xAHJNFWGrfDkzqrJIJbMg2hXEt602G+Hi5O4Gfi1ThxkNhiE2YbkRfEZjm
NaQ7NiVQbkIZlkHBG70fscXKh/ofLDXKkqov9P7hj3dWxa+U5rwAey1eBJ3Ycb5HZBq060aOpnCpPbFA
lj1QskFnWZBp/89Ugd+tbsk+vofOxf3awYmFCcHDToaXc9ruWiQiJnJ2jaavtJAmeCJPRW1uMOK0ku6s
e56rIIeYtGzryDX7pjIVeM47tSQwll1ZQMojGjZ1Vtq+Lncf/feBuAPxqLBVlfm9vWEKl4zMQmUvOPAn
LiqanZRcjFbymHvcx+KyWyIPgZZYHaLtDAOMyoQZWHTYAN2u6ljh3NDVp0FPm2dgdFGszNdNGHCSTn28
ki9ku7ZB1MOebBvmdiUMSVb38gMEp4SgebW+88FnC9yZArySKOaqLjrupzErsciP4EIK89vrRHxhkBP3
nk0uKJZ3XaLAWkk+8q1SXO2ukbdKggHt5d18iqkKPEHinJvvOdDveMJnTJs5qHQykixD0tWE/3TLzXAi
no7JPefSYSwiLytD1wXncJUMX7r9dh0C4/KEVGqd1DankyF0bAY+RblNcfJrRTCN0mvgEKW87lzeqsVZ
ulmbwzQeYKD7qo8Q7jgOG5yRZ0sXabgnEGA6CwukKZyKs5YNOIn8s6Tw474Q1KkiGhYHf2pTP+J9TvZR
sVPga2yy4sHQOoAG7z4pBmave+tTDr1uPls1VPQPPf0I8zzzWsrE/saDGeNyPN958eXRUkSncqO8+bsU
KkUr+O7w6NveudiKqb3vu2Yw/lGwiW7S/PAS6g/4BYwt/puG1lcBFY2vo0g+3IoEvhj0IPFIqlcLf4jp
QM2vurLcuEORVs8hTmvaWs92G98Sn1VIAYOew5XWcpGYOjRlfa+jRvq1BRgxGtZwbVgh4P248rBxuvTV
8CIGZJvmT+Kh3q1HlhHCei9Poum4zF7zgY8G5Gu+9WnMgEEOQYMTwJR66CuMXqFufDF/katJ8h6Ojpa7
Gzowd4muMXNqUHRoJe/TsvozgzQXDXp4K0hD+paG131A6GMzumY255HhrcV8SY33KT6qrPoukjACb/rz
itPP6mczW5gfyz7/P3e09qGeeWB4cisdgzmTOfkoy76zdikD65aQV/FXSVFNXWBLWBuP1OIrfC6sJCtb
lhGgHVZzjvvbryTvRSl1vlkK642p+ggd5ZXGYd6SP6ip2j1u7O/WLRJXMKtI7Q4M6H9NYOCs+jrDpEvV
5JnmrU8D/3KYbiPKruvfbBuxu22A5yaAQSumaupU5Ouw1AMFSFzgRvNpfvt446cRetTOZzXauDbRA5b/
+t+8ziF6D+Bjc/NjXrkS/4aNurZtGQQz7LVscX+g2xmcUTRL83luxuCTQb/SyTzQPvvsC+hIIfdzIvPw
xtW2p1ylSAlEhJ6BNzScJiJrfIkahF5lLYaGunWAcWNeiO9xQL6sJNCmSEhrSfipyiiewWwaMZx7tauo
gn2DrRwvCWlByNpj+rE3zMvX+voBGzEwwmGPERgWE69UWAtcx94SN/0uMR1xAFFA6qR3LDSqigcE3g1O
p5gE9IQiL4Du3aHG1Cmmqn3gmWAxS0ZAx/LegyKUbzsGrgSXCmIfPnF/QYYG3da+qNiUbzhLfldz1mgt
tPSDOGgG1uxi2vAJLvmJdbPpbGRojiZpxZ4CzxJCIrhIYb4Ms0spfF/36W0zEJHqKeoGt9mUdObwCpNN
z61l59sT3UVXNOc9g0NvI492QMdFpMiv7/878xWVTo4IAumyvy4KthrLt+iU2LwWWUfnHpTwu9gkI8CG
m/KZLkyDwtoyG2Fx1IQaAI5vJ0T+BlJiu0Qzm2pkta+rjayUr5OtV1clEpXyyBKrLbY/fHRf9bBbEKHG
IAjBs6uoWi4TdCB02YIiWloXRqTslM3AokKOhrlylTihI06IrFuwTPiPRod4fBwiHWhTHsjFKYOWFGyT
1LjQC7tdaN+KjsyJ9eC6cf1BKCA/i8TOXlfZBfkZoi8akNqDTYLYZPoFz4GVK06XTt0cvoI2s2CUtftN
JkIdAJCJo/8FnW81AGJ18jvTSId42ZNmQ5VDGx09U0PiFXWYH3MaZsm3ep2RMa5crEFXoZi7TNEf1DsI
lXIxT/xU7/ATl+W4b0O0nLB8hyTD+uMguNNtny4PSFd+lm1ejqf2JkqMZzneoWEnCg8SpFRCBJmzRniG
KI+a2Xs9eguZU6Mtx0l3EZMGQFawOowKCip1KQQD9WPhSGT7WTxbDkz5DuXzgA5y+ZkNONPOgU6UcsvC
HIJdjgyguO4ScrJAYbepoZfF5Bs3Eugboq2Ja+SPpncSJKwgVP879V7ISWD6/nw6We58vtIv2MWwo1WS
7QXe22bqrZveMoP/p/Z8mqSNREjOUeFCY6dw4iqhz+3rKyFW7fswSjWz6bh+DOkH/8PQk8vSIP3IV+KL
UQ5ac15fhpoIUsZ2v+W1LgeD7+dfQ4jYsguUtby5D6h+PBDzOjGvmyBRHtP1sF1s0CrVYmcMf1ZYEeqR
QLf8IN8L1bEE9TjCbC6lJlNWraQ2/U7Np6teXlL2JaJsClmKtqCLQ4tPeCebeZI3n7+f0Mn+iQEXb9vt
Qb2Jk9CjLqx0XAxGUpisrbqoJ3b665Sn+tz5EDcvYwv/kIsMQN/21pjB430Pv2CDwAPjAPzjFNXlMwSA
MMHiMaHptevrdjNtCYU/Q1BJLMc33fIdKnhW/1p8GjSGshvyyA691tU1I/9B4lXQD1tB7scs97Rp9Sjp
oTOMuM+E8ced86+brfOas/8VfMbeVl+SUQdhoa6euy4HDm8Ys/+qJJfpcyKE0eCGPfe6a42OntUROKeM
tghMPy2wLLzGt5N14oM+XjX364ZgwMPwGCqUwMJhE33C+YW3xKsMT4/B8d4bYdVquf9/AByvzkB/8tAs
Y9OVgGR/I0osCvlylS1vKVOZQY5ADsyVi0AGplDXPN2UwUEGs3cPJADV/6AIvwCMMWBywO9E8PEghEDI
ztX1wttkT+o6YPf3aJQ/rbgdWZFbTO1Sl34zBZAbC5Ay7RJtWTQ/5a/PmQ28i2mC5z9ZYrWZKMZI8IIk
0mtCdvCnzhLyHOQcW79OrhwJJ98e5X4ghaN3RCt0y0siaa210U3j9/b5H6DVJh09C18Sz2F+YnHKUYLb
+nfvRgiNRZr8HpHfDztkZPRk2/P3h/KSMk9hIfrAXK+AtIMkpzPfgrww5Zb4iBLBNjylXS0T8/bYfd1E
S9SlPcu2TU62ChnYbOnzw9MeXYfn3wAylmwrVMUJAEQHqLoBLOXbLmKya7MU+Ws7kUxxvGbOHdw02B4U
YY7Z3ze1JeyuUit/tGshrK4elfz/lC1+el5pV8uvh6xeg+0HCv2iIGxm7NCZIaKkWDyAvIAlibL7t1JD
jq/FJzdqv7z6sNTTOoBvptjNPimvBEv66EvFTw39NXeJD6ir3OEYXhLk/RWmRbAVNcoi3GNHQAcawpEy
8DaNiBarJsaxT/k4l6HcPm3qY0/f3VuZ9LwT66gPzEsmdWZCW8JXEBWZDcfRncwPEuUseNhIgh2Ws6p1
NbjVvR7X/GI+SMmfFPoyaKJO3hb4VNSrQCersVn3w4IRTJqy2IL3BCWfhWyW6Dz4oUM4ZF9FaNFdND5c
jumYH2WB/NFh2pHRA8DdvpW0PMO1K7Y2vJaPy+7oScenLIE2o1GBZlbxEoSO+DEXzvsg6LDq+Q06gsn8
n6VvMU2xQd8d4bt2VxnAoRbEVUcUCAC8n6RGnkMYrQUrHYyVNkSc9qR+QeYNSAFpV27AiWV3KZ2/U9wc
/qmp4yp7Jmov+l0/2t5fESf/lHbnVFcXI64jfR+o4NyYVL8a8ntV0vf353I+jEJcK8dXvNtMmGOn5KJW
DQGfk9yKx2W5b425ZYvzVecn4/DWSp8hMWgGC9n5BJ94Cc4aqnsglVv9zNTKzk7XrFAO6bKrQeEBjxJX
v8ONpZTG8rp55s4Fp422/p4SMJkyhaCA0ztvYTxKsjSwOQ5T4SAk8/mJbeHXPi/Lv4dZ3HT1sLE/ghHH
B6RLi+vJshY+GhxKSQZAmHZpw7bbGn6qfyCd3hoa8WiOaOrxbgOmDY7mGWQxDqEmWLcOfrA4wMxC6JAv
hpQUOcKBDm3lfjfmfspt79QTm+q4T79ksm2KP4778gDu0wCu77qoGXYJdhlanXkCj3keSHzV23Kz48+6
zqwENmCuKc5q+Tf23+AYUpbEzCW9OjHS+qM/cuOMXk9nV3BAtFyNs8BU3xQNtA1d4qwiNGXorJhLos/t
McdwDFBf2eYJQKdDZYVZAgXtrEATw1c/ofYrxtFuschikc470DiFwCHv0Rylzo08+9Ajk0Ze4n9sddeX
i/yphwD3elmslBBv23YpIj2lfhqyhJqWy72YAgaQQvjMzK81GPZhvMDunmqgvI+6QBryjuPcURBN3nzL
7Gq0j71l+2tZnzCnFXlm+TjfhzA6AebmRN4evfKBq77aN13LPUXeGFDFTS+CpJJ6/xQA7wglZu4mogyv
7e3r+NEicovo2yGsp4gU/kRuqMBn1WWZoksb+6PAsExF7vgKcOmU8WYGekwzxZwpYf3+N4MC/64GpJkI
MG8fBEKvqdJt/uz7OP3FXUdCbC6WBMmFHeP/AO0cP2+SZPokgLfmQ4e0nDDnBCtyT5NTvjMRV0BRKfcT
MYNTaK5707mR2y82GU63P+myNn+IhuGPGFbSHL5VwDOb0l0WSHcOCxV7GZhd5SUxCWymUoyyXyzueQTW
aTEiDE7Prxy6IME2VnzEkRPfj1a5ncvDts4gEvHDvuwWlW8pEjlpErm1Ei6xfcq+bDuAJnoZTlWgdX0k
WBGHEFbuJyhidc8E1vrUgqEowp+x1rv5VhnXOPlf/8/MIqRokmvfB3J6FSiy8dCZMzobFR+F9/k5B7jN
wM52/4S9syNYMjlBkCOAJYQr1+KPF16353Uj7nfCKLBiWH/ACHOGUngDUH8PFaZfzkNoKEdahN18WElv
KTJivqKgcs7lrOWjJjhJDRxM/eNGbBRdrLbPVHUmQ6P89oC48tsoqHAJ1s9qN6Mdz6DQhX6ouHFYW0bb
gK6dseVWFeGoiho627Ve4c39Ja2sS3p8cyzdhchv1wXZZ7jgDR48VmJQCEjqxdhUa5h08Gae5OEbsdbH
zxekN0/Dikpdyuds4osrS75oQDAVRIqbRO8yaEeSk/S/jj1YUl0Rji1F7wLZ0/hiZWR9oTqSdjy2gior
gu1Bz+/BXXRyBfvD7RoqUlmaihNHS/V+4CFeNdnyuewlZzwRAM5i8HcAIeGIJTNrcBDiMaQm5nxR4LYD
x5amyKW9L7OTd/qw1wR52CB3j4m9ORuXjWNf/3Yyn8InUDNh8GxLIy4Hi3LHOooumAlqd2eC8xAZIUN7
Qjl5+EQd9YQxD/Ma4T2AU+NWp/JOXLOkDDt74a8TdusMSSW52hzkPxIwl+09dV8ZwNaTlkMupIV8/bGY
eatWcDkFTQcflH2Kvz6rIVGVVpK3SDkpgBQRXqP1cBsVOfY21e2NjSLMozv7y5iT0OtI7WleEjmWvyNq
W7yuUI6IXkKxUx9w27RuTwBQLc2uoELQZViEiJykL1qO2nq0NctC4GV12gPiBAh+5WCEEZCnkkLXTzZo
GzidNoqvUefN0KAG3rMSB4EZaoRuakbceB2mDd17Nn+H6VNv4fNIE6xp7edGkkCDO63TMQXN0qHFC2+B
po8SLXcwkkgmVnMgKby089+M2oWMr1dE5+sW25Jn0XugfTbnKCEsYICO77ksJl87UBtjZIIq0EbLfXpu
tuHcgwbZZ3bQOQ4rPGH6I6Y/WPB54YLmtC/zcsl8Tt6cNLiDhtzmrJbVYTVaPAoeTQbYqV6yKUZQviKo
3NEskbj5TMavS63tMVkJpPovl60fFUwFtULInWWB7LtPc95dN5Q4bmrIr0Y16epJd7eHQEu+r6HS09v1
Gy7IeoUZzy9UdFIkq9oQU0gw/tjVZZDLHWa+9uNHvtBKkvqEISUTnQEEEfkojDO0duUScKoAW/TTabiQ
LpihYWWpodSiUCFDEqsvRevejY6FtiUn0y8EsKKeWz5bQZoS0bd7E6CiqpDKMiZ301oOTYiJIKuP7Nid
2pd74RLHavrz+ATF3XJ1VCyRIHM1mjahs8++xyePbd8MyfnphmO0Gqs8WzoSeZqRuJkZMzV9GCw+twNd
vxHE1Hg+3SC4yBcxxVauiCoS8fAHKubUbLudgSb+EMytiMUvuLxB5FGVClAOGhgA7ajNznSGvikSzWq5
elcf7hgnv7JAbYI4EZOvcDb/9PCEQtUMk+hNzfD3yTUSfOqSw1Od26+H19Dw6uZiUTkXRrSrvkGiaEDo
HNTYjYQ6sbW8U/tpMcfsLoB78qTimOQAEPVBS/t3WMikS73pnHYAenBdDele1+IlJLDa9RD/Xp8sOlgH
d+QSPv4TgeT9IDEh847CWx0Jd/92lYUGvW0dJbr/43KQzsd5sXSvY8CLgaL9YtCRGFNRRepSkU+VfUdq
itZ9ALw2izwDZzv9+cgOYCzPpoAX062rihTsU/q6/L7laPQPqOPzeHJy/t5cIf8VpmCfS33UYJ6ud7Ja
7PUgpKICDJXusZHBk5axTNHspvveOSJE5YwjwbaINzayyGKm20KIMKkBj3r1sedG64AN6fqzdPSsSjxo
mEV8KoqyCUHnDCDalBkRQX1Afwprd0kNhkPjN4+LZdNosdl8tGXz7GY6JDwqMfkZFSo6R6MYQlMjsqpe
XRe/YQEigHae3fbwRvT4bnZLUPC9qBRG+Kn+Komh0+x+hRWXkakjswbTnwEYTXxA289ak9qJ/qiWjATg
eBj2aIeaR7bwiriBoOFL2vjII6eHYZDm34J7zw7tlFpfhZ2a41xmvjrm+myFTiHSwGrbxgwl/2IHIHot
FdL/9ge43W6XLjYqAWo3sBumzcBnl2UXBCXaffHMNeGTtSOBKsQ72fRmHPKZwW6QpPNR98l6uR21bZip
R2v7BIjVVkiyISzgyscdPrMNd0VxRHSSfV3YT5atrT7SuLlyi8QTXzBHm8uQfqlSVKuJTg6Op4nRWl8S
I54OqrJK8H4hGP0IFO/NL7ePhCC1flXL0H+vSJQ11GKaEhbU6wmL0CoGb9nYTXCWLOQX+c2k5zT8yK8r
fC/1ect5/l6fdqnCkbpq+PjNcHh+dcJs7ohIrFV3xzGIdGe6OuztohY1Seck7ov1Aoly9ZLNlICUniDy
25zSDoKEw99MqzKY8ECMz1Pf9azaVOPmDhItM02qvpYj+NGzs2u6ty425iMRE6F8rGpkRfFU7YkYIMQA
SMnsDk3PoyL9hw7hk7WBzDRM6uhayas6uA597zvIeBtHT284owl7erlLm5TS+DT6TUo2j88uHrAX0X5D
L71CNxo4I3rLrC2b/mRChro9yKCpPvHKB9+5M5gmEFLKmGXqNL45tx+MBH1hPFgKiUJODOQypj+6NW8r
KpeKbgdVxPtb5nH3V3xN4n70IWYu6ZOpHlEMg0WJfD3O4BLQO/hDpSsvAtduqNwWGUF9XRB6DY/sbVkV
Lc/VmpmOXW3MoWUmFLqBl9vtUUNng8SlqJunwnK6QoAxaxyzuTBy68NtiIh9eyYXcNtLaRTiuBqj4bs/
KaU6DYqsWCSddFHacX2wkxSiZQB0PLQMH31IFNseM4NxBrC/tYrZfq3P3V+CBCew4O0XpRRTEgIpR65c
UIe1QEC5vWQIGltqepZvya5Q1ygdKzOv3wQoeB8vzCVPGFh7s59WmpD4Ar9r3n3jmW8EMRJuH6krOA17
eXRcD1dCAQgGV0A9zMC7IYeNrKGl3hC2uM4NMTpEPYNvBQ7hcQnyZhZAF0XE4FWBSWpO7dRzgLBiqSai
g0SZ2KtMeOYeizbD4ewG9XsT8U0uajLXBc0gWd34InE6VhuSBY3fGGwiVNG+WRba5slHqrAKJUN39iKT
e1dES1w8ZEvKazye5KiZscsMuPnanOy3pAyHKLhxhzEKR3is6dOwDG4zpA1XO+WCtjHR/sQ92CJT1yVA
sdwVwZwoEM7IFh6852pS0wqmgIhg7v5xhhFOlUh/ojfGtxu99K790JMlUg4SimMxSJZ3qA7ixM6+/kKh
3PttmE03WLE2gorGLPiPyfzOrSdU76CcWHmo/jcusXg8WVKmC1tpu19SnLr/7x8bndwlTcaaD1T+Dmt5
krgTmRY6ZuTAsItY7Zl5GiKXN2DWFZZ946reGH6muKbMsp+DAVtt3E5Zq57l3fIKhB72eq8PKCvUDIlk
f6rJtRBE+CpwZYUPUNuqYDlivWxUGONGs/8sN8QmP+zLEKC/Rg64124w1qKzAthNaoQMbIkSCKwoWed7
MlqwPwvSkcdeehU6C1bmeZOaId0vzg6nu0iXFp7R0G7WkYZQKrtFDbCZclg6ccAXCPVeMmlxCZw/xozr
17sFmIP7C86Fu39HSVjVsHmyNKN9Jggl8CuXGHSfZ1GWfPhS2Hcvn2Vp4yADdSkyiqElxJ/h8lhdemvf
6UTpFXA9u35VkFVJI3woaVOxjlPDUhH+Z1jnXT0eCVQGGKPxG+SW+MBrVxDuXu/Oxx3xQfR4u3w+HeCI
pOMz1nZj/vEqZ4JXiZ/HE4Oa7Ps7YwQk3UwSNkUTfB2DwXxYeps9aqKRr4WWXZGSRuUOCJF3vBDgm1K/
4Miuy43cexJIAe3OXzmbpqaopK1zwNpNJOWAPPRfjHh9gSKTtvg96oBCy12SIlDNFLkA9XHEPwcfyUXt
01DZFiWSaglOf7WISFRlI/qpy2mRqX3bng43FX3AwnzQF9b30Rb4pxz8xRS1UnrjTkkS5yRt362OuiXa
zarcWUBVbx+bPKA4I3enTsYB1OpZyGEDSfDfvWEzBlo8oDnK8Goly6eCLkqlV5gPZF74c/HhBzWU05i0
e1T/slwxKb2uYp0HMRsb6QTj0FGnpPL2X+z7gLXNjFfUfSRfxGIy+6gtz4NzeEnrx7nXt8gxkhjmO2zt
09m4xrJ3GjBL5QaYehR+3BrZkZay/2CHYb9EiZoBOpZoj4BMVt+lnHyiOzqrQHhGs4JoUc5qc3GL8qzY
fhxLAG7YveQrk71coaxuuF1dJCWjVKRPmSeAmY47FunzvV76RaphLu7kNrJXnOwNYn4ju5dItlpz1yKZ
9Idi2B4GcUjYG6hiv2KX9MNaC+zeD9PuCFJ4LacBWdPCS6CwhUZW4htA9vkNu5k1g0/T6xD0+yZcy9Cv
bAHZoSJ9HGCxXyXguiFzRfoWLoXJkgQF+zKiuz8FUg0jEKXfavhmim841ECawfvY7737IUXdlS1BTjTz
u2cM6RNzjIM79nSZxr+yOd9wLlx/s5Inm0LStA4NRq/bEzIZ9+Nz2TCLMC23y1s3bRqgTfecc6Ef8UDx
alfOA9/8simcAeW01oz+z2YCih1p9qijIlFry5ezWSJY/8ODmxDZWyJkY3eMiv7aNymdsrkoFuGOSAxQ
3bNYiGdAwLfFchic3AspKlXF7P2sthNO99Cp/lh98nfQlsNJ22uw5UFcVKe9R8riq4mlfvFpDza7HcdA
AR0UN9RNKtMaqFh8DLvPS/zrwpwfyvJz2ve/mAobm/me1ShlGsdR15IurGLUXJgcNSFv+46G9F6WtUhb
QzgZbsYvEnh8rC8BnMNcskgB+z+nCOxO4uA0pjeLfIEUTRRYJtP3iB+TeS+phrpUFeEJI6kpieHFnaC0
9RqddhWRlylEZD2zqZmqzoqYhfG53llAGccHXrdlcrF3E95fVaVtb1FPLC9PxtvRYVVRM13d07xpH/Qw
DsqOt9cz2zGTGDo1HnmVAb/2diqjQP6DMxNzb+BzsClnPVtMsp1HSzv/T2VwsDNzkHNBuQqeaEss3w11
aVaRRIUWakqW0gKOeiQMY//ODtTHEocV7xruGHASOZbc465yvurVZmpq6XlO4TA7uo4cBLR5yPiNo/GD
2HDxNTQ2NrSw2TG/u++2ejvav79arHK6It0h7AucGv8xhIqKxQwqYkn9Z4jkJyDLRq9azIE0RJw37BPG
ldbcZ8Nf/bNG1TBV2h6C7tFbx9Sa3zcsonkztxkXuu9OFElpqOY/jt5iaHPwDtsbbvlK1Q2aMV4SMYF3
lCL9C77MkTbDADDdZNgtFJLRlULQZb7G1AgHBgB+T2orZbBnP5KKPpmxCHN2U9HDYFbS9h7gn5JSIcln
MZuKPa7VY9p1jKgn2nLDj9hbT8IZqEOPT7LutNCWQiDaijMaqjP2TAyAFjPAc6YteI39+Ss18mgy6evm
XcKLM1h39UYiLtVX27Mfxug5+jbnZleOhILM8+idt1ha8UCH3W+DtPokU/ymzQcXJHiDXvqKKP3YoI44
aPXGXZ2Fv5bt0NfGH2VkDurv8R2i/WoNId0wv4dh5benLNoInCF0ZoCVclditQo3mcVUyMPKQpsmnqYu
EMwAp0J4fKx4ehysdXTrWcjSrUooH58HrtuH5btu24lmYrLcFoniY3Vx3IWmei9qtZZm0y6fwBrS+kOx
6jivnFAiS4sUfcFlPg0ZvDKZ0oYYAFEuw2zSQAeJ/FByV5bzSqPDcgl34l8vA8OEvZE1nUSWeCR4UPSS
A1tUqKcmbY4FX0w/FoGs0NVbzGRMa/gQ+PLHqpN5BGAuon/NeZ5O7pSq/vzjqc4Ot58Q6RvaxepQOuGX
PH3KpBqYOe1mJbMPnwXDDqbeLsKBg1ShqOp2VvCTXtMY0nCJ6WYzlZI4kbSoHBsbsfqaw0eEzFR1/wDJ
Oz7WrASkI9cWQbGvah4cBdsfX8jwjrTLCBFIIdrabXnIi+uw66K1l6Eq0i4lvP/40OdNYjTY0LYNUd0O
EEwjnFfOfsE0wJwq/D6StwzcACL+CZx4lNI+p8Kp1xNAZJ0AkX68rn84nrWkYAcgCuPrb6lDypdvzmeX
6BZyHBgKsRlRpmUd5rL55URt5h6OvmHTkoTevupyfpk2ckZXNIP4lM3DlE2OuWhhbvPVwyRvNYyq6wyG
/DRWfblC0p4hEVBxR21xlZTaPcadu+cvFX38jlBIiFchkZxDXqxJftgvO9YwI1b6+7BB8QekUvTBlbBf
A/MYFheHWfpsp79C+UCnOA8ZAaQtv47g6MuNuvHy/GOdyrMQH20sjt5nO/tAb6UnCcl0h468uASb+cUc
cXP1HydbMJc4OQnMhe42Ndr4Uk7BgRLintB/EQ4g267whAhVWBrmiNwtkJAuW/wBZs0ZmIHa+NVBeFfy
pBcw48veg5eXROmsnLE3Yc6/h30FNVF9fAGfhExvQMG9kFZDeUgAY4P7lnmEwPuybHH/dFYs2APfe5vW
zTfXCudm5X5abjoXoL0efPAnwXsGiCK8d+lJsAPQyzlmsUkUNO0sZnIbrz/DSrZ2DWFdW9ipJlICVhax
wtN6mi5k7HJFmSZUpD0z+M15KRfEeo0BVuGvdK6c4yDf5ehkZHgKOjMjfwlUbGXQrLu6OXIqY3wH69ek
fCKYSAwNjJwFUMPmzdcpWIg5KIH9Boj4Ms2dG8wZRji3idIw4fU9vrRBFIfAklHnlrJZpWCXQk16TFPT
30QNUuX3Sh9b84Oej+y6PdlpBXHncTYBZ7Ycsv/wyWRcjOWUcTEsDT2TXEvpEXDEpQ07khLH8jX5aHlT
aYu+JX+vQKEsjQyQx3aEHlY7S66w24bHpaWXY93JBWzo62dKlm7lKb2dLSEjKg9Pi7j/WLMWkSdd/b9S
KNmcW4NSEX6vPz289vLKFTL8k+/c7qXz2kGl1vo0v71qeq2T2Nro3lkcuEPw3/G2vyPLHMe57y8g0vf1
j81dVx6MtUv/TIsB0cxWEPliguuo07oB1PsRV8jO7ZwAIJjOx/dGEqwisZVIzQZt5ftebQPma134IXPn
0ENavrvuR/6ToFgQwmyrXx9SPM8tJrJIxC8yxo+kaAzq+dgBFOT9v3qT9jKo5kqr6mPnHvOcE2MyyIHJ
bYvqzJgfxbmUL7mgSIgbYKqCNqXLiCYeYCVk7yZOic8TheSQL5lI5vcmYRVfZyLHCH5YTS1Rpg3Rmi3r
CKKzicBrRBqAiifxKyn0fzS08N7SoPKOpfYXNEm5t1U6gv6O/sC5kESlOIScZorgwhZkwgqydJf0p3x1
A4XWOmX5BQ27v+OkPzehESLZVh/2lo9zQCtsu80KDEfhTzaSfpm7aDF5lZQ2T7xx08k2j8wJSUQQ7r6q
do3UQt31XlTqQXyBzNQh+It4+LzwGrYstClNugMPhG87Fmk9hx94jyiTStUcPiE65Hd4WJ2r5SQ1dz+E
hI3I1eQofNWNh4j6QUkR+Pnfec14+63JWnI8UGMBsRb/cQX7Px7qG8O5Cv46doqpqdgfiiHpHxyRDUKV
kGW07BSlzDyu3maxHxprlKQBu8KEe3e5eFhxgiBrEQOOiT7EYfbtquqljUvrs11zQ2omeXzLFgc50LNu
lTGjc3CkhZs6h0e1hOzhittpR49O9A4jv4xiKtXHEN26f2DhRFOYh8pGJEfU5nnSqRiIyvXV//GGigio
8mD3JuugZz/14iHOS/ZOcrPUYYrSnKC6VJ0KvfZyBSjA3/grvvZ4eNgqyoe30fAHFXArSmHdyPEr6GCZ
ZV5Nr0DBAJnWNujaqRcnZ90AyQPltorWoQlV8PXeF49OxIlFLzp4NyPXSiioNAiILYQJz3FngEeNEzpn
4XWf4JswmLJsqbhkhAvtDES+dYZZbTqiQ9pIrpXhncdDSrkK6ANrM+Wj67j6LXSX/xoYXalMiM2OjQ2h
FSFfUjcxhQS0iVuxIbWfjsJsaEX57/5fXwETPG7n8YlFflze638jqxynV2zqSoi3Nbmo9X1rQ0ZXHdpM
vkoFjCuGLseQ/UUjjOjbHIoS8pmWuh+6jVf/ndSgcuyCvm315ECsazT3PHsIeDcb+l3I5HenlkuraRYA
U3sOohqHY0sR7dvj7r2ci17Wa4luq+GCCgkbw2jyFj7yN9+jtqq4rcO3IO7SmiXMX0J2IXa7Hj6CZHfr
HoDfAozW0WGlBDEritrYSv98OVAqbCX1AKcv2M69EVZv3FxCP8jpTB29ubtrTaRe1X7n8/HxDjEFKH/e
TFZnxK07qqEIrDKeq22OdS7D0q6G8ePqcsea45YfBPyfOZJU/Th0fFUkg6fN17YHe7AOEZdQWLtGZwlG
jCwk2cl1EWO4a/68IC7K0lJJzNPY673BBpI5Dgt7KMw3lwxYkEIKpRkmrSQvwvJo0C4r6zoTNtXLgE7y
uDG+Xr3f3/hQTjSt0H8ease2P/0mPcyu1f5wOiEmkJU/QAIuWxsEx+h9yh11E3e36JLTR0rh7OWUxyB5
lLfynS57SUpW/04OIuV8QSiRhoVrw+PrDFsn6H2rG+KLkKTEEIzg372ORi6X2GXLcCSGXCbVlboM7emr
vksn0cX36SinH18bLOEUHHaO77R92AykS8S9xR3oeUHm6rM9dGmtYfKSYandpeHpOm4UKBxWcSIkFS4A
SfBMs7qnsko5am9x3s4wfzJj6LKmvgRy3TpEJMqx35rXYtujkTKYu4loFzq/pBxBZtBB7wX5n09xQIVq
dUiY4T5Paqriblw2PamJ6C9TTuZLraAAhH0pNRClPsuBHtJ8A+Al76o6Mh8Eurgzzae8+AGEDbfeNlQ/
ozKj999TIQlgtZVOkXG9GnJdfAmf1oSsZOvRN3I1mpPhf5mqXKE/T5klK4ylg2W6YyFAzr6DI4jEyE9+
rdfuZ78jMhkShbdMbmE6WCkJ62/ixPNYGkdKAVxrsZcrMVIXJOYR/l9b2AYE6VkVcWS9H6UUR17q/S0B
4XnHIT4drprfVU+osEzoFxDvAVasxX9/Niz9EVCDtqxHN7azBlCevYYNRuuzUSdO3i5Ed4xfkdVnv+wl
mdlb68UZuSJiXkokbgp8wLKcoTIYUVuBp89ui+wF9z+jlYm0Avt1CuS4gkzp7DKKscBpUDVOTHvy5yYj
eV5zUjLxcQ7a9B276bfF506xAMjcfAPftpEiRTUHIXSUBp4kYWCjdD/xJoowKMd85ASACfyyM7jB/1jP
ZcN9XpZy5aL4zgjs3HP1iADpY60PB8eN3aHU4NbLtcyBDeQPxmLfjOXIHSLrXp2wMTmuj+/K/hqiFB73
d6hhXA/v7WMbF1Q3mVRWsH6RaLInwNqg8+o2ByAQsaLK2xliwg8f0otXsefwJyxtY9nZqQdZIhDugdJr
7ovjj4oH1XgyG3VE3KvMHF3GOHpFL/0E0Po0itm0WiUjCrLs7iJYyUs9d/m6DxUcJjGraS5O4skaYcit
jsRaT42NamsQmkYdpO44jmjQEgcyRl7y6iYEVzk3e9QngQdnzsSpoZurvOC96acF3YX/qnlnFNiz3+ri
ojUzxdEZimxPDfD7jdz9yAqcIUrCsK6E6s7w9Jw9Fy9RZVasYZPHpwlW/W+8CxUp7slMmwZDBNg+tiK2
3X4YWgLkzTNf9R7p7arh1ChX9IYhTq/0fkU1bq0F51gteYQIkTjbMe9UzyZTN5iB0+fZgD9PgXr/K98t
m0ZG5kEgSwtadovKzWlhrWAmcnNw0oRe5h0FQHAqtIiVEViOz/eWDOedVFgPmpC25STrB2Y1kRiEqqMR
cIz5wVlcEOhrZlpxaHc43HFy+RMg5dFP10ajLIwTtvaiHw81Lzr9/DbDihwuc3x1d28u5YNN+E3/GrZL
cf2++RJvjvp+OZ7TlMwYUg6cB6IKtj6gUoYGK9jEvkr2A2yr1uceUMk70s99G/KicVH/p4gZqIbDnPCC
KPr8mqNE6oI5ztgr5ctI+suZtktGBnG/BkXP+no7+9+I8OsGWsHrBEYedcwsr0osvaZw7nG7l2RTJBqy
XtevcO3UodQrMVf4UN3TTa3zifMcju2lMQ40snooXbkEAfxwv1WcP2WpuBh+kykqGvueBLVFyb4+D1M5
K5tWE86QYvfXwFzHuVFWX5rNfNe3Z/jxazgHcN1QJf8pDpDxaAB27HJ6jWROo+k6Dd5qNgIMe8YfWx0u
hPOj3zt5czyi81m5PH4+xJBLn9bkh+p1jyU7F0sTh0QmUsxDDuHQQ/sBtZe5/L61H9frQaDJMI2igP5E
0pnB8/LIGScrEZDAWbQXxjZtNQTbVtlO8moYOwu5hb4S+jmk2uUyPFfCxRqcZVeezpauHXiH4z0lfZt5
306pW4PkSviTJ0BXdohFeBu6wvYtqqDqDzLo9l7HxuA7EvbVCpNPVddza0rqs42HJstVODKFIz/Q4d8c
/PA/xbZWFUPjVqAA6wwz0ivEdHAhQ61WSjlE1xzdX9d9lSz1x0y/QTjQTi45WaSikTVcEp+6AVFEaWJU
HaZ6eOXtHLYowOQvvIUoVNDI4HAMkucJT/MprtCoKxs0yX3Mf1bOdRxhrY9ju8Csr2nwO8h2VDBsmgcR
Nh6ipIQDels2puKE+FTXnsmIL7NnfaRHmOwOD/0lrUJfrMv8CwbPDfoOBnRJW8B8dVjYuGK4NLwBv3+b
jGvGN9P9nOoUT0eX+S+RJFuZ0h9St2lIdWs+Th8muU5gKrw2IDwiToFJAU8vrm45OS3z+MSBFoX5h5/q
ln62NNiJlSJ3lA2VG/1VyrNMjj5R3u6eU9e2x5EH7BikA/WN2ZrNWgOGmjb0PJlRytzY8p4uqy99wjWG
SoFMPjGKL3b005D2l84aGiTJGQVcsfQfqK8MjsqS+iWwKPumGYXL1wODjRpW2/Ic4T+vadfP8VDYFFd3
QzliH5fLr40SUamP78p1CeyHOmKh+U/fAxEWlQp+cIfh+7L4G30zGDNM0lkiXRqcWybYW37eLQTnV5Gj
bEKCFL69iMUHD3UhWJShKlgR2QDBUoPja4B27U7D+CJZrBeVUxaP8gdeZw8KMpCdXLUZCkxLEwodccOb
xu+6q6YP9bKRXS6Ur9f3Uwn3n60N2MBzxKEml23OHC6mpHCZQh9ohdrMzQtKszihjPdnIAyFaaGn3H1p
f1JZOmXXDL848cBHi6+qCu5AX+oSzevA4eh8TA5fcp6BmNKfZ4zxpMyOm8wuBhHganpxlsCcw33xOqrk
N54Gfx9KAi2Ue2bcuulyNK7bQAX41wKJ5ZqI9g/ucpT3l3hLuZ77RPBdtKwY76IPOQ8TddR+M5gYcP6d
S4ImIb9OEkrzGUTDArcjXWbNCkqIjxZTs4aY9rWOAbTovjb+OoGNQTrXezFJ+f36yWwvxy0/FKTzf+/U
MXULPVySF+aBvfNsUZZrCp+YmzoCaPoufjDXYcOeF+52xTZJXrD3u8JtYPMDBxpQcGb+QeOWSZ8lsl3r
8PIJhVT+9PDkiFdOCKum3PjrNr3zO8FVCN9X3pndo7pHB8Mk94gH6Zb2E0cTfCJQWVpjFKL0YZmx/Hng
xTIbll5J4Qb4qI4YJdExZoGW+4LE1TLHX+NSAXTEqf3wa+w8zGvjjfZ+EIL5vNlLQTzgVxrU0XqzeY1q
S0jTTjvIJGQhbadqRDPJY627zBpJGtWYkVmkBhpt93Frsyo1euWKeDqXlAT7W6N3TcbrR2J2yJZb++cY
Sy2RPB0Vf90gbFxobOHiyYkY0Cz/hvunR9E/VRBXpRvGeU3H5OaQUtPgbCjyEyZ4uG/dZLOXTMHb/5Mn
WENxr47CTgesc6rYAhilSazLi0O8zTr/tHlBmstoEIZWgn0JLdI7pQX4yguz3XBcr49WqrBELBdoqQDe
TOYxJ36oPQFwgv7AT4O2cVFqAcmsCOj2sLr24Pm1j6NHPUaasqSBLgRN08CnVgCoTeqaRaSuf3rQch38
tKsOgPVuVGr/uhn9Y9qmINVZL23e2iOZMgwWBxqKd/HZ4FBf2aw4umr0b/9PYzl4TxnVmOnTASeeKLm/
AtxctW66ObIYhRAn/dCzbODrkSon9NtI4eHBYwW9hrGL7yS5qkLtrV6Z0hMvOHR9RLnXlJhvIfwJvXpF
XXRGj6/e7UVZPyIoHqQw23hzxcaj/FRLwVnt4nyGfpuWVtIoa78mEh6+OzCEUhRUojnN1zfsWgNcqi1h
t1fsgL07TFmj0hRXHW0PNqMi5Z3+7DZNP0Bn576+sFYDMbDrjb9BrSXi1lYzZ7n0hniQuGfLkdPIQzCX
M+bOkadCliiB8iHFReptIbwo0tIRlfXRSgC15H62LoQ1D/6yf0IiPSLNkMkPKlQlUOADVxeAGF9F7Ay/
Cqmwgx70AMjIiwxnLlpslLUO4mV0Jyw5+7DS/exK5Ys7lzPmhqrUFhnZQ5BJgzrjlWzvBiVpYOrIyqjJ
zIIHXiqnQIehtp8JueJADg/8sbEnkZSYm3xgfYGFZFGgae+OFL/KdpjwEfRlhZwsVftxDdktyjq5iPiB
+ecOqeDuo2Odg885ll6S0C64igYGtW01zese44l9uzv/mYVbSivY54qf1cLNU8kAiNkGUBsnhSAMyM6E
RM1rSz+Effd3M6SfJgsmPUp1hOGA8OUSE0AG+y+Wn149fwICkfD38HfGkZrOMgwq6wh6dO4p6cWJNT2P
cYN+AHq5CEdXVxkoYZM5Yotee6UACH4D0SuV0+vNplb1m2+c4yemNauF+btN72WVplnUPTemUV/RCuKw
kB53U68fK2x/aVfHA8NW9oWo/38ffwrEiB0e7A3cO97z+p30VgNvxXiIdyF73lHz3m/TABm0t1fuI0MV
C3XGub8/0zYnrziqv6sPQlMKgXUiEigyyB52IyJi9wMJAnNJUMBEj/o22cxOIMuJjVlAfNDETHz4ZSNM
Zc5n/LTHNSkIIu/ysTxnXX9E2SKKAIJhmMqfWJwa/8nfHqU47WcTSCHSlIMWz5c3o+NZU5p+U/zgKD2f
qHp5SnKvhcXUTA5FpBwaFeBfLqK3ccP3mgJ+rALcordEreCg9AqwZ9cjFIKXm+RfXIEBWttLYBaQq34S
8OvrdVqO+Y8X3eD0o42eEVX9di4vSIurZVd9wQUShVD3+jbeOqA7p4xUISCbmcS76zFZHK78rEc15LOn
/vGDWSlFM9jLC8lKV1s6j8/uq8Owy7YJAdyYQYA8L2YWCx6Cq+0tey+fngFi5osHiD1Y8V3/AMjH7gd3
meWazb3OKgyUGZuqaiZVa1lfMKNGVy6LOdppTSODmVAw9uT4xHaZ3Xf6KM8xQdk/qcXjP8AR7GrQHO19
xCVw2xSi8a+uR263aqDRcvh2FZYoWBsN7HkcmLJvMtGIL068/LOiL/i72UZtLLgqH9bZZETI/smf29JK
yk76OlzObt7bkbqd2jDqt/qTTc7PJL4l4SLafN0QTbC3ggGnhjYMU3DWKiMImYPUn3HwklgCnf8+Fg1U
BF/OMd4okcAVSGoGxfXiZPZv33i9fazcQSCyP2ppj1koiGaZwmiB27SqDRwvCvI1h3tXyge8h3NAtiK2
gUJLRTdg6EZYuXcGJPrsQASfIeK7fWVR5tLb0artafA6OVI/7eT3zlv2t7pU97CDrHmMPF4/DxaxQkfg
HK2oOMhXBV6+/NBp10ADhPq903R2g8CZJtGI5VMzIzMpBiu84Efq39+hutXuaCdI5QfcK0l+AYolY+5A
0G+OafOtPEpuAnSbrQnxhJqkKWD8lU35XK3tA29iaNV8dSrt7fchbrs5woXhZTgLfjVMKIYgt5iipk8b
z0cxyXXlplREjpb6VvQbwCvepeXqYWG4bdmGPlnsTJQcj7p5q1NldqCU003yT5qQe/ujaQxx8bomA639
rGc630PcTEclLpxNJPAiy+lrElKLslFAqFGusb7w8uYZxDFgdYx7AKZeaXfw7s5D5nxxQDodoRu7yj1k
cGyEt190pW+BBwaoOhjfWbMjqbNnKRr1MhGSTukDT22v185LkNnpd6d1Oh7MDfU70eKfG/QbvjVJ49w/
Xh/kBTuuLHBNrZjDqye/lWuO9/XaBRyPCAUFoDh0MxbfYmg/CzVAB3NlJx5zqnkO8/ibaYTwD2jre8+f
9htrrDEuS1xeqe5+3Vwd8gcAT6xA/Fsnyy2NA9Ng7XTk6nDk4hNU6gTqseIVUiTVzcrEmp89wVDw9h21
HVWhUu6XygiTLjLufPw4ghcDXaxJix3xF7c+jfkLxtnnR+6Edr9rZB7PYRquCy+xWl7/OpDaArh5t6Md
mrHXRKefQXR0daKZg+qfacLjSkZwhfV2parMfsVXWIhroCfhnupV1Ft5sm/WDCxrSozkyRCOfJixJ+5P
eYB6dLMmnht3y4o2W5NVUsNz9xb0IYi0fw2ZvFPR9V85Mj6ql1pu16z5RyJph/xmdR+qjaZZcnwrmT+c
agY4YgXY7Wzen5ByRf5dvoCcdUhcKCKKKSK4wNQ143mCsz1/yk0lwVKGkgGOxtSQkYeAko6iwU5PMdjD
N6tB5hes/gZ4Db06Dfol/KxcFCqhC86tQf07WSmDAo1e2Ly2a8sNVlWrUDamgfTiE0d+NxtpAFuTiU8j
R5Kf428uz8XtgZVrf/lxeFBOSvj1Ah3kGe/nPcuojaipKunWl9dHNHan+FhRnQdJV4xBisiNbDTLgGt+
1sKP45BxzKI7rDmDfu/AZWTsV7Hp0wek+4mDd3aFZEkCORjVlhPO3+WG66EYnJFt0/ptrhCOQCvnfU+h
oravpjtbTQFB32PXrAFGSnWR4nhuWUiqVnmRbUC+hoz9wfl5ZF2StSqx79GmmFRkfFEnswzmrQ9nBrvi
aUOdNmQlBiJWDcgytCX1rjrGvfvIQxN4YbjzkrlMHTuKLBhixBqonelEwZzWdkoAJFuBA1kSu4Ek1BoQ
OQlZhbuxao/eQhtgoK6IgX/ZhbGJSKsf2ysyFPmuerTLqRN6lZvz6isw9z8+Zo3/VAiCa7QDDB6Kwcpy
oAQP3Y+Ls4NxXNmKiakgTFHzgFYGZsLz2ULKYjZos6mml2fbnQpnJzj3ObyFHOh5Fzq+KEgru/zOGuKW
orMtLDP1fvb+qJEUdUOgtQSQmAZKPCZGKvsJ4hTYr0kNARUx2ZNDnB14V+hUhOtKFL1DoVIG1DWV5jjr
9kIDoZ4jkHxvTqTEOYzt0HAposS7BmGXkOBub1j0nqc7x+1h8Vmhbun4/U1733eeYU0iyE//wKBK7XMr
27+m3jXDJd4cUojs94v4FtxAQ7GA60l+MlaQ1U22KxHfNfceO8KeqcTf6TJ0MEUVJCbQsqghbyQ9mEGD
zvk+ebw2zTgjYViX2EQ9ES0MycConLFYy7Snq2F5hSIdv8euOcMNqWkPFh/6CZ0yD3ucEYqdIfvIifzc
RhQVtVQk+nJtMjYlPSsUVPYfJcouZHNcRj8hEhZvFfrMFz7QAP4KT9FLzxfPgBJJs9Rd+AGQh6QHt8uA
UaKWAQz4juI5gB05Ui2cCGnyWbC80vbezSKYP4RsziPyBXBywQIDoBNxHX9aDw8mdu8zSydmNKWk21hB
kYN0REaqVL5FJxXNzw6tXwslkWOXrl+gZds3sXxmSR8iNRpyUYeBdt2IXiGsHvUbnwF8lhA7iQD/12qp
VgCMqmmTdEZ4oWkAsxBApI4uUlnmwdBi1izGWWY0bhTy1N0Y1Vp8hbWj2CmJv5MY8msdfznk+S7xssHv
QrM+noYS9RQlp/YA/E/M/1nsWA6VGYDQ+EvZvp+XUOnADYeNTXfsejdqoPpMH9zgSUY4cqBMmql0y7I8
vIO4txiWxQZxjxVK2nMwjgfrvIYY9MctwrcmB66OuRWMLyl33V9mJWHf2HLWY49SRN4WTCi+fbY5vIXA
ffpJfTF/x8bwrk7CHdjZzXBxf5yDSoIfYu4OpKkPYEpXb7Exeh7OnRhbKueFwfwpRiJ1epaJQBdAtlWa
f113IEaQIDbMRc2H7eYDI0jnXi4LlwCZgnk74DBs7gcK4fSufv0jHioPOpibxfEOnTxJXt0prZ6R8SlJ
Cn2J45Panf63yGWRqgOspt2eZ12VM/VAQKWQDkdtx3hf9/UlfQGb37GqOLIzmHPh5gXlZjj5KAOtWvih
AxDTd9oRInbXX9l5v376aKVEIQ8xgBU1V3OgKLEMbn5CKrW/lwz1u/VR1MY7XwUUsYVS4txDMQ6V4/0T
4/jNWu+ZeO91BK5hkfflVB41kr41mJHrU8RYNGcGkoRK63q/bxnrLIm1LxZt60ZIqdTDjqBrz2s3l3M2
4HfxyA2fe/bfzqKHXEjXrpQZaMrClVi7sWFl8xbTdNDK3Z/Iz+Gsx7BtVlA2+hs7AhSJf3rzFtHDXXEy
fW81uZItU/JOtwZ++1fThae+VN8h3t4X7BPtXoFTeryzPD5Of3vQ8uQ1dcZf5FAJsqf7+PH4goVvA4Jb
qZS8Dsy7etNeOXBzxMGSlIj5P5eeiqu2mq4wjmdOqWMGDNSSlMZrr102BPHKpWjMfi431XGfimuNEoOY
YEAigGcnHRGUmU6ljfW/hZexeqi5JG56+SnVwnNOsrTSUGmyUxzmUklEtiuk9OUcalm3fVRT83Mjm+eC
6sVz/9vLG8NFVxjMUD01fvUBo8NKyveA3g2hfo545aT1vqV5Qp6eOpyxie36f9q8+HbPrY2b6oTC6B+W
qaSq6rMSKYEUdkogMbDIEWbosNO8fWkuuFeArX5V1UX/EFpwPNfTfN8XR1NDroNkgHT595zzGjtE5P/G
1RXBVFxvxeibDIa7YpNFQNU5h/tKcqFg4NW0vXvasQ6areyshfPwJZwuZTrMnFtd9scl+COYWkkVRadH
hDdtEJP3CP3cyG48d5K27WRb/eRLR/QTS2nrul86qTtaL/LI7ZyTR5NX6GgMGHcIXKHFNHB1XffudUU9
0ZYfpFgaxsO/uCVQ4+s4bjgjsz5IPWLXP67CHqfueyZnm6ApFM/mxMQI9V8i1u1tAe8vu/MzPtegmEo2
WOskLtNhyREPPCBIzycQr9ibCaRs1Jien7HcR1GmbLrpm8iadQHyeX4uBXrb7JO3bXDssR4GK0bDd/VB
IJKzbUHwPgcJ3zftnINwJ+Q6crKX7IDoIjVMX8wS9pDXT98Zse76SF7N/LiOdISJlglNCnOUXzUXytxi
SdYJ/TAqCJcnGd8QpbxCDIn3lDhqzI4b6YeJleIhNhsZNZcLbpdKSC4/lZdkgJRRNQt94fOojGbhgeoJ
k9Cd+E/M9SDoX2XG+0UsKrIxGsvYu15TwbqrPOKpStCfafDp32Hd0TzB0dEsGyRX7cfYwol/gmPOIefx
9zgUJAqKViSCTawZCUTilVl2rTFWl8jPOYUsKwHmZ7BK20M2Xh6CCQ7+fqJgeGe8GddPPMvxyM8t0LgJ
IMZPxZOyhjTV9S9yhBaeTAA6Yf+nGi7acWy9Tb6FoDlCS+uinx24Fuq4LDc13WpodWxqFPaC+qqYHelX
sQLNeipwUbzRtGMuYAnXV9/MTXKn6kZ/wOQxpfIQBMeQLB3hrI1r1lX3obadKOOoYIM558FFI4INcFrb
BjImQ92lJAR2zhK+CZATfgkmJlmSm4wnGGnl46Zp0/sHOV44b4Dt9qD9VPKDaqTIoDRY4ETODpJy8653
oQ3SESwnIIbcuP9N4OF4dy9+brHZPheR6n3oTPImC/A1+2NCmDfPlmmS4lcZpIxQ5SJy1duyCuVNA91A
cPP5xn2RAsTJ3ejFBentB2Ogq2tbP1BisQqFBm4zM7WbDZbndaDyPfaycwYnkY+7APm3sqUmNmiNtP4g
8U+hCVgxFkDqZBfWVfNMZyL7y5g8+KUonz1FEOpPnq54EicHGRhlqwE7ObOIrxK1Tyjhtvx54vfFq2bQ
oCoeq6YZkKekRPVjsFEdpMjlueS4Es7dcLi8xuR3uwIgAVIocGA+aSGwj+TpY3z+/wdcPj5OyFzkeTu9
JakUgs8IdfjUz1GvYt+URQjB3laUj027QunoPWK7HG04kV+baX+XxFWksbPx3TUPcPq2LboiBDQ2rz6j
Qy7Sm4pGAHECIP0s81nsnAxb8dlk9ElRO7xH+T8bK/TSv81UHdCF9WLHuQNBC1HgOsxhUyKci5MFJRbC
2ju35+me4BhrVWtToOngk+Zws7Q1yCwF6UtQZn8THFsw9TqOPZIt/RoVcG3VcxpOn6FylbaD/spN+q7f
UQb5vEU0aFsWM3C7qhS9RmbazOk8QB/PTc8oS4kjeYej4rd4F+9ZO7K7jtWzY40T2cm5rB/ttqo/cDdc
L11gHj/XFNe0HW2AiFSA+eHNxLTBH8YjraHfSGuEFKmNmIw9VA/YrVGbh5KlCj+aSBiXGBHibDIFhtW1
/cr7wue+0ZYmm+juGc/xjulDkq3otaZ7tIHGTssQAWlPUzgalQsBTZDaJokZZIR8G3jN6tZeSZV2vTqw
PkGQUfETTAsiqmmpyDYVKAXfahIfN9IQsMwviPrItEH/yMIThXvEk/mOl/D4b3i0HCbKvd076Jv1uzFT
f6sh9vjCaoLn6izGk6D1PrFMn3Ke7EevobDUskVtFihPXIFUqv8qSHZe1NVYXReUn8P8CmbYUa7fenli
Vo341SQzwidtqShzciCwcv+bVU1QZQnyANfmTbYfh9soxMQ/yHi2GPNc8nxAEB37auvzGwtWs0w4aLx+
pr4mMWbgCt/oAStmN1qCOw4XIf3rDs2iMpfFmE/ykpprMez+T4HWY/msdDbi0eyi+MMoMJO7jLK/BIiX
Zvuc8F6a7jZU0vgRx+NDyUcxuJyudFxtycSZvvfpLj0/CEB2AcPheVrUgOBPob0uZ6xpHUZlZ9FU+IT8
FOTjyPAUQc57ORmX1OcXi0RSlp2Laafa0qlbs8SmK5enmiUCjZaJPtIuYi7MnhEGWKQiB9TXAIqJtMAm
ZssRkUD6vpV6aQf3mOR9dvJ6xno/e4YrnbrzX97YfXNzvekezkWD9GBtb6q32dmpxTkyeKjsSGSnxgGh
Wj8DTWtyGpSmVh8YOXWjM8ipdYC6+DPpnzANTXJFne0pbT9iXBStG6qjcjwnByIp8yI078DUGEFqnGbh
jsJ6w2LM0iCvs6y6bxFHM2KxrxuDUP2ao6uS8a+Tplo0kgbPf32MAExXeLuMXz+owYY3VrYODFfqaP8R
YpiKqfQi81fFfU5yeCvxFYWDSX1d6evmwLl0vKZFtDGtDQbWWQOANdzI5S7xbd20iKyaXG4M6YX0WFYu
m4j361bxtGSuFqCIL6VX12hBHTBhscD7FkaYIs1P+9ntM6nllnZHk6uTx46CbT6soYdhaViYCA+OY59M
dx3TQ0J4esSc7s6D/a8ZeqL12d/2QIISA7WoAK5TvpsJzIlM2s9LNLHTXcVhn7Br9W4oCLBrcf4ysTe6
UsXwx22iHA1uHP4IKITADL+5JP/nyEKLhYA3SJwkOapfFh2/a5UVoLxZPOsUz9VRJo5UmVz0TCIwSY09
jIqjq58LjcTvvpcjso0RwjwPgo+Koy9WpXRDFWM5FHhpZDU33tFNgHz1M9UI6GORq02i3JOoFWsUZoSk
wssEqwI8JfnlieGXwzBzokip6AsUf/teDvHMh8eT/damD02bnDCUI5XR32FgL9OD/4+xQcO/rOoRhm24
KUhgN6ryCXIz0QNHExO5hDGoX0fvRJP7U2tEE12l/a9sh5/8OsC9X01u3CU21s4M/SMG8aroMfKsiH87
JHEPtuihc3W1Qyw6Rt6MuKulrbBidKnRrI7XAHBjCa0EBdZgpIrgdSmsput7qOKF63KhIE68BstqR+Fd
B/XtZ/p1fBC4Ah5tSIyahOx+nzE7USjFqEu/7pWgCeq01ur4m63EJ22+dNcGT/VKWkWitG4L7M3eYtZ2
GOwy7hHP66T5mWcE7E2w1Tag6WqGhj0+2Pnp9A/+q2vyyl1fyICYqJpBPbbm3/1b1tqVd7e+t1EkGb6L
PDjyAI3vIIISeQPPFBzudvqzp2yh97AZNNZOQbZJeBjQkjrLxEYx367IJfgVy3puBFAh8QRt2RmpbBt5
buqtbg0jeqGkDfjTGGriiO1967GFvDasTrWI0W0OdZgygD781MjettAtBEDXKcnLW4uytXyGgqmYR2EY
qmakJSR0XIitidQFklsyZEsDlNxXQRJSe3UoQBo7dEYfPH98hdsY2nPKX/aRWnBl+6C0+4t2lFFpYQ7I
19xytx2A8nx5/YzmYmmbCOep9IstpmDtiddkvfMM2ved/+tYKxw8HALchoX/YlqiWZp2qOLeDdNhyaLl
srs6G2rExVst7fe4ZPB7j+kS3IdY+db08Oh7d5qv10WNBRl1O3oAQ6TVY+BsUeVoUMUese3+skPePUU5
75ezwhogUoLfMELtO1QuGmgrf+lrviTUQSL5cRC48kuW5+cAvWQKhaB0zQXf31Y8Y/YcwPOC9Meivuja
LF6WzHXJvvkQxIEPpnLJBjbXnkjBLQKZlDKbR7zIsmDbK+7+pKk+LSwdLrLQUS4sTLyjyduNBwCOqnBO
YFF2sWLbZfgk+wDkAoP8xqrnUQhC2pCbH493q321Fuq6H2oPpBA/LSmm5tR27+X+KL1Wq5+IHm1xunY0
ucr6L3fITxTME0p2JNiYLjBvZLakOLcRmyW2PKZNm/ECyglraHOrcCLU9G0s1ag/5wASRnoYYRrJEdTX
ymdV4t3XnrkwoEwtd7nMtxGsKujcwmvi+Vuh36ew0tUMw4m+csDjbRAMBU+uoCTIke7hTol7xCNBnEB4
DLJStRjC91I/WXNhAEzsZ6LJ73OnZ5lO44tDw4zYWLzHk7cPOhgTEWLs0ysXcYK3x3IU87ZPugaamcIA
sC5uogaGraI7qGDcdTdIcuJSKfHUIa5jGt5J77oEv4DshXob9KFmtBYgozry5liW+MD+21UxGbKNvWVo
cEyxpQZ5Pqh5eWzSCGKeL4wAxLe/QIkCAcNqEd4RfV562KU5WVQSfBuCYqBQSlDCj1GlB4sE91gYpFGA
nkvz14W1wTmCChzPBKv1KdODLFQz9aJTdUrwVD81XvSMHLB44U5DTQ/5d31udU2i76+bEjBEQzFw+z3f
LN+eTuT9lq/8buvMcjAwh0UKCCZYoJ2krWmJlmXFJY6uCAu5WHd6xMX7J0ydjRM64dzl0/unrcEwlMl/
EXkHFIiz0dTl6bIbmGIuZIlqe8adsfAl7hYM11ekHWCIwWKD0taUvQnzGeXWIPu5TImpAzdUhR2VvDeq
HVgpwBVN+rwlJ75qni6AAVS5Lcu/cOSB1cAutE2abIzk1vGFhNpl70LJf/MOnTwaKsqnFJzHZyejgH/w
IDCc6poK0fzs+kOC9i2gGZVGxIvkZMsf7nF6+aB22Lx1gmhipdKEP4qCKBRjaY3WuWZeZWwZh5V8a/SS
hAQhotpvS0z/+UMutyI0tJnVlveAnQqzvQtoo1UvZHXDzWnmorXjVMfUVsspquqo9SE9qlcibBMDzeP8
bS8F/oLPDGTx5uPM/0yQD3qyFE9wUP9qjlRkprQV2G3OsoDjdv8ivvhEtRoSwY/GzKv8YzMnHnxRy7FU
S4Twair7uiUOttmd0YODZw6Bovjrm8uvXvKC8JawG2yEpMnvEY7fLfLtJB82ihn0j0oQ8049DusIbwvN
sXoLx82EJaiktm+qXV0pOklFJ3FlUsq/APPAejZw1QD402QW/9BjrzM52yAYooufX2G41A4is2ApJ7Gx
4OTOipOc8GOmzzspKoqYqomcOsmszRGscOVkblW9jfzuQ85upWU0pPvoJpYy7V/pHjSxJhWXEC+RYR+F
j9D7N3ZcqUybWVSsVPn0vlFmLxuYp9oNIti3+Utukmd+DdwBpNPsdvzQCfGvZ2iUxC0h9EZqwQ4HznMm
4fthaabovfUDkQv96DnyppxdApOvd8mo36g9UZ9+FDMtA3IKOWZZcsRnM3fPv80qu2AXwlqjAxXJLdui
8WeZN3rsH9zyWDBwKXvcgmiElrYJXfVI1CLwp/aAnrA07VFnea+1P2Svx5EVKpg9xY1vyJgAOBPTH7cX
DkuRhEn6pYpKkn4V0C75ESEYgZyI+vQgWwO+mNVLmR2mxRUsbU1l9yR3lElEUKfRh4YJalTh5fI/v1aO
Bpq7e9ZR3thWOPHsUPHEusUfyVoyQLfEm7XCuZJHYUObo0YzbsnQ9clhNCw9KCZOlBykvCu8i85NeiKn
ui5HSeNIWPgkRu1VC9UDQmWD997cChOeXm354lLautjUIwnw1w0YVCep1l0D1WTQu//xRsoiRqUrCZUN
aNOdJADmZyhCJUJ8nSywGbYCeT3QCUXioPLIGihz57Ols0ufdsCzSU2vj/B+mqAWuo9yBF48i9ey6aQ9
uOAjDLvZHKg3n/u/JfrTaHh2Eq0g/WzDkTQxKGkpgvvFKxUHwG2qxkqWFsl5Xcw7rOfim8/ZCb6j59jw
MrMktyi3hcX7jFmajoMQWbl2T4Se1qQp8wYvKVkgJs1n+q3CfFwXyful3hLKMZSj0Rzrp4o9ESCe4QhW
NltmhE94Kap/l9yUBmFNyG05S8kZthg+cEQ5gE+QajmGSa7b3UuDHYTN0TuElKjZ479iRNmwQa+t+y6K
G37PVq/C2nVtNtK9p3SAgDsDGDkJICH2W7guw4706HpGrw5Nfh4YP8JyrpUesRCGxCLObcNrXcR5W0rL
2IMwozXQMqS0SAqX/pc4VzHkm6KIYcZFYwoy0ZEHWaoGU2W8vLqkAHYLPthExe4kcr3dat6LXoE2vxJ+
S+JSTo7fUDk6BOa8MM5FaBotDrHINZnFwcdDqT7USP/nm6MoxRgO6EnqUWVpDFPL52mkbt3nKWjAVCgY
UMJElLD5bBEUypAHBv3sOoLQZtLWR54dHeXGCfcA0btgOXAJb4yh9xBXbgcrAm41whjj3c9TfoTYhwXP
l9BHQUsKXwnUiWOIc7oHh/VIhbShoJwr65g6R1hWp59FRFAKl4EXRkZbepzDj+XdWVesQuX+bTqqRpFp
F7r8xd+gxpd5W5Sf5D3GjXgmAdBMZQcbIwHMjoVS52TvPo83T99l8Tijz1aKspsOh/Epr5bXifStG3ym
NGvatBipl68TvEnSiFQ+hgnD0ksp/X2dNufPxZslFKfFNm+gVh2bnvj3MnBE6EEEQqPXxTQ2e0FjENp+
+JigF/LcATByWrqAo+kb7mrdOo06w+n8NcAxY7+09F/QsCt4IeEG8xxct9aRRtsLc33NfTB350ZwrvOO
236ktQOwMs3jE9l0p8YtH6Kt1a1yz772+m8gbef3ON2cOoVf0lwjdXi/NlApzPsCvZ+b6ITJFeGhtt2P
NVD3t1steEbCldF7q3pXQu2P7UvOlgO5t8hzBp6PpVOHogP4ophBKg3hK5F+CC5oRmasmWF/6A/4y57h
V7hzSwa0m59eZqK9OpHzA9KPSNygQfufZ7Tcgd5yJxmCVBueh88FSlrNPYbBRZ8Rq+bIDyT6DpHWK/UL
LDBUb3IGu+agQi1TedtH8ONp7cqkdEcg7U0Oi+wAUNyeBVemn4hOlKJ/L3YzWxnqfQZRXLgnTI1dVmoH
0zr+mEP/Ep6Z09gAcGMXWsY6l1KI+dY4Tn+Imk4uEKUGMz07CYZGFJBGpwuCXMjXdcyeELEI1ugoCezY
+E0ozzZaOVjj675blYXQJ7WTOlFnn4xX56fYbw6sQDHSw2Xd0JOjLBP3xG2xaHqLPX+rKFEnPQ3qTFNK
UVwpSAm7nUVlRRf9cC1tqBjPtdHSkZYtCbBimtUxGr+c7eKglxb9p3Jfvt6FkNtkHvPhcRLty0wQjnRn
k0rMk9kT1sunFEiFIaCMpL29ZGKhhPWqkCL6HMvdYciDZkoAEp5i3KpA5rBaNPQrZRGCvySLVXb+CHif
uraDSIHtkR8ysrZNGbxHxL7D5OC9W0RALT5eK9Noq3YE//IgzL/yHrRXMPFWOwKxXSb5WfAgkmhuY0pc
on/88Csqcl0angC+Vk2Catb9v8G9csvoyt5P3OiZWgXaoCVggvGvzJkgyuzRWrlzfwNY+x/HFZJkwbyb
RWjZXzf2TX9py8umofj8xChNQ+vbI/GjcHQ9+2kuhbZjFNDUqiiNRKO5AfXH68MKSkLQoyxVGR0+W/OL
eibSc1B+CXiD/2D9+Nj/Vu67iP+nz28r47PixWLYwhyM7QYpTyRViCA/LWnRSt/uGUUCzdVh/n4e+OtP
kBU4BHhSwX07a8WtlNsgdeFbPaNhBDmQlKfkcR30rgSWHUYlwAn/DFWEsdnJKw5cHeb2o53nQsRKEL37
poKTppFBY9GYYM2qMekFkp0yNBxPHLk2VCq00MTpindAFgRDHUDkxwxkg5yzS01Uuzkj4W8VT4QvoIxc
NCje8LsHfgS+QFH631abnl/8eHVnk4OHvyKiC9C9aQ5dZ0tmvAqB/vibGtrG4yJula61Mey/Ad8qlXVj
RqQeRpHqYDFmf9nN/4wDlYQ7UE9SoVDAu4Tf/0SezD5+ktu1vSvEcKKdRLkCemoIS+phW8CZMVPA+yK8
3a+T7s1nJpzRznxqEOiTOiQfV6bDPjnC3Mov0oyFzK4MpNWCUoF9kVczOBj6rqI4N1kYgKGr1weeK1Dw
mc2udmfJKe0ihtz5qXdaMwieoqQVOzf+6hAEfFTdXGnquSOduUvPEusxn6x/btZEaLn46LdZ0WktIXrG
DjGS7jyi5fHy3Ke2Mva/yniuWYCcpCL1VxHVaOAbUHXsnHkt53qnwknPW16PFzE1aZE4HRYPoyRK/lMf
WlsD6DZt27bpf2CNhZhmYFseVtKEl5LYvOguismtCWkbs0l2S9M+C6PwODXDAlQoE3CELe3tWvyVkglG
WbN/EGrwFeg+WhQhPsdAZEg23bNX176EAWVNMVhDGYix7E1U0O4C+V58S/LmF/8PFoSAKWC7KtAhX93B
O2vnXJnoSVfrl5+kpYKd43cD97Hh7R/rxlxiMo3eLHry73GVies43/vy12yFByRGXn1/aUeE+XyGcrdJ
RCwvOfMJsM0b0v45Y/8LRxoueQo1uRox6SC7fX0nEACKvwnJl8LEjypPZ4FAMOBRoPL4AdQllM+1fJmI
iQJdFTE4xGEKPf1zKGpt5eY3/uqbGhxZSFroBilV+FV5PJ03XM4YQvRjYoyCcLopur2fi17o1Gqq/mLH
TFGCr/AdlXSMLP++yyukya29988y/yH2OsoQmn8ZQg5tQu2O0hKmQwV1SKRgzA5Lm+NwtHWyDthQrEHe
D2d3Ov8rhee+R7mH3lSpk7uukQerzvxU5Efty9ykEBnCxykdsdOYOcpdBb2u/m4yQG8OvXnOLnMVMb3q
5ptz1OS41eXGVTf3rWR0K7xIG2BxYNUM67p/dtZ3lsmZwnNd5f13CQvGG3atmKgc4Eugz88KzliR5hhu
c03VoCo1UAnIj3Cv3bK7NKuq1n5h0dYpGIj7OxMrAPc3iTDXhyPtSwT+GUqcx/Aq5LKQEQt1853IJ34Q
KLk6nek3IYYaaS/HkEZpMklysXF6uaEKNWT9oyJf3XwWMayrCudgoV9rUi0q4y3xfGJYv3kJn3U64swE
mF1Y/J0kuAxbLhDcMQgzFPqeyzvjI3dZtZdKyRtLTnFpzoRH1y6ESBlDhvtTJQFFNeYlf6jgom9X5nsa
JuiuPG8HO4y9q+6P9QZ055P51zzPpaujapd3H6MqKWk+9joy96ETBESdoSqaSI15aYk7iOP3FqVtM/4/
20oU2uwObwy4t7IUshiBdMXFvfAoIzc+0dpo6vaL1fsI29KogEOBKB+W8463O5T7A0j4CCxuU1XMpLXj
cY6s8WVNTjF3yZYaM3NjTweiKEsA20gtxu8ldJn1HKa/1IQkZ/xpZ3aAV5e0jdADFtnCPnWdRHsmasgQ
Yelf2V5KiwbW47iGaDRSMIsLRZmWUAX7lJtOBKAuDMCIKkNbeoxFS2biDKhPbm2BBtI4dEcccbLoYhNc
fBTji8/YA/wITtUpCT/99rb7Ar1vYs4J+V5VxAyzMkrlhgUKB+p0w6W2G3QTCtEOME4+ehFNf9yftkUf
9KKxdXHjv3XVyTtKnr981SB06JU1BI91Ln3w4bEHkNkwrDHvO6oiIm4BlA4QoBgGu3Mu3LhSnsOrjh/G
y65OBsS8uwJLzGXV4qtwz5OzBLjdhfA0Zn9nRmFObrso/ZJOZk6EtBceenVSS9NW10ag51K5IrEiQdH5
+/y6p9SOyWg/1UW/5xm5PvMOewvylDK27FctIXow0oZ/awHHgovLCmkYwSp7pvRBaPvwdJhxYd9YQy5m
i5Ep2MT9/o6YADn5t+VEV5zzFyaN+rVhPxNcAfLsD0FXOpfRolvt/P2XzJEOZRCsYFTMRhni0QR8rGkq
l4nvsUgMwv0uvMYq9zZuTt8F06TmyQTD9pnT2PEKt5VMob9qrEAPcuWZMxQWPeXrT4l7BWnmVt8vrLw0
Mk8yYPY4rAFvWci+X2YXg0h/mkHRXvcpwdvf7KGcdwZB1rMxtB8Stp3BDx0uqlM5neP91OrzE/fze95+
touveD9S5lOdRUO/XLhN1MsgLtwfwL3kRxD2xaCw2KzErClQPzwO+OvNX7iZnQBlfTD3m8T2uAqBV98B
JbnziHtfN8UzQ7MRZ0/Bkf5tApu1j42sJkTNNxjiwfCwdxDU5dxnsU1GFZIkQ1iqIecYwPEHxI8iN5Cl
F9M2fAtKlkKHqJ+7PwRVqbJCblP8rxz+np+45C+0c/XdDaJp+OQ3ZcZ8CE7qxK2jfZexO4Wvu5dLNSHF
EsOMFx7AZZwKOp+nl5116l5v7YPUODRxN+uJRAGcFD4dlzFtX/RLrBHT1iA6C+bOhcAQbpBTU5Tz/Jpl
JD5iGi7yLod8QbtIudo9p/gaM8yFHUWiwbNQerFhpmO5fRoE6bnmNxPQ2lTh6hKPGBhMX7+XuDsHrQe7
6M74bJPLvZfu4q8e8hP5WODoRSV3AYL58v+dFdlc9+2bXVTZWVn6nEcBFkzgV9Mu2GOkm6GFUCp7efeE
lRrIxzZ7M2840linLLHzyOxphzLuOdqFjXAFOi2TOKh47m6oCiQcI7I0IDi1YGF7D+ZM4ZaaurKZvP+d
29zkOa0o1cGxD35wDVGa6TJW+W2sT9thOQaUJ63FYXH0e//kztzQC/Ad/mSnlSbGYn9KGh71KK98EFa8
fUMCzyQgGcFDCPSrjo2QxLZg7OUCYK6YmHhNXPPivVHgIMBq7PAhiHV5QBk8Sisx+tuAQofDqVoPD9Ia
q+/qiRDJ7FsEOCPLie7u3U7CSwrjeDnZgqk2t5Mu75SVFXTwfH/nuS/tox1yrN2I1kgbvUgw5fppaADu
IjNLw8KOq5lf+njA/mtCllseWKLXwtB9GjOiVV1pLAbe2Az7ljzRmGk6tbad2ViP2RwA1ggojs+vlTO/
E93yJeX/HZ3vrh2KQVYaYpGQvwUagUhBE4wtFccOUYpNy70LBRXUQUKmC8oBLZXRK2JlRBlYDsmVXtev
IcsJjPE8WlsPSavHw3lEVfGU03pZe/9hEMC9ShsCoUZ8EYHUiM9Fq0YLS8mxzIP0ZKFDWPp/GUXYae80
enlQzHAznDyyVs85+R7nJmt4ErrXRtmn13ejuBH8pIF8TFQrxGAjTsU9zBxeLhzA+40iDgGDHJoE2Kqs
jhYawVafE126Aj9Fgb/ISKoTYXlMZLRiA5D8ZYV6nv1I53Wx85hLxfHIHHQzTxn5T2EtwGnQowon17oT
r9gZ76sko3Ny/1t3RxS32gwkW5S8varZHRyPnCYvnKe/uNtGQbS4Inn2mwwvVQnnvNQbF/nxjaeeEpDL
vLqjgfKEEiaU7tK1WwN1Fhe7p5iHhSPDvqtuiS+WsfEZp91HioKtoGbze4iMOM3UpZ4ZyVU+IDby98Cp
YXVu8LNe5LC93Pzpx7vhagZed31csh+HN2vJsfSgYPW9SGrvMt0Dpli7X73E4cUGb/QNgma+90hRTqQp
Ws+cA1Xmdwo9rwUrNCN2iJtXMeQ2DDxJ0ZLaVwaGXKKdrmI2HIhjt10TjZVFQr0cljIqRmkiCJ1C5bg4
c0uladNEP6Rdo4zT8tXo4tt5TUreaHILMGun0OJh6Swl1N+GOMsef7Jb5g4zezjC75SZkJV4vP5g3P6s
Eb3DI7xY1v7q0Fk11FwafIEkx4YkN1rtjwJK/x4KvYVSm7r9iM6NFtZfykysuukZ2w0unZsuzwNiAUAN
yvhBgdbMWqwv2E7ofVBUVaI4lT8nsID41paLStbw0Zelnmke9mCG046KhdxWnSngzRcTxExShK21c9NK
7DseDy0OrR2mCl1RJfNlBwr9wmWn24KYVNFaUQj2sW9kyqexoHL5SsN6aDcK9krF/XJOALOH1mKiylLL
vHIrPebWvP2K3MNY1Qb2KKJCzU0esRmaSEhJN/8FRYDw/M70s76q79ucgUheg5HK0S1c18jhRIWRh1JK
8OIzszVFWCh2xA3wEDhTIoSzcltOgdILNjt/zdr31+G8qh/5qbTgRnJPj7rXrRRVuSbw7RV1u9+u5EvD
h6jImDhYaV8RjzGC6jLdRZ/jZpILHTPZSda9Lv2pED66IU+huYQ600OLvU5xWCvfHm9Kw6W5SL6DkuJU
YvVia139VxGMhwPxXE41anGXy6oF08hEhTWOtBmXzqFHJK27xU/B1dD+YxR3qnlz7ubv3FitVJdESxYZ
taYpp+TJbWQOhjFaYBPGbAhqmbmujhVoVnRDFEycPY6SdGrSgxllkAeW0Fjqd/Jql88soueNI/sAnZYL
w+z+v3XuLVSVdVcBWYEzj+LeJGMJaRlhA4AOjvXZ5rr+vU9G45Wh+vTmdoUFTdpKiCLC0XAE0h4lV85w
iTR+hMsr6F/2DaiO0iRrUm9uSPZBCVyajGQgQXqPmpSxath5Qd6uUPt1uc3JY/o8nKxSgU8S9vZc+YX8
rchrwIkpLSE1VB8rDwxvCh1pwdha+JN//F3UlsDAtqzOvVwZmfmP8EdrddLLdzMXvQzWaTmmGMx5Ferz
EMccS/hEyGnVFK0iAY/Zs+zv4ZNKLol5FsTo+S6TT82OJUF1RZNLve0w9clP7i/XWCYUmRnzISaN3ZCc
h66UCY14pbjYrwLfPgg1+g+LQ864sUOMnGuvY4Lz6wUHtjy5B3mEBSCfVlbjIhKybQI6fs8QheAL+Jr1
kc/GW5yBTKFQf5P4CqxKjdQl6oVPYg1JTY8IUaSIeu/AyGSBt5Bx0IpmjMrayDjlC8IWGgn+qgGNok0x
O/j2AlQUqIlgjUGMGLBppxLUCL6wopC2WTsi6xAHU/qdpszRsizxSNk8MukSmh4C8zq8S2r7Y/kcwcIh
LaeOBhRDNJOqpRZembqeyjimZgnFJyTtGFTHPynlHlUlzM6kEV5+jyuMm7wtf7GoBc8vKW4Z69J/4UDj
cg8T+PsG6sfiTcdGly2MkSgqccol7zuCE4vjArr/pQpUy7tHichZnyZ6z4MCd+W+lyhtVb8283Z0/3QX
vvekXbePqazcaXT3ZOnF8Ewqk/yMFNj/gLQiwwaOJHFVI/X1Sw+m078owwj+wck2QUFj7G6Zr46reJX+
[truncated: 11,061 more chars]
