# Supplementary material for: Not My Problem: Vicarious Conflict Adaptation with Human and Virtual Co-actors
Source: Front Psychol. 2016 Apr 28;7:606. doi: 10.3389/fpsyg.2016.00606 (PMC4848756; doi:10.3389/fpsyg.2016.00606)
Supplement: Supplementary file 1 [file Experimentsourcecode(E-Prime).zip › Avatar Conflict Adaptation 2c.wndpos]

[Object0]
Name=PickPCColour
WindowState=0
Left=112
Top=135
Width=452
Height=195
[Object1]
Name=expintroinfo
WindowState=0
Left=10
Top=10
Width=1454
Height=890
[Object2]
Name=Fix1
WindowState=0
Left=294
Top=294
Width=1294
Height=637
[Object3]
Name=AfterPress
WindowState=0
Left=49
Top=49
Width=1857
Height=989
[Object4]
Name=PressSomething
WindowState=0
Left=98
Top=98
Width=1861
Height=993
[Object5]
Name=BlockStartEnd
WindowState=0
Left=147
Top=147
Width=1395
Height=989
